# Supplementary material for: Microbial community organization designates distinct pulmonary exacerbation types and predicts treatment outcome in cystic fibrosis
Source: Nat Commun. 2024 Jun 7;15:4889. doi: 10.1038/s41467-024-49150-y (PMC11161516; doi:10.1038/s41467-024-49150-y)
Supplement: Supplementary file 4 — Source data [file 41467_2024_49150_MOESM4_ESM.xlsx]

## Sheet: figure1_A
Fig1A	Covariates	omega2_1	p_1	omega2_0	p_0		Covariates tested covariates for PERMANOVA
	State(B|E)	0.000768032	0.168	0.00294917	0.005		omega2_1 omega square effects sizes (non-standard descriptors)
	Sex	0		0			p_1 p value of covariates (PERMANOVA, non-standard descriptors)
	Age	0.00645066	0.013	0.0224999	0.001		omega2_0 omega square effects sizes (ASVs)
	F508 Zygosity	0		0			p_0 value of covariates (PERMANOVA, ASVs)
	CFTR	0		0
	Subject	0.258591	0.001	0.510544	0.001
Samples	Female	541
	Male	339

## Sheet: figure1_B
Fig1B	SampleID	DMM	CF2N	CFdomRelAb	Shannon	Chao1	Sex			SampleID sample ID
	1104	1	76.6923	0.967805	0.194984	7	Female			DMM sample-wise association to class defined by Dirichlet Multinomial Mixture model
	1105	1	340	0.972683	0.141389	4	Female			CF2N rel.abundance pathogen reads/realative abundance reads from anaerobes
	1106	3	3.51942	0.69561	1.1556	15.25	Female			CFdomRelAB relative abundance of dominant pathogen in sample
	1110	3	6.90476	0.834146	0.755136	11	Female			Shannon Shannon diversity index
	1115	1	4.7191	0.804878	0.730486	8	Female			Chao1 Chao1 richness index
	1116	1	55.7222	0.954146	0.248811	7	Female			Sex sex of sample donor
	1117	3	3.43578	0.720976	1.15791	14	Female
	1119	5	0.95625	0.443902	1.52452	15.5	Female			Samples	Female	541
	1120	3	3.23849	0.741463	0.846915	7	Female				Male	339
	1124	1	126.75	0.933659	0.28411	5	Female
	1125	1	55.9444	0.961951	0.200017	4	Female
	1126	3	2.05556	0.632195	1.20809	11	Female
	1127	1	17.3036	0.925854	0.352209	5	Female
	1128	1	13.6429	0.899512	0.436065	4	Female
	1129	1	112.889	0.948293	0.240596	5	Female
	1130	3	1.97633	0.646829	1.08182	12	Female
	1131	1	255.25	0.941463	0.237259	3	Female
	1132	1	83.9167	0.945366	0.265377	5	Female
	1133	1	10.4607	0.903415	0.445969	9	Female
	1134	3	3.28696	0.731707	0.975582	10	Female
	1137	1	16.3729	0.865366	0.526696	4	Female
	1139	1	63.3333	0.915122	0.379254	6	Female
	1140	1	9.23	0.878049	0.504654	5	Female
	1141	1	1024	0.931707	0.264498	8	Female
	1142	1	58.8824	0.971707	0.18242	11	Female
	1143	3	2.40484	0.678049	0.944243	6	Female
	1144	1	8.3578	0.880976	0.487573	6	Female
	1145	1	4.14646	0.792195	0.725681	13.5	Female
	1146	1	11.55	0.886829	0.570216	9	Female
	1147	1	12.141	0.907317	0.403378	4	Female
	1148	1	45.5	0.960976	0.214445	6	Female
	1149	1	1024	0.987317	0.0747924	5	Female
	1150	1	71.7143	0.969756	0.17883	6	Female
	1151	1	49.75	0.955122	0.255377	10	Female
	1153	3	1.12083	0.523902	1.03899	11.25	Female
	1154	1	41.4583	0.959024	0.22501	8	Female
	1155	3	3.51121	0.753171	0.808287	7.5	Female
	1156	1	255.25	0.99122	0.0563513	3	Female
	1159	3	5.20859	0.818537	0.663292	8.5	Female
	1160	3	17.0943	0.883902	0.523255	12	Female
	1575	5	0.454248	0.27122	1.6078	12	Female
	1576	3	1.26034	0.505366	1.3966	11	Female
	1577	3	0.717082	0.393171	1.35135	11	Female
	1582	1	12.7297	0.919024	0.392913	8.25	Female
	1583	5	0.174252	0.130732	1.77453	15	Female
	1584	1	2.23101	0.687805	0.885045	5	Female
	1587	1	15.3934	0.916098	0.386813	7	Female
	1588	3	1.40828	0.46439	1.69527	14	Female
	1589	1	4.7	0.779512	0.796474	5	Female
	1592	3	1.33846	0.509268	1.55242	13	Female
	1593	3	1.38346	0.538537	1.31874	10	Female
	1597	1	22.2558	0.933659	0.356878	8	Female
	1598	3	1.09195	0.463415	1.40633	9	Female
	1599	1	70.2857	0.96	0.22003	8	Female
	1600	3	0.780632	0.385366	1.59375	15.25	Female
	1601	3	1.16268	0.474146	1.69622	19	Female
	1602	5	0.518182	0.278049	1.72314	15.25	Female
	1603	1	21.6	0.948293	0.26095	5	Female
	1604	5	0.273148	0.172683	1.6787	15	Female
	1605	1	7.75	0.877073	0.491692	6.5	Female
	1606	1	5.77778	0.811707	0.754976	10.25	Female
	1609	1	29.8485	0.960976	0.231806	7	Female
	1612	1	5.75	0.807805	0.770143	9.5	Female
	1613	1	16.8772	0.938537	0.295265	11	Female
	1614	3	0.813433	0.425366	1.27447	12	Female
	1617	3	0.951049	0.398049	1.73397	16	Female
	1618	3	0.806818	0.41561	1.37547	12	Female
	1619	1	17.54	0.85561	0.676944	8	Female
	1620	1	6.33094	0.858537	0.596713	8	Female
	1626	3	2.00321	0.609756	1.26258	12	Female
	1627	1	19.3469	0.924878	0.357558	5	Female
	1628	3	2.71642	0.710244	0.949291	11.25	Female
	1629	1	20.6809	0.948293	0.253546	4	Female
	1630	3	2.76894	0.713171	0.946004	15.5	Female
	1631	3	4.62651	0.749268	1.01297	13	Female
	1632	1	5.83673	0.837073	0.649271	12	Female
	12235	1	19.8864	0.49561	1.35402	22.5	Female
	12236	3	10.8133	0.42439	1.53658	18	Female
	12237	3	5.56349	0.429268	1.68257	19.5	Female
	12238	3	2.64159	0.444878	1.83828	21	Female
	12239	5	1.29167	0.202927	2.18447	23	Female
	12240	3	3.21134	0.342439	2.00712	30	Female
	12241	3	2.93023	0.318049	2.15882	26.125	Female
	12242	3	2.10993	0.298537	1.91106	27	Female
	12243	5	1.13057	0.179512	2.40491	24	Female
	12244	3	5.08054	0.404878	1.68932	22.1	Female
	12245	3	3.48756	0.54439	1.64911	24.25	Female
	12246	3	2.79668	0.340488	1.74047	20.6667	Female
	12247	3	2.38174	0.385366	1.99399	25	Female
	12248	3	2.51965	0.36878	2.22456	27	Female
	12249	3	3.07254	0.49561	2.04062	36	Female
	12250	3	3.03286	0.356098	2.12227	30.5	Female
	12251	3	1.66202	0.300488	2.53559	26	Female
	12252	5	1.15591	0.32878	2.30099	26	Female
	12253	5	1.13869	0.228293	2.18673	27	Female
	12254	3	2.8178	0.365854	1.90198	29.25	Female
	12255	3	2.78166	0.443902	1.98873	26.6667	Female
	12256	3	3.73404	0.487805	1.77024	28	Female
	12257	3	1.63898	0.317073	2.3405	30.25	Female
	12260	3	2.50633	0.467317	1.84455	18	Female
	12261	3	2.43891	0.331707	1.97372	14	Female
	12262	5	0.614035	0.162927	2.22543	17	Female
	12263	2	1.70349	0.17561	2.53232	23	Female
	12264	5	0.776923	0.187317	2.53415	22	Female
	12265	2	2.66917	0.234146	2.26742	17	Female
	12266	3	6.81731	0.451707	1.79053	16	Female
	12267	3	1.5411	0.339512	2.18529	21	Female
	12270	3	2.7644	0.462439	2.04981	21.6667	Female
	12271	3	2.40741	0.40878	1.94618	15.5	Female
	12272	3	4.91447	0.531707	1.63661	26	Female
	12273	3	2.88235	0.569756	1.60229	16	Female
	12274	3	8.61628	0.457561	1.76219	20	Female
	12277	2	9.2449	0.249756	2.16532	20	Female
	12278	3	10.4667	0.476098	1.88066	16	Female
	12279	2	3.56489	0.420488	1.86827	18.25	Female
	12280	3	3.43558	0.369756	2.16232	19	Female
	12281	3	2.81522	0.405854	2.18342	18	Female
	12282	2	6.25758	0.24	2.26581	18	Female
	12283	2	3.66429	0.318049	2.25955	23	Female
	12284	3	6.70833	0.374634	1.82712	17	Female
	12285	3	3.41714	0.334634	1.9799	18	Female
	12286	3	6.77966	0.506341	1.47113	15	Female
	12287	2	1.11154	0.227317	2.1538	16	Female
	12288	3	4.14504	0.283902	2.14631	17	Female
	12289	2	2.76506	0.33561	2.00004	15	Female
	12290	2	1.05686	0.163902	2.00573	16	Female
	12291	2	1.29615	0.24878	1.93618	15.5	Female
	12292	3	5.16379	0.323902	1.73229	8	Female
	12293	3	4.03333	0.37561	2.02891	23	Female
	13298	4	0.151625	0.106341	1.32684	8	Male
	13299	4	0.0485232	0.0380488	1.03796	8	Male
	13300	4	0.0911136	0.057561	1.22463	7	Male
	13301	4	0.112222	0.0907317	1.05544	6	Male
	13302	4	0.132934	0.0829268	1.36179	10	Male
	13303	4	0.0131712	0.0107317	0.859275	8	Male
	13304	4	0.095843	0.0653659	1.24651	9	Male
	13305	4	0.0359029	0.0312195	1.00781	7	Male
	13306	4	0.0664414	0.0487805	1.43231	20	Male
	13307	4	0.0474041	0.0331707	1.7217	27.0833	Male
	13308	4	0.141753	0.0917073	1.58635	13	Male
	13309	4	0.0132383	0.00878049	1.00795	12.25	Male
	13310	4	0.129496	0.0946341	1.37163	11.5	Male
	13311	4	0.0323929	0.0234146	0.988797	7	Male
	13314	4	0.0839599	0.062439	1.60412	14	Male
	13315	4	0.0410367	0.0370732	1.02112	5	Male
	13316	4	0.088964	0.0731707	1.22	10	Male
	13317	4	0.0729761	0.0497561	1.21378	8	Male
	13318	4	0.0569832	0.044878	1.22188	10	Male
	13319	4	0.0653983	0.0526829	1.21677	9	Male
	13320	4	0.0452436	0.0321951	1.37294	13	Male
	13321	4	0.0662921	0.0487805	1.35309	15.6667	Male
	13322	4	0.186633	0.138537	1.56353	18.125	Male
	13323	4	0.156815	0.0721951	1.29854	7	Male
	13324	4	0.0488636	0.0370732	1.17429	22	Male
	13325	4	0.0399556	0.0331707	1.24901	37	Male
	13326	4	0.0309392	0.0234146	1.11371	9	Male
	13327	4	0.0721311	0.0565854	1.12616	9	Male
	13328	4	0.0707965	0.0585366	1.1028	6	Male
	13332	4	0.0847851	0.0653659	1.34343	9	Male
	13333	4	0.126478	0.084878	1.27275	7	Male
	13338	4	0.0955631	0.0819512	1.20603	7	Male
	13339	4	0.0829493	0.0614634	1.25858	8	Male
	13340	4	0.0728261	0.057561	1.10705	8	Male
	13341	4	0.120095	0.0760976	1.40883	9	Male
	13342	4	0.114422	0.0790244	1.31316	8	Male
	13343	4	0.0719823	0.0634146	1.10686	6	Male
	13344	4	0.104478	0.0770732	1.22827	8	Male
	14062	6	0	0	2.72147	29	Male
	14063	6	0	0	2.60666	31.5	Male
	14064	6	0	0	2.44988	31.5	Male
	14065	6	0	0	2.5853	32.25	Male
	14066	6	0.0027248	0.00097561	2.80739	32.5	Male
	14067	6	0	0	2.56276	47	Male
	14068	6	0	0	2.56368	27	Male
	14069	6	0	0	2.90885	39	Male
	14070	6	0	0	2.3843	25.125	Male
	14071	6	0.0023753	0.00097561	2.6398	41.5	Male
	14072	6	0	0	2.68913	28	Male
	14073	6	0	0	2.86284	32	Male
	14074	6	0	0	2.63959	29.125	Male
	14075	6	0	0	2.64185	23	Male
	14076	6	0.00350877	0.00097561	2.70901	40	Male
	14077	6	0.00686499	0.00292683	2.88439	34.5	Male
	14078	6	0.00251889	0.00097561	2.60311	28.1667	Male
	14079	6	0	0	2.56084	25	Male
	14080	6	0	0	2.57907	31.75	Male
	14081	6	0.00750469	0.00390244	2.87295	33.1667	Male
	14082	6	0	0	2.72688	27.6667	Male
	14083	6	0	0	2.48498	33	Male
	14084	6	0.114035	0.0507317	2.6082	33	Male
	14085	6	0	0	2.6194	32.5	Male
	14086	6	0	0	2.7746	38	Male
	14087	6	0.00291121	0.00195122	2.66731	29	Male
	14088	6	0.0043573	0.00195122	3.0104	38.5	Male
	14089	6	0.0189983	0.00780488	3.15727	37	Male
	14090	6	0.0168776	0.00780488	2.85974	38.5	Male
	14091	6	0	0	2.75465	40.1667	Male
	14092	6	0	0	2.76335	36	Male
	14093	6	0	0	2.65274	31.5	Male
	14094	6	0	0	3.07348	45.1667	Male
	14103	6	0.0309478	0.0136585	3.27983	48.25	Male
	14104	6	0	0	2.88425	33.125	Male
	14105	6	0.00176056	0.00097561	3.05995	112.5	Male
	14106	6	0.00178253	0.00097561	2.822	44	Male
	14107	6	0.00183824	0.00097561	2.62768	35.125	Male
	14108	6	0.00293255	0.00097561	2.88648	36.5	Male
	14109	6	0.0231884	0.00780488	2.98213	40	Male
	14110	6	0	0	3.01929	40.5	Male
	14111	6	0.00823045	0.00195122	2.90627	39.125	Male
	14112	6	0.00170068	0.00097561	2.91508	42	Male
	14113	6	0.00416667	0.00195122	2.88908	54.5	Male
	14114	6	0.00545455	0.00195122	3.08998	51.125	Male
	14115	6	0	0	3.11332	43.6	Male
	14116	6	0.00191939	0.00097561	2.96878	43	Male
	14117	6	0.00145349	0.00195122	2.87797	45.5	Male
	14118	6	0.028169	0.0195122	2.79569	25	Male
	14119	6	0.00566038	0.00585366	2.97616	46.125	Male
	17087	3	1.28488	0.372683	2.56278	53.375	Female
	17088	5	0.7431	0.270244	2.74692	41.6	Female
	17089	5	0.683128	0.291707	2.75203	47.3333	Female
	17090	5	0.678862	0.302439	2.73603	84.9	Female
	17091	5	0.356667	0.136585	2.90677	80.0625	Female
	17092	3	0.93985	0.309268	2.59089	72.5	Female
	17093	3	2.50218	0.294634	2.29179	36.125	Female
	17094	5	0.338028	0.158049	2.89295	64.1	Female
	17095	5	1.16111	0.24878	2.85427	96	Female
	17096	5	0.416357	0.204878	2.8294	55	Female
	17097	5	0.498162	0.137561	2.92591	55.4	Female
	17098	5	0.980769	0.279024	2.39429	34.6	Female
	17099	5	0.518248	0.243902	2.67816	52	Female
	17100	5	0.262887	0.113171	2.81141	48	Female
	17103	5	0.652259	0.24	2.66162	51.0417	Female
	17104	5	0.693712	0.186341	2.63799	39.3333	Female
	17105	5	0.386957	0.131707	3.17232	80.75	Female
	17106	3	2	0.36878	2.36425	44.125	Female
	17107	3	1.34615	0.270244	2.74058	68.8889	Female
	17108	5	0.793605	0.213659	2.82261	55.75	Female
	17109	5	0.456979	0.165854	2.93288	62.125	Female
	17110	5	0.800454	0.235122	2.66193	61.1	Female
	17111	3	1.89375	0.501463	1.98503	37.6667	Female
	17112	5	0.264348	0.0839024	3.21405	74.6818	Female
	17113	5	0.552585	0.287805	2.43889	39.6	Female
	17114	5	0.264748	0.124878	2.36202	20	Female
	17115	5	0.579965	0.183415	2.52112	34.5	Female
	17116	5	0.524412	0.146341	2.64115	40.0833	Female
	17117	3	1.05631	0.27122	2.35653	28	Female
	17118	5	0.331126	0.105366	3.00653	43.6667	Female
	17119	5	0.625	0.221463	2.57818	38	Female
	17120	3	1.30469	0.350244	2.27375	38.6	Female
	17121	5	0.345395	0.187317	2.67225	39	Female
	17124	5	0.460821	0.229268	2.77865	43.125	Female
	17125	5	0.263581	0.0643902	3.16989	60.0833	Female
	17126	5	0.73904	0.299512	2.56735	42.5	Female
	17127	5	0.714286	0.237073	2.81274	54.5714	Female
	17128	5	0.937126	0.29561	2.68765	45.1667	Female
	17129	3	1.03562	0.337561	2.47884	45	Female
	17130	5	0.677419	0.276098	2.59944	39	Female
	17131	6	0.0428135	0.022439	3.06705	67.125	Female
	17132	5	0.665037	0.236098	2.58966	38.5	Female
	17133	3	1.42857	0.381463	2.30868	29.125	Female
	17134	5	0.598891	0.29561	2.48925	35.5625	Female
	17135	5	0.110638	0.0419512	3.11524	54.0833	Female
	17136	4	0.0121359	0.0097561	2.761	51.0625	Female
	17137	3	1.09745	0.280976	2.49893	33	Female
	17138	5	0.92487	0.237073	2.63758	41.6	Female
	17139	5	0.16042	0.0565854	3.31391	65.5556	Female
	17140	5	0.445545	0.189268	2.8561	49.5	Female
	17141	5	0.590426	0.183415	2.69031	63.4	Female
	17142	5	0.301153	0.145366	2.74567	37.6429	Female
	17143	5	0.491228	0.188293	2.94341	60.5714	Female
	17144	3	1.42969	0.438049	2.19832	33.1	Female
	17145	5	0.621818	0.260488	2.73342	50.5	Female
	17319	3	1.10402	0.279024	2.29032	32.9	Female
	17320	5	0.663386	0.193171	2.54964	60.6667	Female
	17321	5	0.201207	0.0682927	2.9715	72.3889	Female
	17322	5	0.543762	0.150244	2.58439	46.125	Female
	17323	3	3.06996	0.381463	1.77061	62	Female
	17324	5	1.13882	0.24	2.43555	48.5625	Female
	17325	5	0.621881	0.272195	2.52955	48.7857	Female
	17326	5	0.302817	0.0897561	3.07775	65.5455	Female
	17327	5	0.148041	0.0526829	3.14387	86.5	Female
	17328	3	1.21687	0.420488	2.23328	49.5714	Female
	17329	5	0.033557	0.0126829	3.02678	82.2273	Female
	17330	5	0.938356	0.227317	2.54359	54.0625	Female
	17331	5	0.381119	0.152195	3.24703	86.6364	Female
	17332	5	0.930886	0.256585	2.48723	45.125	Female
	17333	5	0.296422	0.133659	2.72295	50	Female
	17334	5	0.795501	0.30439	2.69193	55	Female
	17335	5	0.367909	0.152195	3.02723	81.25	Female
	17336	5	0.779592	0.238049	2.45852	36.5	Female
	17337	5	0.901804	0.238049	2.40596	53.25	Female
	17338	5	0.577338	0.188293	2.49565	41.6667	Female
	17339	5	0.232938	0.0858537	3.06497	67.6429	Female
	17340	5	0.703774	0.182439	2.51906	43.1429	Female
	17341	5	0.598198	0.21561	2.62602	51.6	Female
	17345	5	0.298271	0.171707	2.67926	51.6	Female
	17346	5	0.281506	0.0995122	3.21141	88.3846	Female
	17347	5	0.976242	0.308293	2.59207	52.3333	Female
	17348	5	0.719697	0.205854	2.87693	57.0417	Female
	17349	5	0.965443	0.251707	2.26814	56.25	Female
	17350	5	0.745318	0.345366	2.42863	43.5714	Female
	17351	5	0.906188	0.300488	2.56767	42.75	Female
	17352	5	0.181962	0.075122	3.00111	74.0833	Female
	17353	5	0.915254	0.291707	2.71355	63.75	Female
	17354	5	0.582343	0.281951	2.54785	48.1667	Female
	17355	5	0.65942	0.274146	2.72939	62.75	Female
	17356	5	0.32084	0.143415	3.32167	66	Female
	17357	5	0.395706	0.134634	2.47153	39	Female
	17360	3	2.31179	0.39122	2.04929	37	Female
	17361	3	1.72203	0.298537	2.4622	33.6667	Female
	17362	5	1.19382	0.352195	2.33341	38.125	Female
	17363	5	0.75	0.282927	2.68828	46.4	Female
	17364	5	0.235977	0.0712195	3.09721	72	Female
	17365	3	1.65831	0.322927	2.24825	35	Female
	17366	3	1.77644	0.357073	2.22772	51	Female
	17367	5	0.916067	0.29561	2.65354	37.6667	Female
	17368	5	0.791762	0.256585	2.69617	45.125	Female
	17369	3	1.9682	0.439024	1.8705	30	Female
	17370	5	1.27596	0.219512	2.4839	50.1	Female
	17371	3	2.4	0.357073	2.04533	39.5	Female
	17470	5	0.110028	0.0497561	3.04306	57.9	Female
	17471	5	0.55719	0.234146	2.3974	39.1667	Female
	17472	5	0.949495	0.25561	2.23241	35.5	Female
	17473	5	0.496644	0.187317	2.46079	33	Female
	17474	3	0.923256	0.2	2.23669	23	Female
	17475	5	0.311419	0.0985366	2.71985	28	Female
	17478	3	1.67178	0.336585	2.09695	19	Female
	17479	5	0.0742424	0.0360976	2.94508	48.9	Female
	17480	5	0.227124	0.109268	2.43035	39	Female
	17481	5	0.472	0.180488	2.46889	41	Female
	17484	5	0.710938	0.246829	2.09373	45	Female
	17485	5	0.624535	0.16878	2.17953	61	Female
	17486	5	0.210145	0.0887805	2.07214	54.1667	Female
	17490	5	0.208696	0.0829268	2.55248	43.25	Female
	17491	5	0.112637	0.0770732	2.71794	54.6667	Female
	17492	5	0.554237	0.204878	2.3284	42.0833	Female
	17493	5	0.247136	0.133659	2.33918	26	Female
	17494	5	0.52583	0.15122	2.68672	35.75	Female
	17495	5	0.260553	0.0878049	2.26843	33.6	Female
	17498	5	0.565766	0.189268	2.41281	41.9	Female
	17501	5	0.870044	0.236098	2.6704	61	Female
	17502	3	1.00879	0.26439	2.05138	35.1667	Female
	17503	3	2.76628	0.510244	1.49719	18	Female
	17504	5	0.84696	0.241951	2.11902	26.25	Female
	17505	5	0.509921	0.228293	2.21197	29.25	Female
	17512	5	0.277941	0.120976	2.23524	28.6	Female
	17513	5	0.104895	0.0614634	2.2545	41.25	Female
	17514	3	2.71484	0.572683	1.45921	13	Female
	17515	5	0.895652	0.296585	1.94103	16	Female
	17516	3	1.95062	0.536585	1.47761	14.5	Female
	17517	3	1.58529	0.396098	1.91565	19	Female
	17520	3	1.51036	0.466341	1.60757	15	Female
	17521	5	0.401327	0.19122	2.21969	27.6667	Female
	17522	5	0.886831	0.233171	2.38752	31.6	Female
	17523	3	1.82507	0.443902	1.80067	22	Female
	17524	3	1.37931	0.357073	1.81593	22.25	Female
	17525	5	0.653501	0.283902	1.95264	19.25	Female
	17526	5	0.243156	0.0741463	2.75037	43.25	Female
	17527	5	0.588768	0.300488	2.17582	37.9	Female
	17528	3	1.0431	0.293659	1.99375	25.25	Female
	20075	5	0.247678	0.156098	2.60755	40	Male
	20078	5	0.102564	0.0780488	2.26353	34.1667	Male
	20079	5	0.197128	0.147317	2.20363	21	Male
	20080	5	0.316932	0.213659	1.65135	24.25	Male
	20081	5	0.215022	0.142439	2.41864	33	Male
	20082	5	0.238985	0.174634	1.81192	32	Male
	20083	5	0.397496	0.247805	1.96959	19	Male
	20084	5	0.405941	0.28	1.56376	16	Male
	20085	5	0.301205	0.195122	2.28562	39.0833	Male
	20086	5	0.434109	0.273171	1.9615	21	Male
	20089	5	0.178404	0.11122	2.62935	40.3333	Male
	20090	5	0.318797	0.206829	2.38487	34.4	Male
	20094	5	0.150281	0.10439	2.65812	49.75	Male
	20095	5	0.515913	0.300488	2.27374	40.9	Male
	20096	5	0.201657	0.142439	2.2214	36.1667	Male
	20097	5	0.650709	0.358049	1.73091	20	Male
	20100	5	0.326648	0.222439	1.93662	22.0833	Male
	20101	5	0.127301	0.0809756	2.93517	49.125	Male
	20104	5	0.181686	0.121951	2.511	27	Male
	20107	5	0.262537	0.173659	2.6145	33	Male
	20108	5	0.728346	0.360976	2.52373	42.6667	Male
	20109	5	0.230986	0.16	2.6751	37.125	Male
	20110	5	0.53068	0.312195	2.2096	27.25	Male
	20111	5	0.221614	0.158049	2.5078	31	Male
	20112	5	0.253672	0.185366	2.40411	33.125	Male
	20116	5	0.381026	0.239024	2.20231	29.3333	Male
	20117	5	0.106061	0.0682927	2.98539	46.6429	Male
	20118	5	0.322449	0.23122	1.68698	27.5	Male
	20122	5	0.237263	0.159024	2.35108	36.125	Male
	20123	5	0.247117	0.146341	2.81814	45.125	Male
	20124	5	0.347496	0.223415	1.99412	30.2857	Male
	20125	5	0.306886	0.2	2.36303	37.6	Male
	20126	5	0.402402	0.261463	1.85784	17.25	Male
	20127	5	0.189445	0.136585	2.21264	31.5	Male
	20130	5	0.102696	0.0780488	2.43192	36.3333	Male
	20131	5	0.189153	0.139512	2.04222	25.6667	Male
	20132	5	0.255495	0.181463	2.12278	30.6667	Male
	23003	1	66.6667	0.97561	0.155058	7	Female
	23004	1	62.625	0.96878	0.177175	5	Female
	23005	1	9.57609	0.846829	0.650846	9	Female
	23006	1	46.7619	0.958049	0.230725	5	Female
	23007	1	35.0357	0.957073	0.227001	5	Female
	23008	1	10.9036	0.877073	0.557539	11	Female
	23009	1	11.35	0.883902	0.49898	7	Female
	23010	3	9.37363	0.827317	0.655119	8	Female
	23011	1	18.0769	0.914146	0.398047	7.5	Female
	23012	1	13.4203	0.896585	0.489464	7	Female
	23013	1	22.0682	0.92878	0.343013	7.5	Female
	23014	1	112.667	0.989268	0.0644257	3	Female
	23015	1	37.4615	0.943415	0.300118	7	Female
	23016	1	24.05	0.934634	0.338358	7	Female
	23017	1	21	0.938537	0.299145	7	Female
	23018	1	25.0263	0.927805	0.337126	5	Female
	23021	1	22.5349	0.945366	0.275844	5	Female
	23022	1	12.3421	0.906341	0.407063	7	Female
	23023	1	8.89	0.859512	0.611928	10.5	Female
	23024	1	1020	0.995122	0.033273	3	Female
	23025	3	4.09424	0.756098	0.917534	11	Female
	23026	1	11.4691	0.906341	0.358836	4	Female
	23027	1	59.2353	0.982439	0.0921565	3	Female
	23028	1	10.9518	0.883902	0.501778	7	Female
	23029	1	20.587	0.920976	0.406561	10	Female
	23030	1	27.9394	0.887805	0.539268	9	Female
	23033	1	4.79532	0.798049	0.694064	8.5	Female
	23034	3	5.26974	0.774634	0.89657	12	Female
	23035	1	9.55435	0.849756	0.612319	7	Female
	23036	3	1.22807	0.477073	1.57358	18	Female
	23037	3	6.37984	0.802927	0.763396	7	Female
	23038	1	36.5185	0.943415	0.295989	8	Female
	23041	1	62.25	0.963902	0.201471	5	Female
	23042	3	10.4198	0.823415	0.734264	10	Female
	23043	3	4.11243	0.672195	1.24361	13	Female
	23044	1	20.6522	0.920976	0.399302	8	Female
	23045	1	59.2941	0.974634	0.139257	4	Female
	23049	3	2.7451	0.668293	1.16031	12	Female
	23050	1	17.6415	0.906341	0.457404	9	Female
	23051	3	5.72222	0.792195	0.798043	10	Female
	23052	1	17.18	0.838049	0.587389	4	Female
	23053	1	33.8621	0.954146	0.26132	8	Female
	23054	1	21.8182	0.92878	0.327741	5	Female
	23055	3	4.39326	0.760976	0.913829	17	Female
	23056	1	18.4038	0.898537	0.441849	6.5	Female
	23057	1	6.23913	0.835122	0.604097	8	Female
	23058	1	8.93069	0.853659	0.596927	9.25	Female
	23059	3	5.59864	0.797073	0.819707	12	Female
	23060	1	9.2268	0.862439	0.583397	11.1667	Female
	23061	1	18.5745	0.851707	0.612135	6	Female
	30416	2	1.14786	0.229268	2.01769	19	Male
	30420	1	50.05	0.955122	0.254125	11	Male
	30421	1	10.7262	0.851707	0.708056	13.1667	Male
	30422	3	10.325	0.65561	1.25244	19	Male
	30423	1	17.0179	0.901463	0.51561	13	Male
	30424	1	10.2674	0.770732	1.00316	19.6667	Male
	30425	1	19.6809	0.85561	0.68628	12.5	Male
	30426	1	49.3684	0.556098	1.06504	10	Male
	30427	3	5.95385	0.746341	1.19725	34.5	Male
	30428	3	10.6104	0.789268	0.983567	16.25	Male
	30429	1	14.5469	0.882927	0.629788	29	Male
	30430	1	37	0.851707	0.727264	14.6667	Male
	30431	1	29.75	0.803902	0.759981	12	Male
	30432	3	2.48768	0.483902	2.06291	35.1429	Male
	30433	1	27.5714	0.829268	0.690303	14	Male
	30434	3	5.27333	0.729756	1.28147	20	Male
	30435	1	54.1111	0.643902	0.902831	13.1667	Male
	30436	2	3.64925	0.27122	2.31634	34.125	Male
	30437	3	3.50932	0.517073	2.01875	29	Male
	30438	3	2.72642	0.498537	2.06872	40	Male
	30439	3	2.67401	0.494634	2.01507	23.5	Male
	30440	3	4.73026	0.612683	1.66266	29	Male
	30441	5	0.428986	0.123902	2.79934	33	Male
	30442	1	11.9861	0.786341	1.06997	22	Male
	30443	1	51.8333	0.742439	0.88414	9	Male
	30444	2	0.797753	0.178537	2.92059	38.1667	Male
	30445	2	1.44	0.211707	2.66097	28	Male
	30446	3	2.11312	0.329756	2.47944	29.5	Male
	30447	3	5.6259	0.64878	1.48869	26.6667	Male
	30448	3	12.8906	0.710244	1.30386	28	Male
	30449	3	2.9641	0.436098	2.17965	28.6667	Male
	30450	5	1.00348	0.221463	2.82101	39.0625	Male
	30451	3	2.06038	0.434146	2.31243	38.3333	Male
	30452	3	2.19203	0.507317	1.99756	34	Male
	30453	1	16.2105	0.755122	0.948147	15	Male
	30454	1	32.2333	0.866341	0.623725	35	Male
	30455	3	4.75148	0.613659	1.32927	14.25	Male
	30456	3	2.99107	0.521951	1.77138	21	Male
	30457	1	33.6897	0.90439	0.458632	10.1667	Male
	30458	1	31.7097	0.894634	0.477755	9	Male
	30459	1	24.0769	0.77561	0.890509	21.6667	Male
	30460	3	3.6	0.684878	1.22043	17.25	Male
	30461	1	21.4889	0.90439	0.468865	10	Male
	30464	1	110.889	0.879024	0.467172	15	Male
	30465	3	7.34545	0.756098	1.05093	19	Male
	30466	3	4.20238	0.651707	1.30147	21.5	Male
	30467	1	8.90099	0.830244	0.79272	19	Male
	30468	1	13.0563	0.764878	0.880854	15.5	Male
	30469	1	6.98361	0.790244	0.959703	24.25	Male
	30470	1	11.0964	0.847805	0.696464	17	Male
	30471	3	11.0132	0.789268	0.911346	11	Male
	32009	5	0.204756	0.15122	1.95827	21	Female
	32010	5	0.349275	0.235122	1.92904	21.25	Female
	32011	5	0.350318	0.214634	2.26377	26	Female
	32012	5	0.808559	0.350244	2.16583	26.25	Female
	32013	5	0.963235	0.383415	2.04134	29	Female
	32020	5	0.797802	0.354146	2.11534	37	Female
	32021	5	1.07013	0.401951	2.14242	33.5	Female
	32022	5	0.0747922	0.0526829	2.38159	35.25	Female
	32023	5	0.322239	0.207805	2.2701	33.5	Female
	32024	3	1.2933	0.451707	1.79572	20.1667	Female
	32025	5	0.305556	0.193171	1.90091	21.125	Female
	32026	5	0.548983	0.289756	1.80031	17	Female
	32027	5	0.368917	0.229268	1.93065	25.25	Female
	32028	3	2.09615	0.638049	1.24671	14	Female
	32029	5	0.80083	0.376585	1.6724	14	Female
	32030	3	2.09894	0.579512	1.63603	20.1667	Female
	32031	5	0.946835	0.364878	2.11731	24.5	Female
	32032	5	0.604712	0.225366	2.43923	24	Female
	32033	5	0.23374	0.112195	2.69423	36.3333	Female
	32034	5	0.492308	0.249756	2.59378	34.1	Female
	32035	3	1.15931	0.461463	1.85079	24.125	Female
	32036	5	0.815416	0.392195	2.039	36.25	Female
	32037	3	1.09932	0.474146	1.80101	24.125	Female
	32038	3	1.39637	0.525854	1.57598	25.5	Female
	32039	5	0.954654	0.390244	2.07333	30.5	Female
	32042	3	1.04289	0.450732	1.92269	25	Female
	32043	5	0.175272	0.125854	2.0133	26	Female
	32044	5	0.6853	0.322927	2.08138	25.5	Female
	32045	5	0.741667	0.347317	2.07276	25.5	Female
	32046	5	0.568627	0.254634	2.45635	31	Female
	32047	5	0.387312	0.226341	2.30271	33.6667	Female
	32048	5	1.03247	0.465366	1.73279	26.5	Female
	32049	5	0.407351	0.259512	1.9725	28.5	Female
	32050	5	0.12982	0.097561	2.23774	30.5	Female
	32051	5	0.629834	0.333659	2.06906	29.5	Female
	32052	5	0.744722	0.378537	2.09243	43.5	Female
	32053	5	0.42521	0.246829	2.33886	32	Female
	32054	5	0.0870147	0.0634146	2.36238	42	Female
	32055	5	0.833333	0.394146	1.88978	27.5	Female
	32056	5	0.129458	0.0956098	2.24243	42	Female
	32057	5	0.84106	0.371707	2.04271	33.1667	Female
	32058	5	0.624762	0.32	2.22713	34.9	Female
	32059	3	1.31332	0.490732	1.85125	27.125	Female
	32060	5	0.286219	0.158049	2.33018	48	Female
	32061	5	1.12652	0.451707	1.90192	26.125	Female
	32062	5	0.425	0.26439	1.85141	25	Female
	32063	4	0.0810185	0.0682927	1.90217	26.5	Female
	32064	5	0.533557	0.310244	2.10403	25.1667	Female
	32065	5	0.42671	0.253659	2.18255	24.5	Female
	32066	5	0.193103	0.136585	2.13199	26.5	Female
	32067	5	0.885714	0.362927	1.91522	22.125	Female
	5079	6	0	0	2.40579	21.5	Female
	5080	5	0.439604	0.216585	2.54887	25	Female
	5081	6	0	0	2.46958	24	Female
	5082	6	0	0	2.63778	24	Female
	5083	6	0.00325203	0.00195122	2.74378	29.25	Female
	5084	6	0.00152207	0.00097561	2.78265	33.5	Female
	5085	6	0.0186916	0.0097561	2.63107	26	Female
	5086	6	0.0137931	0.00780488	2.33923	21	Female
	5087	6	0.0060423	0.00390244	2.44958	22	Female
	5088	6	0.00516351	0.00390244	2.56597	26	Female
	5089	6	0.0200861	0.0136585	2.47441	25.25	Female
	5090	6	0.00273224	0.00195122	2.17041	23.5	Female
	5091	6	0.00143678	0.00097561	2.58128	26	Female
	5092	6	0.015625	0.0107317	2.25399	17	Female
	5093	5	0.260116	0.129756	2.579	26	Female
	5094	6	0.00973574	0.00682927	2.71786	27	Female
	5095	6	0.00453858	0.00292683	2.68538	27	Female
	5096	6	0	0	2.51982	27	Female
	5097	6	0	0	2.44586	23	Female
	5098	6	0.0030581	0.00195122	2.48567	25	Female
	5099	6	0.011745	0.00682927	2.46766	25	Female
	5100	6	0.0352941	0.0234146	2.37476	27	Female
	5101	6	0.0351682	0.022439	2.43717	25	Female
	5102	6	0.00997151	0.00682927	2.24791	27.5	Female
	5103	6	0.0141844	0.00682927	2.59656	49	Female
	5104	6	0.104962	0.0536585	2.7643	43.25	Female
	5105	6	0.00195312	0.00682927	2.68346	39.6667	Female
	5106	6	0.00770713	0.0117073	2.82695	44	Female
	5107	6	0.0106195	0.00585366	2.90347	42.3333	Female
	5108	6	0.0029985	0.00292683	2.726	38.1429	Female
	5109	6	0	0.00097561	2.69828	56	Female
	5110	6	0.00171233	0.00195122	2.70854	50.0625	Female
	5111	6	0	0.0156098	2.74105	40.6667	Female
	5112	6	0.0113452	0.00682927	2.87235	48.0833	Female
	5113	6	0.0298246	0.0165854	2.8231	58.125	Female
	5117	6	0	0.00487805	2.49622	37.3333	Female
	5118	6	0	0.0273171	2.6526	37.125	Female
	5119	6	0.0238854	0.0165854	2.50452	41.1667	Female
	5120	6	0.017452	0.0165854	2.53674	24	Female
	5121	6	0.0936968	0.0517073	2.46655	25.1667	Female
	5122	5	0.160063	0.0985366	2.31293	21	Female
	5123	5	0.148387	0.0897561	2.66785	29	Female
	5124	6	0.0030581	0.00195122	2.54605	28	Female
	5125	6	0.0014245	0.00878049	2.45078	35	Female
	5126	6	0.0384025	0.0243902	2.47452	30.6667	Female
	5127	6	0.0119048	0.00780488	2.21723	33	Female
	5128	6	0.0132353	0.00878049	2.44942	25	Female
	5129	5	0.121508	0.084878	2.23671	22	Female
	5130	5	0.887892	0.386341	2.0076	22	Female
	5131	6	0.00875912	0.00585366	2.46357	26.25	Female
	5132	5	0.109204	0.0604878	2.84016	33	Female
	5133	6	0.0460123	0.0282927	2.58036	31	Female
	5134	6	0.00591716	0.00390244	2.5936	28	Female
	5135	6	0	0	2.37456	21.5	Female
	5136	6	0	0	2.52259	38.5	Female
	5137	6	0	0	2.67093	38.6667	Female
	5275	6	0.0778689	0.0370732	2.52076	21.5	Female
	5276	6	0.0169173	0.0214634	2.66243	33.5	Female
	5277	6	0.0245283	0.0292683	2.7941	30	Female
	5278	6	0.0792291	0.035122	2.75491	28	Female
	5279	6	0.00808081	0.0243902	2.81587	31.1667	Female
	5280	6	0.0582329	0.0273171	2.74348	35.5	Female
	5281	5	0.250513	0.114146	2.60569	24	Female
	5282	6	0	0.04	2.71648	28	Female
	5283	6	0.00888099	0.04	2.75847	35.5	Female
	5284	6	0.0035524	0.04	2.64554	35.25	Female
	5285	6	0	0.0429268	2.60522	27.5	Female
	5286	6	0.0127737	0.0312195	2.75953	30.25	Female
	5287	6	0	0.0292683	2.71452	31	Female
	5288	6	0	0.035122	2.85775	37.125	Female
	5291	6	0.0341463	0.0468293	2.6616	29.125	Female
	5292	6	0.0252366	0.04	2.70283	32	Female
	5293	6	0	0	2.60146	29.25	Female
	5296	6	0.0222603	0.0126829	2.88435	37	Female
	5297	6	0.0271605	0.0107317	2.77372	35.9	Female
	5298	6	0.00576369	0.00195122	2.7499	29.6667	Female
	5299	6	0.183374	0.0731707	2.63959	27	Female
	5300	6	0.00364964	0.00292683	2.54286	32.125	Female
	5301	6	0	0	2.62391	31.6667	Female
	5302	6	0.0526316	0.0263415	2.7124	34.5	Female
	5303	6	0.0362976	0.0195122	2.68302	35	Female
	5304	6	0.0157791	0.00780488	2.67727	31	Female
	5305	6	0.00978474	0.00487805	2.50683	23	Female
	5306	6	0	0	2.49569	27	Female
	5307	6	0.0355649	0.0165854	2.82634	35.5	Female
	5308	6	0	0	2.66656	24	Female
	5309	6	0.00716846	0.00390244	2.57184	26	Female
	5310	6	0.0415094	0.0214634	2.80051	27.5	Female
	5311	6	0	0	2.72179	25	Female
	5312	6	0.00153139	0.00097561	2.66284	26.1667	Female
	5313	6	0.0043956	0.00195122	2.77114	30	Female
	5314	6	0	0	2.50424	24	Female
	5315	6	0.00589391	0.00292683	2.72372	29	Female
	5316	6	0	0	2.8425	31	Female
	5317	6	0.0127505	0.00682927	2.74493	36	Female
	5318	6	0.00665188	0.00292683	2.7056	33	Female
	5319	6	0.0111317	0.00585366	2.69752	42	Female
	5322	6	0.0733453	0.04	2.86994	35.5	Female
	5323	6	0.00628931	0.00390244	2.68563	35.125	Female
	5324	6	0.029654	0.017561	2.84637	41.5	Female
	5325	6	0.0020202	0.0721951	3.0469	39	Female
	5326	6	0.00869565	0.00390244	2.7517	33.125	Female
	5327	6	0.00223714	0.00097561	2.63951	33.6667	Female
	5328	6	0	0	2.81855	34.25	Female
	5329	6	0.00168634	0.00097561	2.71016	35.6429	Female
	5330	6	0	0	2.50825	30	Female
	5331	6	0	0	2.83306	35	Female
	5332	5	0.560538	0.243902	2.66904	33.1667	Female
	5333	6	0.039604	0.0195122	2.71446	30	Female
	5514	6	0	0.0282927	2.76455	31.6667	Female
	5515	6	0	0.0595122	2.98835	35.1667	Female
	5516	6	0	0.0282927	2.70018	32.5	Female
	5517	6	0	0.0263415	2.57692	27	Female
	5518	6	0	0.0107317	2.49333	26	Female
	5519	6	0	0.0195122	2.57156	33	Female
	5520	6	0	0.0312195	2.85642	34.1667	Female
	5521	6	0	0.0165854	2.78151	37.5	Female
	5522	6	0.00166113	0.0146341	2.81306	44	Female
	5523	6	0.015873	0.0195122	2.79454	43.6667	Female
	5524	6	0	0.0107317	2.59896	34.125	Female
	5525	6	0.0199601	0.0234146	2.65378	50.6667	Female
	5526	6	0.0538117	0.0312195	2.91933	45.25	Female
	5527	6	0.0125392	0.0107317	2.67938	41	Female
	5528	6	0.00938967	0.0195122	2.69432	46.5	Female
	5529	3	3.36269	0.633171	1.60014	36.125	Female
	5530	6	0.0469417	0.0321951	2.79182	34.6667	Female
	5531	6	0	0.0117073	2.68615	42.125	Female
	5532	3	2.29885	0.585366	1.74324	27.1667	Female
	5533	5	0.572727	0.245854	2.20003	31.5	Female
	5534	5	0.213904	0.117073	2.6225	29.25	Female
	5535	6	0	0.0419512	2.78469	31	Female
	5536	6	0	0.0390244	2.71671	28	Female
	5537	5	0.5803	0.26439	2.46545	30.25	Female
	5538	6	0.0192308	0.0341463	2.83577	32	Female
	5539	6	0	0.00487805	2.65143	29	Female
	5540	6	0	0.00390244	2.88287	34	Female
	5541	6	0	0	2.55996	26	Female
	5542	6	0	0.00780488	2.58243	27.5	Female
	5543	6	0.00447094	0.00292683	2.63645	23	Female
	5544	6	0	0	2.63831	24	Female
	5545	3	1.73754	0.510244	2.00791	22	Female
	5546	6	0.010118	0.00585366	2.69316	24	Female
	5547	5	0.176938	0.0868293	2.62252	23.5	Female
	5548	6	0	0.00097561	2.52659	21	Female
	5549	5	0.769388	0.367805	2.05763	20	Female
	5550	6	0.00652529	0.00292683	2.85336	45.1667	Female
	5551	6	0.00182815	0.00097561	2.64736	32.5	Female
	5552	6	0.0297521	0.0156098	2.63577	35.25	Female
	5553	6	0.0994854	0.0565854	2.64273	27	Female
	5554	5	1.13158	0.355122	2.46566	34.5	Female
	5555	5	0.267658	0.140488	2.66436	34.5	Female
	5556	6	0.00658979	0.00390244	2.75256	39	Female
	5557	6	0.00511073	0.00292683	2.90149	39.3333	Female
	5558	6	0.00894454	0.00292683	2.82024	38.6	Female
	5559	6	0.0235988	0.00780488	2.88894	35.125	Female
	5560	5	0.0752394	0.035122	2.91029	43	Female
	5561	6	0.00330033	0.00195122	3.01086	39.6429	Female
	5562	6	0.00168634	0.00097561	2.95154	42.25	Female
	5563	6	0.00863309	0.00585366	2.61252	24.5	Female
	5564	6	0.00147059	0.00097561	2.78166	43	Female
	5565	3	1.68421	0.499512	1.98927	27	Female
	5566	6	0.0297723	0.0165854	2.96744	36	Female
	5567	6	0.00542495	0.00195122	2.90788	40.6	Female
	5568	6	0.00628931	0.00292683	2.90475	37.5	Female
	5569	6	0.00191939	0.00195122	2.88819	48	Female
	5570	6	0.0104167	0.00292683	2.84838	47.125	Female
	5571	6	0.0530612	0.0146341	3.00617	58.125	Female
	5572	6	0.00577201	0.00292683	2.81516	42	Female
	6456	2	0.861224	0.205854	2.53651	29	Male
	6457	2	2	0.296585	2.07239	25.25	Male
	6458	2	1.31579	0.219512	2.20049	23	Male
	6459	2	0.875	0.170732	2.08491	21	Male
	6460	2	0.552817	0.153171	2.598	29	Male
	6461	2	2.50459	0.266341	1.8614	23	Male
	6462	2	1.16942	0.276098	2.46831	33	Male
	6463	2	2.22556	0.28878	1.85901	22	Male
	6464	2	1.77108	0.286829	2.10348	29	Male
	6465	5	0.221258	0.0995122	2.77103	30	Male
	6466	2	0.832168	0.232195	2.54173	29.5	Male
	6467	2	1.67773	0.345366	2.19647	25	Male
	6468	2	2.19091	0.235122	2.26887	30.6	Male
	6469	2	5.57627	0.320976	1.60544	19	Male
	6470	2	13.8718	0.527805	1.41831	20	Male
	6471	2	5.11667	0.299512	2.12531	26.1667	Male
	6472	2	5.81481	0.306341	1.79512	18.5	Male
	6473	2	7.67273	0.411707	1.7172	21	Male
	6474	2	1.68987	0.260488	2.44751	34.5	Male
	6475	2	7.29825	0.405854	1.70227	23.25	Male
	6476	2	2.96639	0.34439	2.16546	23.5	Male
	6477	2	2.27742	0.34439	1.86048	26.5	Male
	6478	2	3.61062	0.398049	1.64163	17	Male
	6479	2	4.49474	0.416585	1.89887	23.5	Male
	6480	2	2.66038	0.275122	2.14971	23	Male
	6481	2	8.06383	0.369756	1.66167	19	Male
	6482	2	1.75556	0.23122	2.32753	24	Male
	6483	2	4.86154	0.308293	1.53408	22.6667	Male
	6484	2	6.33929	0.346341	1.34975	19.5	Male
	6485	2	2.31111	0.30439	2.28132	25	Male
	6486	2	1.81148	0.21561	2.40397	22	Male
	6487	2	2.86325	0.326829	2.0649	26	Male
	6488	2	8.31373	0.413659	1.62963	17	Male
	6489	2	4.70707	0.454634	2.07978	30	Male
	6490	2	1.67665	0.273171	2.39915	23	Male
	6491	2	5.42857	0.333659	1.78422	20.5	Male
	6492	2	4.46479	0.309268	1.70657	19	Male
	6493	2	3.17308	0.321951	2.00065	23	Male
	6494	2	9.37209	0.393171	1.31751	21	Male
	6495	2	26.9444	0.473171	0.952446	8	Male
	6496	2	1.66667	0.209756	2.17644	22	Male
	6497	2	2.90083	0.342439	1.99027	22	Male
	6498	2	9.16667	0.37561	1.40172	12	Male
	6501	2	0.914397	0.229268	2.46538	23	Male
	6502	2	2.24176	0.199024	1.68218	20.1667	Male
	6503	2	2.56757	0.278049	1.70271	18	Male
	6504	2	2.76543	0.218537	1.77406	19	Male
	6505	2	1.56	0.190244	1.96148	23	Male
	6506	2	2.63889	0.185366	1.39045	19.5	Male
	6507	2	1.66234	0.249756	2.06511	23.5	Male
	6508	2	3.64557	0.280976	1.7229	20	Male
	6509	2	2.73913	0.36878	1.74995	21	Male
	6510	2	1.18824	0.197073	2.20462	19	Male
	6511	2	1.90291	0.19122	1.9271	21	Male
	6512	2	1.28105	0.19122	2.04179	19	Male
	6513	2	0.536842	0.0995122	2.40761	25	Male
	9027	3	1.49211	0.45561	1.83813	19.5	Male
	9028	5	0.399151	0.166829	2.46217	27.5	Male
	9029	5	0.661605	0.293659	2.20597	20	Male
	9030	3	1.62388	0.518049	1.55543	16.25	Male
	9031	5	0.134935	0.0712195	2.13906	17	Male
	9032	5	1.0561	0.393171	1.97254	20.25	Male
	9033	5	0.302857	0.154146	1.88939	15	Male
	9034	5	0.889764	0.293659	2.12638	26.25	Male
	9035	5	0.814356	0.245854	2.26109	24	Male
	9036	3	2.80591	0.636098	1.49709	18.25	Male
	9037	5	0.323944	0.176585	2.41874	22	Male
	9038	5	0.148829	0.0868293	2.28834	20	Male
	9039	5	0.182724	0.100488	2.617	22	Male
	9040	5	0.239617	0.141463	2.56281	23	Male
	9041	5	0.540373	0.203902	2.29961	23.6667	Male
	9042	5	0.409781	0.235122	1.95284	28.25	Male
	9043	5	0.0554054	0.0321951	1.9644	20.25	Male
	9044	5	0.0785124	0.0458537	2.26633	26	Male
	9045	5	0.319343	0.16	2.21317	26	Male
	9046	5	0.5	0.230244	2.20641	22	Male
	9047	5	0.371795	0.186341	2.31427	23	Male
	9048	5	0.327835	0.15122	2.49698	24	Male
	9049	5	0.372	0.16878	2.3581	20	Male
	9050	5	0.411966	0.234146	2.12101	21	Male
	9051	5	0.27656	0.156098	2.17086	19	Male
	9052	5	0.136283	0.04	2.27154	22.5	Male
	9053	5	0.206439	0.100488	2.176	18	Male
	9054	5	0.325885	0.159024	2.54335	24	Male
	9055	5	0.202559	0.0760976	2.45321	27.1667	Male
	9056	5	0.472817	0.266341	2.45832	27	Male
	9057	5	0.152574	0.0663415	2.50393	32.5	Male
	9058	5	0.956731	0.385366	2.31317	34.6	Male
	9059	5	0.196691	0.084878	2.30301	33.125	Male
	9062	5	0.255663	0.143415	2.83779	41.125	Male
	9063	5	0.369004	0.178537	2.54245	33.5	Male
	9064	3	3.92308	0.519024	1.69724	33.1667	Male
	9065	5	0.139971	0.0936585	2.71506	42.25	Male
	9066	5	0.218153	0.125854	2.86494	45.1667	Male
	9067	5	0.42623	0.193171	2.5642	37.2857	Male
	9068	5	0.0766823	0.0458537	2.44103	37.6667	Male
	9069	5	0.357438	0.167805	2.36789	37.7857	Male
	9070	5	0.428862	0.181463	2.63402	43.6	Male
	9071	5	0.521989	0.260488	2.34985	48.25	Male
	9072	5	0.227496	0.132683	2.66185	37	Male
	9073	5	0.213816	0.115122	2.91115	49	Male
	9074	5	0.115207	0.0702439	2.63518	52.5	Male
	9075	5	0.166397	0.0956098	2.72871	38	Male
	9076	5	0.178808	0.0858537	2.36418	45.25	Male
	9077	5	0.138182	0.0682927	2.43073	24	Male
	9078	2	0.703226	0.210732	2.10762	21.5	Male
	9079	5	0.137255	0.0653659	2.24533	23.6667	Male
	9080	5	0.2407	0.102439	2.20793	25	Male
	9081	5	0.102134	0.057561	2.30335	23	Male
	9082	5	0.0826446	0.0439024	2.47803	23	Male
	9227	5	0.174312	0.110244	2.31604	25	Male
	9228	5	0.29588	0.142439	2.06988	22	Male
	9229	5	0.364261	0.194146	2.13165	29	Male
	9230	5	0.734375	0.309268	2.23984	28	Male
	9231	5	0.246575	0.130732	2.45725	28	Male
	9232	5	0.153094	0.0829268	2.66329	26.5	Male
	9233	6	0.0508221	0.0302439	2.32322	28.5	Male
	9234	5	0.423664	0.205854	2.47143	25.5	Male
	9235	5	0.214744	0.123902	2.51069	28	Male
	9236	5	0.104235	0.0585366	2.1794	22.25	Male
	9237	5	0.40177	0.188293	2.52398	25.25	Male
	9238	3	1.01456	0.39122	2.27746	23	Male
	9239	5	0.316667	0.16	2.32273	22	Male
	9240	6	0.101724	0.0556098	2.2395	22	Male
	9241	5	0.362617	0.187317	2.27827	23.25	Male
	9242	5	0.272109	0.150244	2.62256	29	Male
	9243	5	0.296992	0.148293	2.48474	30	Male
	9244	5	0.409807	0.219512	2.4145	20	Male
	9245	3	1.52514	0.503415	2.02539	27	Male
	9246	5	0.537832	0.24878	2.33615	24.25	Male
	9247	5	0.306273	0.15122	2.51644	25	Male
	9248	5	0.611111	0.258537	2.54378	26	Male
	9249	5	0.192582	0.108293	2.50272	24	Male
	9250	5	0.138235	0.0858537	2.63478	25	Male
	9251	5	0.214022	0.106341	2.36994	21	Male
	9252	5	0.32363	0.160976	2.38041	22.25	Male
	9253	5	0.228951	0.12878	2.57218	23.25	Male
	9257	3	5.09756	0.595122	1.52497	17	Male
	9258	5	0.466425	0.232195	2.52953	34	Male
	9259	5	0.354369	0.136585	2.56168	29.125	Male
	9260	5	0.481236	0.204878	2.55478	31.1667	Male
	9261	5	0.454361	0.213659	2.23115	18	Male
	9262	5	0.312236	0.137561	2.55146	22	Male
	9263	5	0.261044	0.120976	2.49261	26.25	Male
	9264	5	0.944882	0.333659	2.28249	27	Male
	9265	2	2.22527	0.357073	2.12706	18	Male
	9266	3	4.23418	0.612683	1.61038	18.5	Male
	9267	3	1.28529	0.376585	2.30744	22	Male
	9268	5	0.409091	0.134634	2.48403	23.5	Male
	9269	5	1.00627	0.305366	2.13785	18	Male
	9270	3	1.07046	0.363902	2.3763	22.5	Male
	9273	3	1.27895	0.450732	2.12777	23	Male
	9274	3	1.62034	0.432195	2.09049	18	Male
	9275	5	0.789757	0.277073	2.34412	21	Male
	9276	5	0.837466	0.260488	2.34031	27	Male
	9277	3	1.00279	0.296585	2.13962	19	Male
	9278	5	0.309237	0.119024	2.50803	18	Male
	9279	3	1.57823	0.347317	2.45659	28	Male
	9280	2	1.69196	0.258537	2.43533	29	Male
	9281	3	4.04142	0.588293	1.7576	22.5	Male
	9282	5	0.141553	0.0780488	2.62342	21.5	Male
	9283	5	0.411439	0.148293	2.81548	27.1667	Male
	9284	3	1.11399	0.388293	2.33894	26	Male

## Sheet: figure1_C
Fig1C	SampleID	PC1	PC2	PC3	Sex		SampleID sample ID
	1104	-4.13184	0.26135	0.31367	Female		PC1-3 principal components rotation vectors
	1105	-5.15479	4.27628	-0.279604	Female		Sex sex of sample donor
	1106	-1.94928	-0.477777	0.101962	Female
	1110	-2.58955	-0.546707	0.0367892	Female		Samples	Female	541
	1115	-3.21595	-0.749217	0.29681	Female			Male	339
	1116	-4.00064	-0.0537026	0.333377	Female
	1117	-2.02639	-0.498495	0.073037	Female
	1119	-0.66363	-0.301117	-0.674893	Female
	1120	-2.46592	-0.629366	-0.296231	Female
	1124	-4.23844	1.02327	0.0828793	Female
	1125	-4.1315	-0.0951539	0.180858	Female
	1126	-1.9174	-0.538615	-0.208816	Female
	1127	-3.80717	-0.655228	0.25907	Female
	1128	-3.72044	-0.71069	0.181265	Female
	1129	-4.24605	0.802307	0.123262	Female
	1130	-1.99962	-0.543946	-0.14575	Female
	1131	-4.77597	2.97263	-0.229038	Female
	1132	-4.12585	0.358892	0.16926	Female
	1133	-3.57022	-0.695767	0.458323	Female
	1134	-2.27884	-0.574221	-0.139757	Female
	1137	-3.6094	-0.652964	0.135129	Female
	1139	-3.89882	0.0719339	0.222608	Female
	1140	-3.59409	-0.754876	0.216516	Female
	1141	-7.21331	14.894	-1.24977	Female
	1142	-3.97494	0.0354474	0.559895	Female
	1143	-2.31532	-0.634074	-0.43161	Female
	1144	-3.5798	-0.758053	0.273721	Female
	1145	-3.04173	-0.686904	0.570518	Female
	1146	-3.4615	-0.662111	0.44359	Female
	1147	-3.75089	-0.738803	0.192179	Female
	1148	-4.0288	-0.229007	0.30413	Female
	1149	-7.5213	14.8256	-1.34494	Female
	1150	-4.1571	0.169746	0.270264	Female
	1151	-3.89391	-0.107115	0.504409	Female
	1153	-1.83288	-0.553006	-0.367421	Female
	1154	-3.94876	-0.264436	0.415016	Female
	1155	-2.49923	-0.62505	-0.256583	Female
	1156	-4.98416	2.94421	-0.172839	Female
	1159	-2.68823	-0.612825	-0.124116	Female
	1160	-2.83876	-0.411216	0.12451	Female
	1575	-0.403517	-0.317524	-1.10418	Female
	1576	-1.56748	-0.509919	-0.375501	Female
	1577	-1.40115	-0.506552	-0.542467	Female
	1582	-3.66168	-0.678785	0.432751	Female
	1583	0.0374376	-0.243272	-1.13452	Female
	1584	-2.9838	-0.790082	-0.0150251	Female
	1587	-3.70463	-0.653834	0.357213	Female
	1588	-1.2121	-0.428883	-0.249325	Female
	1589	-3.21113	-0.776114	0.106696	Female
	1592	-1.41386	-0.465933	-0.249712	Female
	1593	-1.70583	-0.534718	-0.387396	Female
	1597	-3.7507	-0.54145	0.421791	Female
	1598	-1.54328	-0.530421	-0.541645	Female
	1599	-4.05176	0.179328	0.368208	Female
	1600	-1.10609	-0.422474	-0.306546	Female
	1601	-1.08805	-0.370599	0.0305973	Female
	1602	-0.247299	-0.263017	-0.911472	Female
	1603	-3.92216	-0.602917	0.276415	Female
	1604	-0.100273	-0.259161	-1.08215	Female
	1605	-3.55424	-0.760015	0.295925	Female
	1606	-3.15215	-0.702551	0.426581	Female
	1609	-3.93603	-0.455644	0.384685	Female
	1612	-3.156	-0.710153	0.38253	Female
	1613	-3.69865	-0.594175	0.591345	Female
	1614	-1.48124	-0.506128	-0.449577	Female
	1617	-1.01342	-0.396054	-0.235809	Female
	1618	-1.39631	-0.493089	-0.454636	Female
	1619	-3.38369	-0.56539	0.344746	Female
	1620	-3.40468	-0.747931	0.360313	Female
	1626	-1.81366	-0.517047	-0.183496	Female
	1627	-3.80882	-0.622957	0.254745	Female
	1628	-2.22242	-0.566949	-0.106228	Female
	1629	-3.95193	-0.630631	0.224229	Female
	1630	-2.1113	-0.513041	0.123068	Female
	1631	-2.20503	-0.513843	0.0461619	Female
	1632	-3.21872	-0.695485	0.546727	Female
	12235	-1.90595	-0.212594	0.645925	Female
	12236	-1.16972	-0.245397	-0.125552	Female
	12237	-1.02026	-0.291189	-0.0169204	Female
	12238	-0.890821	-0.301588	0.104399	Female
	12239	0.407292	-0.0881187	-0.569475	Female
	12240	-0.350016	-0.143623	0.446604	Female
	12241	-0.312731	-0.17591	0.219722	Female
	12242	-0.41835	-0.203122	0.216516	Female
	12243	0.624761	-0.0489136	-0.530333	Female
	12244	-0.899149	-0.26118	0.0867913	Female
	12245	-1.1032	-0.284211	0.403441	Female
	12246	-0.785089	-0.298932	-0.0747829	Female
	12247	-0.570138	-0.227859	0.244254	Female
	12248	-0.330828	-0.17122	0.346826	Female
	12249	-0.425701	-0.0889388	0.991667	Female
	12250	-0.281702	-0.128798	0.503809	Female
	12251	-0.0278659	-0.150877	0.223768	Female
	12252	0.351212	-0.0577281	-0.215864	Female
	12253	0.476877	-0.0433048	-0.319842	Female
	12254	-0.481037	-0.174891	0.432109	Female
	12255	-0.630236	-0.21001	0.416948	Female
	12256	-0.81957	-0.210285	0.53033	Female
	12257	-0.0692867	-0.122353	0.455713	Female
	12260	-1.00884	-0.344405	-0.0211696	Female
	12261	-0.797693	-0.360762	-0.419415	Female
	12262	0.339227	-0.163909	-0.941243	Female
	12263	-0.189135	-0.235952	0.112255	Female
	12264	0.643565	-0.0659934	-0.612696	Female
	12265	-0.639807	-0.336635	-0.146183	Female
	12266	-1.08853	-0.307187	-0.162078	Female
	12267	-0.470504	-0.26254	-0.0160633	Female
	12270	-0.760803	-0.26946	0.18439	Female
	12271	-0.908175	-0.357056	-0.229812	Female
	12272	-1.04559	-0.239532	0.474246	Female
	12273	-1.40693	-0.407456	-0.00034373	Female
	12274	-1.01226	-0.232858	0.0530624	Female
	12277	-0.674261	-0.211336	0.015546	Female
	12278	-1.08266	-0.244197	-0.124345	Female
	12279	-1.20032	-0.381252	0.154373	Female
	12280	-0.600751	-0.26593	-0.08322	Female
	12281	-0.675073	-0.291206	-0.0806274	Female
	12282	-0.635351	-0.26969	-0.0906952	Female
	12283	-0.626832	-0.258768	0.292142	Female
	12284	-0.901722	-0.280296	-0.218032	Female
	12285	-0.690326	-0.294659	-0.204052	Female
	12286	-1.42616	-0.365608	-0.164308	Female
	12287	-0.727009	-0.385429	-0.216922	Female
	12288	-0.52058	-0.269229	-0.317236	Female
	12289	-1.05216	-0.40676	-0.128598	Female
	12290	-0.716282	-0.393782	-0.322833	Female
	12291	-0.925323	-0.417308	-0.232177	Female
	12292	-1.12328	-0.421574	-0.775468	Female
	12293	-0.591108	-0.222259	0.124372	Female
	13298	-0.708886	-0.446614	-1.35175	Male
	13299	-0.784276	-0.47124	-1.47749	Male
	13300	-0.72061	-0.464661	-1.48517	Male
	13301	-0.920069	-0.501581	-1.50519	Male
	13302	-0.588816	-0.41395	-1.27665	Male
	13303	-0.856932	-0.488291	-1.53352	Male
	13304	-0.663654	-0.437867	-1.36572	Male
	13305	-0.820557	-0.48657	-1.54321	Male
	13306	-0.202765	-0.274794	-0.789599	Male
	13307	0.216816	-0.149435	-0.410394	Male
	13308	-0.369279	-0.351144	-1.08435	Male
	13309	-0.634902	-0.416903	-1.29746	Male
	13310	-0.56067	-0.395607	-1.17911	Male
	13311	-0.81978	-0.48764	-1.55632	Male
	13314	-0.278366	-0.332868	-1.07232	Male
	13315	-0.877601	-0.511214	-1.63954	Male
	13316	-0.667128	-0.429529	-1.30369	Male
	13317	-0.686384	-0.452326	-1.44448	Male
	13318	-0.616598	-0.425525	-1.34476	Male
	13319	-0.661528	-0.439853	-1.38688	Male
	13320	-0.409154	-0.368279	-1.19042	Male
	13321	-0.376987	-0.338923	-1.02662	Male
	13322	-0.323139	-0.295149	-0.746324	Male
	13323	-0.69653	-0.457326	-1.45721	Male
	13324	-0.300177	-0.277721	-0.724006	Male
	13325	0.175479	-0.078331	0.072661	Male
	13326	-0.679913	-0.447862	-1.4389	Male
	13327	-0.729304	-0.450805	-1.38942	Male
	13328	-0.832126	-0.491881	-1.54781	Male
	13332	-0.5984	-0.426844	-1.3569	Male
	13333	-0.735813	-0.46269	-1.44099	Male
	13338	-0.775519	-0.47043	-1.45126	Male
	13339	-0.676612	-0.448769	-1.42334	Male
	13340	-0.77177	-0.465837	-1.44278	Male
	13341	-0.57316	-0.420369	-1.33536	Male
	13342	-0.670505	-0.444636	-1.3928	Male
	13343	-0.837869	-0.492131	-1.54032	Male
	13344	-0.724205	-0.454299	-1.40334	Male
	14062	1.58523	0.126969	-0.726778	Male
	14063	1.57774	0.145427	-0.604606	Male
	14064	1.47224	0.127319	-0.61884	Male
	14065	1.58429	0.152475	-0.566768	Male
	14066	1.73901	0.181192	-0.531926	Male
	14067	1.98072	0.337007	0.213492	Male
	14068	1.42325	0.0833705	-0.847178	Male
	14069	1.99037	0.275483	-0.179389	Male
	14070	1.25022	0.0388637	-0.962909	Male
	14071	1.87738	0.276015	-0.0698011	Male
	14072	1.53557	0.110547	-0.782751	Male
	14073	1.76407	0.181358	-0.55483	Male
	14074	1.53362	0.119098	-0.727582	Male
	14075	1.36423	0.0416505	-1.05223	Male
	14076	1.88209	0.264995	-0.143076	Male
	14077	1.84323	0.215229	-0.416019	Male
	14078	1.48063	0.102618	-0.780301	Male
	14079	1.36552	0.0576678	-0.953512	Male
	14080	1.56615	0.145412	-0.593852	Male
	14081	1.79663	0.196854	-0.486351	Male
	14082	1.55167	0.110678	-0.797003	Male
	14083	1.53771	0.150404	-0.536097	Male
	14084	1.5321	0.15872	-0.451052	Male
	14085	1.61421	0.159585	-0.550412	Male
	14086	1.87212	0.24729	-0.244615	Male
	14087	1.54539	0.120463	-0.728852	Male
	14088	2.04135	0.280641	-0.193848	Male
	14089	2.0881	0.277913	-0.251551	Male
	14090	1.92975	0.262547	-0.199003	Male
	14091	1.91916	0.272475	-0.131511	Male
	14092	1.80875	0.220616	-0.351712	Male
	14093	1.60874	0.150748	-0.600424	Male
	14094	2.27323	0.372734	0.162623	Male
	14103	2.47429	0.434098	0.364774	Male
	14104	1.80987	0.198104	-0.493219	Male
	14105	4.14133	1.22532	3.73402	Male
	14106	2.06975	0.328768	0.0793359	Male
	14107	1.69133	0.193726	-0.409016	Male
	14108	1.90385	0.241079	-0.312595	Male
	14109	2.05394	0.29581	-0.108345	Male
	14110	2.10654	0.307269	-0.0898064	Male
	14111	1.9887	0.276602	-0.170159	Male
	14112	2.07657	0.314143	-0.0182891	Male
	14113	2.40618	0.46962	0.643742	Male
	14114	2.44719	0.450023	0.482976	Male
	14115	2.25632	0.35746	0.0831479	Male
	14116	2.14062	0.333036	0.0396238	Male
	14117	2.14757	0.35411	0.165398	Male
	14118	1.48956	0.0822755	-0.903758	Male
	14119	2.22429	0.372855	0.21315	Male
	17087	0.630164	0.182839	1.78414	Female
	17088	1.1897	0.194185	0.567254	Female
	17089	1.31604	0.263343	0.903227	Female
	17090	2.33492	0.73642	2.90989	Female
	17091	2.60409	0.714885	2.42728	Female
	17092	1.29411	0.433	2.70905	Female
	17093	0.0979307	-0.0367382	0.728705	Female
	17094	2.11213	0.507236	1.61077	Female
	17095	2.81582	0.906456	3.43023	Female
	17096	1.73381	0.378568	1.19058	Female
	17097	1.92659	0.406233	1.12217	Female
	17098	0.741016	0.0669823	0.176397	Female
	17099	1.48017	0.318706	1.07453	Female
	17100	1.68623	0.299184	0.684084	Female
	17103	1.44863	0.307295	1.01628	Female
	17104	1.19909	0.164775	0.314764	Female
	17105	2.81034	0.755483	2.48068	Female
	17106	0.242808	0.05417	1.26864	Female
	17107	1.36049	0.416641	2.47349	Female
	17108	1.73363	0.391787	1.24193	Female
	17109	2.06992	0.487444	1.52084	Female
	17110	1.73748	0.437964	1.54241	Female
	17111	-0.422765	-0.093275	1.08551	Female
	17112	2.75256	0.688655	2.09306	Female
	17113	0.896753	0.12764	0.459161	Female
	17114	0.58215	-0.109702	-0.824685	Female
	17115	0.991051	0.0886438	0.0437218	Female
	17116	1.29223	0.178095	0.296727	Female
	17117	-0.0396337	-0.151096	0.271872	Female
	17118	1.70994	0.268976	0.460464	Female
	17119	1.06086	0.134579	0.289995	Female
	17120	0.0623047	-0.0342964	0.941487	Female
	17121	1.21234	0.158985	0.302197	Female
	17124	1.32576	0.219043	0.591678	Female
	17125	2.34939	0.501281	1.2863	Female
	17126	1.04314	0.180373	0.641411	Female
	17127	1.65369	0.37093	1.21284	Female
	17128	1.20461	0.231744	0.787742	Female
	17129	0.401851	0.0683584	1.28148	Female
	17130	1.00796	0.142266	0.424619	Female
	17131	2.84251	0.647847	1.35934	Female
	17132	1.05697	0.140653	0.33885	Female
	17133	-0.233251	-0.153285	0.487488	Female
	17134	0.804254	0.0817645	0.260907	Female
	17135	2.1847	0.419882	0.930616	Female
	17136	1.62611	0.277829	0.921644	Female
	17137	0.178619	-0.072055	0.56416	Female
	17138	1.17314	0.189375	0.50861	Female
	17139	2.61291	0.586932	1.57839	Female
	17140	1.62532	0.314683	0.878466	Female
	17141	1.91131	0.475006	1.59185	Female
	17142	1.29691	0.15591	0.175725	Female
	17143	1.99456	0.466085	1.4721	Female
	17144	-0.294917	-0.124142	0.770882	Female
	17145	1.44633	0.305146	1.02402	Female
	17319	0.0388207	-0.0970213	0.537059	Female
	17320	1.72318	0.42373	1.44823	Female
	17321	2.5527	0.632938	1.92675	Female
	17322	1.41578	0.247899	0.617674	Female
	17323	0.316455	0.226966	2.17953	Female
	17324	1.22566	0.257232	0.86346	Female
	17325	1.24097	0.25808	0.931681	Female
	17326	2.3956	0.556706	1.60459	Female
	17327	3.08976	0.833417	2.66812	Female
	17328	0.219474	0.088246	1.62238	Female
	17329	2.96162	0.769969	2.37268	Female
	17330	1.47456	0.338317	1.1468	Female
	17331	2.98929	0.835604	2.82958	Female
	17332	1.13641	0.213874	0.710388	Female
	17333	1.6468	0.31176	0.811977	Female
	17334	1.46711	0.353484	1.32272	Female
	17335	2.69112	0.741676	2.52397	Female
	17336	0.909134	0.101602	0.223526	Female
	17337	1.34075	0.309926	1.10693	Female
	17338	1.16543	0.175848	0.428637	Female
	17339	2.45254	0.581352	1.70909	Female
	17340	1.23212	0.200117	0.500304	Female
	17341	1.48281	0.313122	1.00715	Female
	17345	1.59593	0.321287	0.948403	Female
	17346	3.10598	0.860103	2.84234	Female
	17347	1.31811	0.310315	1.17762	Female
	17348	1.82004	0.41449	1.3041	Female
	17349	1.30778	0.330985	1.27336	Female
	17350	0.9	0.171105	0.752559	Female
	17351	1.04807	0.186011	0.655846	Female
	17352	2.60811	0.656525	2.02931	Female
	17353	1.74746	0.470758	1.77005	Female
	17354	1.21919	0.250255	0.914815	Female
	17355	1.76159	0.458613	1.69324	Female
	17356	2.47913	0.582807	1.72914	Female
	17357	1.16864	0.144546	0.206996	Female
	17360	-0.208006	-0.0711912	0.894386	Female
	17361	0.13987	-0.0608653	0.62078	Female
	17362	0.670556	0.0968904	0.464273	Female
	17363	1.26212	0.246498	0.835011	Female
	17364	2.62124	0.642617	1.92175	Female
	17365	-0.00905074	-0.0733311	0.707779	Female
	17366	0.363877	0.123948	1.60416	Female
	17367	0.972448	0.132327	0.386898	Female
	17368	1.27748	0.235861	0.729587	Female
	17369	-0.605538	-0.193179	0.577236	Female
	17370	1.33624	0.287537	0.919265	Female
	17371	-0.081879	-0.0334053	0.976636	Female
	17470	2.22907	0.458778	1.13788	Female
	17471	0.949956	0.125537	0.354084	Female
	17472	0.697991	0.0627639	0.175311	Female
	17473	0.902102	0.0607705	-0.0354775	Female
	17474	-0.135611	-0.219653	-0.107927	Female
	17475	1.09179	0.0378286	-0.406422	Female
	17478	-0.581114	-0.295659	-0.134647	Female
	17479	1.93584	0.33479	0.631772	Female
	17480	1.18557	0.141027	0.166513	Female
	17481	1.14274	0.163857	0.379633	Female
	17484	0.885826	0.164923	0.654158	Female
	17485	1.52594	0.388301	1.39678	Female
	17486	1.4034	0.294913	0.908522	Female
	17490	1.43218	0.212754	0.364594	Female
	17491	1.87259	0.376114	0.976745	Female
	17492	1.03578	0.158953	0.459799	Female
	17493	0.719012	-0.0378169	-0.495688	Female
	17494	1.19349	0.127665	0.0781522	Female
	17495	0.963102	0.0575765	-0.165974	Female
	17498	1.11454	0.168915	0.434936	Female
	17501	1.73846	0.4386	1.53919	Female
	17502	-0.0329677	-0.0951163	0.614383	Female
	17503	-1.31805	-0.387009	0.00951964	Female
	17504	0.387649	-0.0672042	-0.345348	Female
	17505	0.558785	-0.0215381	-0.197174	Female
	17512	0.743552	-0.0144419	-0.385789	Female
	17513	1.2135	0.154609	0.200311	Female
	17514	-1.59144	-0.465068	-0.167897	Female
	17515	-0.113237	-0.225318	-0.825481	Female
	17516	-1.47189	-0.450237	-0.138091	Female
	17517	-0.806222	-0.326934	-0.0641006	Female
	17520	-1.24694	-0.425046	-0.20157	Female
	17521	0.584581	-0.0368013	-0.33438	Female
	17522	0.732736	0.0336263	-0.050102	Female
	17523	-0.883756	-0.305687	0.153951	Female
	17524	-0.714132	-0.294492	0.0426007	Female
	17525	0.00812197	-0.18456	-0.670166	Female
	17526	1.58048	0.237469	0.369687	Female
	17527	0.65013	0.0743262	0.363565	Female
	17528	-0.399437	-0.231485	0.125856	Female
	20075	1.25128	0.167415	0.303956	Male
	20078	0.993103	0.0632394	-0.150342	Male
	20079	0.464715	-0.119745	-0.753164	Male
	20080	0.0680964	-0.150487	-0.534299	Male
	20081	0.952672	0.0583483	-0.10434	Male
	20082	0.460473	-0.0289153	-0.165509	Male
	20083	0.0761396	-0.184261	-0.734149	Male
	20084	-0.336625	-0.273935	-0.883128	Male
	20085	0.941083	0.113525	0.282981	Male
	20086	0.0823143	-0.163093	-0.591845	Male
	20089	1.35346	0.179881	0.258225	Male
	20090	0.856784	0.0640703	0.0606571	Male
	20094	1.64755	0.303274	0.750354	Male
	20095	0.799984	0.122574	0.531688	Male
	20096	0.908352	0.0755365	0.0457271	Male
	20097	-0.248968	-0.211911	-0.54229	Male
	20100	0.184312	-0.146205	-0.610515	Male
	20101	1.8573	0.330531	0.708221	Male
	20104	0.883103	-0.0045225	-0.44403	Male
	20107	1.03006	0.0769803	-0.0410702	Male
	20108	0.911689	0.167989	0.736019	Male
	20109	1.20978	0.137893	0.163328	Male
	20110	0.355534	-0.0595567	-0.181036	Male
	20111	0.929715	0.0410124	-0.179548	Male
	20112	0.871662	0.052358	-0.0364394	Male
	20116	0.536404	-0.025207	-0.177753	Male
	20117	1.84394	0.306431	0.562656	Male
	20118	0.152229	-0.10771	-0.333069	Male
	20122	0.965514	0.0880259	0.0794389	Male
	20123	1.55295	0.258226	0.580654	Male
	20124	0.450117	-0.0353263	-0.168871	Male
	20125	0.943286	0.102996	0.218447	Male
	20126	-0.071633	-0.22136	-0.817182	Male
	20127	0.782451	0.0160156	-0.211101	Male
	20130	1.16688	0.11018	-0.0201394	Male
	20131	0.499908	-0.078124	-0.531687	Male
	20132	0.620532	-0.0107052	-0.198063	Male
	23003	-4.13821	0.100974	0.338054	Female
	23004	-4.15353	0.0168688	0.230717	Female
	23005	-3.33103	-0.677184	0.395799	Female
	23006	-4.04495	-0.219914	0.246207	Female
	23007	-4.00592	-0.401002	0.26388	Female
	23008	-3.39507	-0.646692	0.535346	Female
	23009	-3.55948	-0.698354	0.327107	Female
	23010	-2.7371	-0.55722	-0.145464	Female
	23011	-3.68885	-0.604521	0.377456	Female
	23012	-3.59495	-0.66945	0.341323	Female
	23013	-3.76487	-0.55155	0.387204	Female
	23014	-4.49085	0.746961	0.0613685	Female
	23015	-3.88542	-0.327713	0.352637	Female
	23016	-3.79886	-0.52876	0.365522	Female
	23017	-3.82166	-0.580907	0.372713	Female
	23018	-3.84695	-0.538189	0.247749	Female
	23021	-3.91023	-0.586339	0.271946	Female
	23022	-3.66369	-0.697068	0.349869	Female
	23023	-3.33507	-0.675145	0.491471	Female
	23024	-7.60502	14.7326	-1.43676	Female
	23025	-2.33512	-0.55948	-0.0577275	Female
	23026	-3.77689	-0.754159	0.187825	Female
	23027	-4.27877	-0.0726565	0.142477	Female
	23028	-3.55624	-0.704171	0.328021	Female
	23029	-3.63375	-0.534151	0.516631	Female
	23030	-3.53971	-0.413127	0.41504	Female
	23033	-3.2149	-0.744872	0.309928	Female
	23034	-2.35752	-0.533893	0.0185143	Female
	23035	-3.41778	-0.707786	0.290533	Female
	23036	-1.20379	-0.396886	-0.0294114	Female
	23037	-2.63959	-0.599873	-0.219309	Female
	23038	-3.85709	-0.330043	0.406863	Female
	23041	-4.12743	0.0146307	0.226425	Female
	23042	-2.6248	-0.505984	-0.0396331	Female
	23043	-1.91417	-0.483473	-0.0445408	Female
	23044	-3.69467	-0.559358	0.409789	Female
	23045	-4.20581	-0.0524417	0.188302	Female
	23049	-1.9867	-0.526273	-0.108571	Female
	23050	-3.59201	-0.584168	0.451731	Female
	23051	-2.51168	-0.566326	-0.0716244	Female
	23052	-3.52384	-0.629377	0.0994302	Female
	23053	-3.89004	-0.37663	0.423782	Female
	23054	-3.84406	-0.588887	0.253638	Female
	23055	-2.17967	-0.479912	0.266787	Female
	23056	-3.66127	-0.604748	0.30507	Female
	23057	-3.35872	-0.744952	0.32696	Female
	23058	-3.37001	-0.691224	0.4152	Female
	23059	-2.44935	-0.541093	0.0437425	Female
	23060	-3.3419	-0.665232	0.527953	Female
	23061	-3.47985	-0.581709	0.225377	Female
	30416	-0.738401	-0.362824	-0.0673783	Male
	30420	-3.86787	-0.0899474	0.556836	Male
	30421	-3.18865	-0.600718	0.627196	Male
	30422	-1.73309	-0.30803	0.239982	Male
	30423	-3.43063	-0.535575	0.66308	Male
	30424	-2.66644	-0.478993	0.881303	Male
	30425	-3.25911	-0.47421	0.580715	Male
	30426	-2.65449	0.0408712	-0.00385991	Male
	30427	-1.4805	-0.198876	1.19673	Male
	30428	-2.22396	-0.389791	0.264331	Male
	30429	-2.86672	-0.354689	1.49909	Male
	30430	-3.22314	-0.174355	0.66495	Male
	30431	-3.16785	-0.308965	0.468728	Male
	30432	-0.412294	-0.104486	0.932111	Male
	30433	-3.19559	-0.329066	0.609111	Male
	30434	-1.79732	-0.381096	0.412251	Male
	30435	-2.84395	0.122158	0.269664	Male
	30436	-0.196764	-0.104213	0.819016	Male
	30437	-0.674527	-0.176787	0.649021	Male
	30438	-0.299081	-0.0407239	1.21121	Male
	30439	-0.788652	-0.256476	0.325613	Male
	30440	-1.08441	-0.21355	0.75422	Male
	30441	1.24033	0.108422	-0.097188	Male
	30442	-2.58933	-0.417533	1.03106	Male
	30443	-3.13626	0.0171112	0.194574	Male
	30444	0.493348	-0.0130935	0.957683	Male
	30445	-0.0248653	-0.16718	0.442247	Male
	30446	-0.0203701	-0.110429	0.446274	Male
	30447	-1.33235	-0.254898	0.665873	Male
	30448	-1.551	-0.156612	0.79748	Male
	30449	-0.433008	-0.15859	0.528663	Male
	30450	1.25262	0.181941	0.367766	Male
	30451	-0.0674576	-0.0342517	1.05207	Male
	30452	-0.527833	-0.134633	0.90023	Male
	30453	-2.82675	-0.450556	0.596165	Male
	30454	-2.73465	-0.00405202	1.76324	Male
	30455	-1.72211	-0.439013	-0.056965	Male
	30456	-1.07094	-0.315584	0.21024	Male
	30457	-3.60977	-0.321485	0.484274	Male
	30458	-3.60578	-0.363131	0.413174	Male
	30459	-2.74183	-0.25444	0.961383	Male
	30460	-1.83147	-0.44205	0.198125	Male
	30461	-3.56608	-0.51054	0.496585	Male
	30464	-3.68739	0.934987	0.576422	Male
	30465	-2.03316	-0.392445	0.373296	Male
	30466	-1.60276	-0.364464	0.381479	Male
	30467	-2.92541	-0.541827	0.915967	Male
	30468	-2.86432	-0.502095	0.636043	Male
	30469	-2.59053	-0.479447	1.15437	Male
	30470	-3.08396	-0.547124	0.823146	Male
	30471	-2.42042	-0.45853	-0.0213416	Male
	32009	0.292804	-0.148557	-0.769756	Female
	32010	0.133839	-0.159224	-0.636928	Female
	32011	0.527226	-0.0571835	-0.384514	Female
	32012	0.231123	-0.0787698	-0.182973	Female
	32013	0.165934	-0.0608904	-0.000261663	Female
	32020	0.490378	0.0510294	0.388312	Female
	32021	0.326951	0.00672049	0.274463	Female
	32022	1.14695	0.094029	-0.119143	Female
	32023	0.752734	0.0393018	0.00392204	Female
	32024	-0.949994	-0.338897	0.0685399	Female
	32025	0.184464	-0.158387	-0.707269	Female
	32026	-0.166983	-0.233197	-0.794613	Female
	32027	0.25665	-0.1071	-0.433206	Female
	32028	-1.818	-0.496352	-0.0377197	Female
	32029	-0.488483	-0.295281	-0.839021	Female
	32030	-1.28225	-0.364251	0.239248	Female
	32031	0.123741	-0.106658	-0.259064	Female
	32032	0.569978	-0.0599927	-0.459418	Female
	32033	1.28362	0.137332	0.0532973	Female
	32034	0.913818	0.0805755	0.12608	Female
	32035	-0.818978	-0.285859	0.297942	Female
	32036	0.351911	0.0272133	0.39711	Female
	32037	-0.874309	-0.294452	0.312034	Female
	32038	-1.07822	-0.306239	0.439509	Female
	32039	0.217476	-0.0393311	0.0921805	Female
	32042	-0.727138	-0.266625	0.335407	Female
	32043	0.513529	-0.0753829	-0.536546	Female
	32044	0.201249	-0.0958076	-0.270085	Female
	32045	0.152877	-0.0996237	-0.235362	Female
	32046	0.726099	0.025811	-0.0438208	Female
	32047	0.746898	0.0433819	0.0426696	Female
	32048	-0.254083	-0.139575	-0.0413693	Female
	32049	0.322822	-0.0650153	-0.212955	Female
	32050	0.839442	0.0112108	-0.31872	Female
	32051	0.28612	-0.0489603	-0.043297	Female
	32052	0.614142	0.126342	0.766665	Female
	32053	0.688988	0.0238969	-0.0126041	Female
	32054	1.30369	0.176013	0.252761	Female
	32055	0.00388455	-0.101053	-0.077699	Female
	32056	1.16689	0.157944	0.288791	Female
	32057	0.303881	-0.00798216	0.203968	Female
	32058	0.56692	0.0397949	0.23753	Female
	32059	-0.786334	-0.249797	0.499561	Female
	32060	1.28435	0.237174	0.705859	Female
	32061	-0.127321	-0.121281	-0.0659946	Female
	32062	0.135137	-0.123872	-0.40249	Female
	32063	0.260844	-0.140785	-0.37374	Female
	32064	0.229742	-0.0978418	-0.303968	Female
	32065	0.362656	-0.0903192	-0.414612	Female
	32066	0.588646	-0.0566786	-0.483617	Female
	32067	-0.0749193	-0.160778	-0.406121	Female
	5079	1.16352	-0.00464474	-1.15322	Female
	5080	0.687476	-0.0358603	-0.408969	Female
	5081	1.27621	0.0344403	-1.01483	Female
	5082	1.3894	0.0538676	-0.999564	Female
	5083	1.60382	0.132473	-0.70865	Female
	5084	1.75027	0.191004	-0.481132	Female
	5085	1.42367	0.0772792	-0.879889	Female
	5086	1.09118	-0.0196438	-1.17441	Female
	5087	1.20014	0.00625925	-1.11704	Female
	5088	1.39008	0.0704368	-0.894321	Female
	5089	1.29054	0.049101	-0.928196	Female
	5090	1.05754	-0.00671027	-1.06567	Female
	5091	1.40548	0.0725908	-0.897196	Female
	5092	0.917107	-0.080652	-1.39003	Female
	5093	0.887127	-0.0093273	-0.479633	Female
	5094	1.51509	0.100295	-0.823229	Female
	5095	1.50004	0.0970536	-0.831865	Female
	5096	1.39373	0.0783049	-0.85116	Female
	5097	1.23234	0.0190131	-1.07003	Female
	5098	1.31154	0.0487381	-0.957493	Female
	5099	1.29092	0.0460541	-0.952022	Female
	5100	1.25532	0.0585531	-0.830213	Female
	5101	1.2432	0.0405326	-0.932046	Female
	5102	1.21281	0.0523632	-0.839376	Female
	5103	2.04735	0.365471	0.33258	Female
	5104	1.91811	0.30621	0.111043	Female
	5105	1.84543	0.256906	-0.154528	Female
	5106	2.05441	0.327807	0.0954385	Female
	5107	2.06956	0.316431	0.00544137	Female
	5108	1.83831	0.243092	-0.237184	Female
	5109	2.32135	0.466696	0.704558	Female
	5110	2.16088	0.392431	0.392	Female
	5111	1.89684	0.274886	-0.0834436	Female
	5112	2.20737	0.385651	0.309005	Female
	5113	2.43743	0.506172	0.85133	Female
	5117	1.65772	0.205942	-0.298127	Female
	5118	1.71815	0.217966	-0.262227	Female
	5119	1.74985	0.254132	-0.0770137	Female
	5120	1.29252	0.0399572	-0.984559	Female
	5121	1.21656	0.0425151	-0.877917	Female
	5122	0.623145	-0.100314	-0.814378	Female
	5123	1.10051	0.0433244	-0.370651	Female
	5124	1.43588	0.0937727	-0.792899	Female
	5125	1.55525	0.170521	-0.420313	Female
	5126	1.42305	0.116495	-0.625266	Female
	5127	1.34394	0.118481	-0.549033	Female
	5128	1.27525	0.0436755	-0.950833	Female
	5129	0.623624	-0.0949589	-0.788132	Female
	5130	-0.0569376	-0.155203	-0.370193	Female
	5131	1.32475	0.0615413	-0.887516	Female
	5132	1.37906	0.117797	-0.185511	Female
	5133	1.49677	0.132476	-0.592294	Female
	5134	1.46448	0.0990138	-0.785738	Female
	5135	1.14251	-0.00825244	-1.15606	Female
	5136	1.7165	0.224527	-0.240975	Female
	5137	1.82097	0.243775	-0.218668	Female
	5275	1.17621	0.00422627	-1.0888	Female
	5276	1.63372	0.174256	-0.462169	Female
	5277	1.61108	0.143997	-0.624467	Female
	5278	1.51854	0.114053	-0.725647	Female
	5279	1.66681	0.161796	-0.567706	Female
	5280	1.73376	0.208744	-0.340259	Female
	5281	0.876437	-0.0294052	-0.606052	Female
	5282	1.48447	0.107655	-0.721885	Female
	5283	1.72198	0.207796	-0.320305	Female
	5284	1.63903	0.191498	-0.343808	Female
	5285	1.39057	0.088019	-0.754233	Female
	5286	1.59144	0.142699	-0.611479	Female
	5287	1.58551	0.147114	-0.578614	Female
	5288	1.84264	0.240481	-0.23221	Female
	5291	1.46696	0.115084	-0.657289	Female
	5292	1.58682	0.157217	-0.511015	Female
	5293	1.51145	0.11628	-0.724413	Female
	5296	1.89596	0.245704	-0.269213	Female
	5297	1.7942	0.219341	-0.340455	Female
	5298	1.61956	0.138505	-0.686	Female
	5299	1.34657	0.0838976	-0.733792	Female
	5300	1.54715	0.145601	-0.572984	Female
	5301	1.59399	0.149533	-0.594201	Female
	5302	1.68666	0.192529	-0.397533	Female
	5303	1.69276	0.19626	-0.383623	Female
	5304	1.59769	0.146301	-0.613349	Female
	5305	1.26486	0.0254691	-1.05739	Female
	5306	1.37749	0.0755172	-0.853351	Female
	5307	1.80825	0.219588	-0.348363	Female
	5308	1.40876	0.0571911	-0.996951	Female
	5309	1.39402	0.0711454	-0.893791	Female
	5310	1.55913	0.114461	-0.7679	Female
	5311	1.47383	0.0762575	-0.938899	Female
	5312	1.46502	0.0841265	-0.880953	Female
	5313	1.64316	0.145166	-0.66639	Female
	5314	1.29953	0.0384432	-1.01169	Female
	5315	1.58164	0.126877	-0.722311	Female
	5316	1.72248	0.166322	-0.609715	Female
	5317	1.78444	0.217652	-0.343437	Female
	5318	1.68106	0.175544	-0.511807	Female
	5319	1.92167	0.288423	-0.0309361	Female
	5322	1.79677	0.221665	-0.310292	Female
	5323	1.72523	0.200045	-0.39949	Female
	5324	1.98747	0.297785	-0.0268847	Female
	5325	1.95782	0.280539	-0.0614844	Female
	5326	1.71387	0.182339	-0.499572	Female
	5327	1.6586	0.176596	-0.485289	Female
	5328	1.79706	0.20479	-0.439516	Female
	5329	1.76129	0.20982	-0.374062	Female
	5330	1.46966	0.11503	-0.693098	Female
	5331	1.82775	0.215981	-0.398421	Female
	5332	0.948357	0.0793643	0.0747538	Female
	5333	1.57438	0.136506	-0.645962	Female
	5514	1.63948	0.161498	-0.540137	Female
	5515	1.8335	0.227029	-0.28862	Female
	5516	1.61942	0.164636	-0.501783	Female
	5517	1.38639	0.0809154	-0.807529	Female
	5518	1.32936	0.0609347	-0.890939	Female
	5519	1.56207	0.157452	-0.499757	Female
	5520	1.76597	0.203383	-0.394931	Female
	5521	1.83401	0.239236	-0.246299	Female
	5522	2.04	0.325667	0.0984597	Female
	5523	2.00971	0.31878	0.0861957	Female
	5524	1.62716	0.176217	-0.450418	Female
	5525	2.10353	0.390805	0.450369	Female
	5526	2.1174	0.352095	0.198526	Female
	5527	1.87308	0.272924	-0.0785034	Female
	5528	2.02136	0.343052	0.227381	Female
	5529	-0.958615	-0.154562	1.15861	Female
	5530	1.7346	0.202843	-0.37293	Female
	5531	1.90737	0.287637	-0.016777	Female
	5532	-1.02562	-0.260861	0.628458	Female
	5533	0.582811	0.00394119	-0.053395	Female
	5534	1.02928	0.0381364	-0.321746	Female
	5535	1.61069	0.1533	-0.553732	Female
	5536	1.48632	0.107829	-0.723288	Female
	5537	0.694304	0.0160511	-0.0685522	Female
	5538	1.68647	0.173364	-0.50748	Female
	5539	1.52963	0.118142	-0.726016	Female
	5540	1.82658	0.208456	-0.441241	Female
	5541	1.39284	0.0702534	-0.900554	Female
	5542	1.43625	0.0906988	-0.807565	Female
	5543	1.35549	0.0406529	-1.04846	Female
	5544	1.38975	0.0539283	-0.999516	Female
	5545	-0.859267	-0.293135	0.269742	Female
	5546	1.41645	0.0595343	-0.986009	Female
	5547	0.921518	-0.0308082	-0.670793	Female
	5548	1.22917	0.00281642	-1.16735	Female
	5549	-0.0464653	-0.173821	-0.498584	Female
	5550	2.12	0.346969	0.1469	Female
	5551	1.63133	0.162696	-0.546453	Female
	5552	1.67475	0.194464	-0.380338	Female
	5553	1.37778	0.0854755	-0.757576	Female
	5554	0.653522	0.0647719	0.288393	Female
	5555	1.16309	0.106866	-0.00541121	Female
	5556	1.87839	0.256942	-0.187894	Female
	5557	1.98962	0.278498	-0.158114	Female
	5558	1.91447	0.259869	-0.204391	Female
	5559	1.8552	0.223204	-0.375365	Female
	5560	1.74949	0.256082	0.314266	Female
	5561	2.07355	0.295177	-0.13319	Female
	5562	2.10809	0.321526	-0.00171932	Female
	5563	1.37615	0.0565408	-0.966809	Female
	5564	2.0147	0.311417	0.0226365	Female
	5565	-0.713463	-0.231051	0.517662	Female
	5566	1.91716	0.242139	-0.309025	Female
	5567	2.03095	0.295458	-0.0917781	Female
	5568	1.94065	0.255633	-0.255056	Female
	5569	2.22421	0.387015	0.298919	Female
	5570	2.17128	0.3713	0.250307	Female
	5571	2.56393	0.52797	0.865064	Female
	5572	2.00594	0.30237	-0.0245191	Female
	6456	-0.0685743	-0.176906	0.476401	Male
	6457	-0.647044	-0.274254	0.365916	Male
	6458	-0.487391	-0.286896	0.146851	Male
	6459	-0.534724	-0.325038	-0.0401866	Male
	6460	0.0653842	-0.166591	0.405599	Male
	6461	-0.800978	-0.314815	0.182446	Male
	6462	-0.125943	-0.139908	0.784376	Male
	6463	-0.868524	-0.335474	0.162406	Male
	6464	-0.50375	-0.22514	0.55377	Male
	6465	1.18065	0.0675762	-0.294127	Male
	6466	-0.0967822	-0.174393	0.541889	Male
	6467	-0.654184	-0.275442	0.435655	Male
	6468	-0.259401	-0.171445	0.577478	Male
	6469	-1.19019	-0.356027	0.0217097	Male
	6470	-1.67576	-0.268331	0.345893	Male
	6471	-0.601529	-0.208899	0.418445	Male
	6472	-1.0519	-0.334573	-0.00934447	Male
	6473	-1.22395	-0.299144	0.266887	Male
	6474	-0.0727337	-0.112894	0.838397	Male
	6475	-1.15977	-0.277212	0.376942	Male
	6476	-0.719595	-0.278038	0.349722	Male
	6477	-0.83876	-0.285823	0.48229	Male
	6478	-1.34889	-0.419189	0.0346718	Male
	6479	-1.02962	-0.296183	0.428361	Male
	6480	-0.622751	-0.280441	0.221179	Male
	6481	-1.24556	-0.318556	0.0938906	Male
	6482	-0.395833	-0.254526	0.227781	Male
	6483	-1.11143	-0.326853	0.192375	Male
	6484	-1.39497	-0.371289	0.0607734	Male
	6485	-0.528048	-0.249678	0.382501	Male
	6486	-0.373275	-0.267849	0.105769	Male
	6487	-0.686636	-0.256868	0.447727	Male
	6488	-1.40006	-0.350418	0.0485714	Male
	6489	-0.793327	-0.195302	0.844714	Male
	6490	-0.448167	-0.266504	0.242607	Male
	6491	-1.04957	-0.320544	0.136254	Male
	6492	-1.09802	-0.359715	0.0156452	Male
	6493	-0.806166	-0.296836	0.275147	Male
	6494	-1.46647	-0.316302	0.200728	Male
	6495	-2.2736	-0.264554	-0.434264	Male
	6496	-0.515725	-0.295476	0.0768075	Male
	6497	-0.875725	-0.318018	0.251522	Male
	6498	-1.62974	-0.421272	-0.294258	Male
	6501	-0.32473	-0.263967	0.185804	Male
	6502	-0.882785	-0.365332	-0.0819175	Male
	6503	-1.06784	-0.397379	-0.0801664	Male
	6504	-0.88919	-0.364398	-0.107841	Male
	6505	-0.598205	-0.30631	0.0820269	Male
	6506	-1.07532	-0.399295	-0.164355	Male
	6507	-0.618262	-0.29542	0.204648	Male
	6508	-1.00719	-0.353493	0.030228	Male
	6509	-1.11056	-0.364939	0.215382	Male
	6510	-0.556814	-0.335741	-0.0974659	Male
	6511	-0.680005	-0.330515	-0.0263135	Male
	6512	-0.656526	-0.352231	-0.120946	Male
	6513	-0.0810655	-0.23146	0.0978711	Male
	9027	-0.947515	-0.339982	0.042398	Male
	9028	0.785484	-0.00725369	-0.356802	Male
	9029	0.182545	-0.147135	-0.593161	Male
	9030	-1.33737	-0.42128	-0.0647237	Male
	9031	0.442072	-0.167401	-1.08214	Male
	9032	-0.141799	-0.179894	-0.456502	Male
	9033	0.0736081	-0.231565	-1.09013	Male
	9034	0.302614	-0.0735155	-0.26928	Male
	9035	0.413795	-0.0804343	-0.446035	Male
	9036	-1.52994	-0.402274	0.206398	Male
	9037	0.586088	-0.0846845	-0.638087	Male
	9038	0.599076	-0.114244	-0.886717	Male
	9039	0.852195	-0.0524533	-0.730925	Male
	9040	0.772246	-0.0513459	-0.623094	Male
	9041	0.504233	-0.0780936	-0.520994	Male
	9042	0.34498	-0.066732	-0.263603	Male
	9043	0.483311	-0.141663	-0.982455	Male
	9044	0.823124	-0.0355494	-0.63018	Male
	9045	0.588209	-0.0552412	-0.4688	Male
	9046	0.349381	-0.11461	-0.579337	Male
	9047	0.52658	-0.0848015	-0.580374	Male
	9048	0.738607	-0.0463766	-0.561939	Male
	9049	0.502873	-0.115141	-0.761139	Male
	9050	0.257524	-0.139109	-0.634287	Male
	9051	0.371329	-0.149008	-0.84953	Male
	9052	0.73894	-0.0775761	-0.823978	Male
	9053	0.443742	-0.153771	-0.983152	Male
	9054	0.756252	-0.0422321	-0.546334	Male
	9055	0.928463	-0.00182534	-0.507399	Male
	9056	0.595787	-0.0279587	-0.238546	Male
	9057	1.12854	0.0724021	-0.234084	Male
	9058	0.501747	0.0411578	0.324286	Male
	9059	0.978424	0.055003	-0.192193	Male
	9062	1.45961	0.210321	0.366001	Male
	9063	0.986692	0.0759053	-0.0141496	Male
	9064	-0.779405	-0.154974	0.842985	Male
	9065	1.49526	0.216161	0.342094	Male
	9066	1.6213	0.266812	0.557257	Male
	9067	1.08135	0.125116	0.209876	Male
	9068	1.26624	0.132617	0.00445663	Male
	9069	1.00751	0.111562	0.181663	Male
	9070	1.32486	0.215102	0.534017	Male
	9071	1.12578	0.23076	0.870032	Male
	9072	1.24486	0.138855	0.11563	Male
	9073	1.77803	0.32234	0.749107	Male
	9074	1.7683	0.340139	0.844345	Male
	9075	1.38237	0.16393	0.120728	Male
	9076	1.35629	0.215475	0.457896	Male
	9077	0.838749	-0.0444102	-0.688678	Male
	9078	-0.574405	-0.324771	0.0470621	Male
	9079	0.709782	-0.0696236	-0.727459	Male
	9080	0.657056	-0.0610397	-0.606198	Male
	9081	0.743898	-0.0707421	-0.768884	Male
	9082	0.885239	-0.0488014	-0.772929	Male
	9227	0.716466	-0.0507579	-0.584881	Male
	9228	0.410757	-0.120246	-0.719552	Male
	9229	0.557585	-0.0310676	-0.267323	Male
	9230	0.401202	-0.0429657	-0.143122	Male
	9231	0.859359	0.00162852	-0.383164	Male
	9232	1.03953	0.0121847	-0.513635	Male
	9233	1.25057	0.0708366	-0.745394	Male
	9234	0.668015	-0.0370839	-0.405118	Male
	9235	0.907297	0.00834348	-0.388227	Male
	9236	0.637857	-0.094689	-0.818495	Male
	9237	0.726987	-0.0318676	-0.439202	Male
	9238	-0.440723	-0.242459	0.174724	Male
	9239	0.550321	-0.0933775	-0.671	Male
	9240	0.968607	-0.0243514	-1.0608	Male
	9241	0.507665	-0.0860771	-0.568944	Male
	9242	0.964518	0.0308517	-0.286681	Male
	9243	0.902985	0.0282992	-0.249045	Male
	9244	0.452551	-0.115717	-0.682035	Male
	9245	-0.695397	-0.229922	0.526901	Male
	9246	0.467132	-0.0732999	-0.421231	Male
	9247	0.779675	-0.0317751	-0.507099	Male
	9248	0.638481	-0.0274624	-0.295447	Male
	9249	0.817514	-0.041306	-0.623848	Male
	9250	0.973451	-0.0108108	-0.591483	Male
	9251	0.647768	-0.0940777	-0.7979	Male
	9252	0.594394	-0.0835836	-0.651091	Male
	9253	0.807605	-0.045337	-0.627477	Male
	9257	-1.48266	-0.37338	0.0790259	Male
	9258	0.898393	0.0741433	0.0893543	Male
	9259	0.950487	0.0287396	-0.305651	Male
	9260	0.883735	0.0454732	-0.0985227	Male
	9261	0.283379	-0.160697	-0.813374	Male
	9262	0.743242	-0.0636332	-0.682978	Male
	9263	0.851226	-0.0147906	-0.487033	Male
	9264	0.358905	-0.0511701	-0.157037	Male
	9265	-0.918425	-0.365597	0.0742694	Male
	9266	-1.41091	-0.360454	0.193399	Male
	9267	-0.423944	-0.245296	0.1026	Male
	9268	0.744479	-0.0504546	-0.613976	Male
	9269	0.0593836	-0.176834	-0.688905	Male
	9270	-0.340887	-0.232393	0.117215	Male
	9273	-0.645751	-0.264674	0.247558	Male
	9274	-0.779311	-0.324347	-0.0486359	Male
	9275	0.331791	-0.114008	-0.552002	Male
	9276	0.52531	-0.0350806	-0.258408	Male
	9277	-0.480631	-0.294996	-0.188048	Male
	9278	0.634617	-0.11664	-0.926122	Male
	9279	-0.106298	-0.143003	0.391161	Male
	9280	-0.231022	-0.183753	0.542732	Male
	9281	-1.15719	-0.291984	0.383636	Male
	9282	0.88169	-0.0552961	-0.789544	Male
	9283	1.0461	0.0323175	-0.369481	Male
	9284	-0.310892	-0.195322	0.334981	Male

## Sheet: figure1_D
Fig1D	SampleID	EC	k2	k3	k4	k5	k6	k7	k8	k9	k10	k11	k12	k13	k14	k15	Sex		SampleID sample ID
	1104	1	1	1	1	1	1	1	1	1	1	1	1	1	1	1	Female		EC time series ID
	1105	1	2	2	2	2	2	2	2	2	2	2	2	2	2	2	Female		k2-k15 sample-wise cluster association for 2-15 clusters
	1106	1	1	1	1	1	1	1	1	1	1	1	1	1	3	3	Female		Sex sex of sample donor
	1110	1	1	1	1	1	1	1	1	1	1	1	1	1	3	3	Female
	1115	1	1	1	1	1	1	1	1	1	1	1	1	1	3	3	Female		Samples	Female	541
	1116	1	1	1	1	1	1	1	1	1	1	1	1	1	3	3	Female			Male	339
	1117	1	1	1	1	1	1	1	1	1	1	1	1	1	3	3	Female
	1119	1	2	2	2	2	2	2	2	2	2	2	2	3	4	4	Female
	1120	1	1	1	1	1	1	1	1	1	1	1	1	1	3	3	Female
	1124	1	1	1	1	1	1	1	1	1	1	1	1	1	1	1	Female
	1125	1	1	1	1	1	1	1	1	1	1	1	1	1	1	1	Female
	1126	1	1	1	1	1	1	1	1	1	1	1	1	1	3	3	Female
	1127	1	1	1	1	1	1	1	1	1	1	1	1	1	3	3	Female
	1128	1	1	1	1	1	1	1	1	1	1	1	1	1	3	3	Female
	1129	1	1	1	1	1	1	1	1	1	1	1	1	1	1	1	Female
	1130	1	1	1	1	1	1	1	1	1	1	1	1	1	3	3	Female
	1131	1	2	2	2	2	2	2	2	2	2	2	2	2	2	2	Female
	1132	1	1	1	1	1	1	1	1	1	1	1	1	1	1	1	Female
	1133	1	1	1	1	1	1	1	1	1	1	1	1	1	3	3	Female
	1134	1	1	1	1	1	1	1	1	1	1	1	1	1	3	3	Female
	1137	1	1	1	1	1	1	1	1	1	1	1	1	1	3	3	Female
	1139	1	1	1	1	1	1	1	1	1	1	1	1	1	1	1	Female
	1140	1	1	1	1	1	1	1	1	1	1	1	1	1	3	3	Female
	1141	1	2	2	2	2	2	2	2	2	2	2	2	3	4	4	Female
	1142	1	1	1	1	1	1	1	1	1	1	1	1	1	3	3	Female
	1143	1	1	1	1	1	1	1	1	1	1	1	1	1	3	3	Female
	1144	1	1	1	1	1	1	1	1	1	1	1	1	1	3	3	Female
	1145	1	1	1	1	1	1	1	1	1	1	1	1	1	3	3	Female
	1146	1	1	1	1	1	1	1	1	1	1	1	1	1	3	3	Female
	1147	1	1	1	1	1	1	1	1	1	1	1	1	1	3	3	Female
	1148	1	1	1	1	1	1	1	1	1	1	1	1	1	3	3	Female
	1149	1	2	2	2	2	2	2	2	2	2	2	2	3	4	4	Female
	1150	1	1	1	1	1	1	1	1	1	1	1	1	1	1	1	Female
	1151	1	1	1	1	1	1	1	1	1	1	1	1	1	3	3	Female
	1153	1	1	1	1	1	1	1	1	1	1	1	1	1	3	3	Female
	1154	1	1	1	1	1	1	1	1	1	1	1	1	1	3	3	Female
	1155	1	1	1	1	1	1	1	1	1	1	1	1	1	3	3	Female
	1156	1	2	2	2	2	2	2	2	2	2	2	2	2	2	2	Female
	1159	1	1	1	1	1	1	1	1	1	1	1	1	1	3	3	Female
	1160	1	1	1	1	1	1	1	1	1	1	1	1	1	3	3	Female
	1575	2	2	2	3	3	3	3	3	3	3	3	3	4	5	5	Female
	1576	2	1	1	1	1	1	1	1	1	1	1	1	1	3	3	Female
	1577	2	1	1	1	1	1	1	1	1	1	1	1	1	1	1	Female
	1582	2	1	1	1	1	1	1	1	1	1	1	1	1	3	3	Female
	1583	2	2	2	3	3	3	4	4	4	4	4	4	5	6	6	Female
	1584	2	1	1	1	1	1	1	1	1	1	1	1	1	3	3	Female
	1587	2	1	1	1	1	1	1	1	1	1	1	1	1	3	3	Female
	1588	2	1	1	1	1	1	1	1	1	1	1	1	1	3	3	Female
	1589	2	1	1	1	1	1	1	1	1	1	1	1	1	3	3	Female
	1592	2	1	1	1	1	1	1	1	1	1	1	1	1	3	3	Female
	1593	2	1	1	1	1	1	1	1	1	1	1	1	1	3	3	Female
	1597	2	1	1	1	1	1	1	1	1	1	1	1	1	3	3	Female
	1598	2	1	1	1	1	1	1	1	1	1	1	1	1	1	1	Female
	1599	2	1	1	1	1	1	1	1	1	1	1	1	1	1	1	Female
	1600	2	1	1	1	1	1	1	1	1	1	1	1	1	3	3	Female
	1601	2	1	1	1	1	1	1	1	1	1	1	1	1	3	3	Female
	1602	2	2	2	3	3	3	4	4	4	4	4	4	5	6	6	Female
	1603	2	1	1	1	1	1	1	1	1	1	1	1	1	3	3	Female
	1604	2	2	2	3	3	3	4	4	4	4	4	4	5	6	6	Female
	1605	2	1	1	1	1	1	1	1	1	1	1	1	1	3	3	Female
	1606	2	1	1	1	1	1	1	1	1	1	1	1	1	3	3	Female
	1609	2	1	1	1	1	1	1	1	1	1	1	1	1	3	3	Female
	1612	2	1	1	1	1	1	1	1	1	1	1	1	1	3	3	Female
	1613	2	1	1	1	1	1	1	1	1	1	1	1	1	3	3	Female
	1614	2	1	1	1	1	1	1	1	1	1	1	1	1	1	1	Female
	1617	2	1	1	1	1	1	1	1	1	1	1	1	1	3	3	Female
	1618	2	1	1	1	1	1	1	1	1	1	1	1	1	1	1	Female
	1619	2	1	1	1	1	1	1	1	1	1	1	1	1	3	3	Female
	1620	2	1	1	1	1	1	1	1	1	1	1	1	1	3	3	Female
	1626	2	1	1	1	1	1	1	1	1	1	1	1	1	3	3	Female
	1627	2	1	1	1	1	1	1	1	1	1	1	1	1	3	3	Female
	1628	2	1	1	1	1	1	1	1	1	1	1	1	1	3	3	Female
	1629	2	1	1	1	1	1	1	1	1	1	1	1	1	3	3	Female
	1630	2	1	1	1	1	1	1	1	1	1	1	1	1	3	3	Female
	1631	2	1	1	1	1	1	1	1	1	1	1	1	1	3	3	Female
	1632	2	1	1	1	1	1	1	1	1	1	1	1	1	3	3	Female
	12235	3	1	1	1	1	1	1	1	1	1	1	1	1	3	3	Female
	12236	3	1	1	1	1	1	1	1	1	1	1	1	1	3	3	Female
	12237	3	1	1	1	1	1	1	1	1	1	1	1	1	3	3	Female
	12238	3	1	1	1	1	1	1	5	5	5	5	5	6	7	7	Female
	12239	3	2	2	3	3	3	4	4	4	4	6	6	7	8	8	Female
	12240	3	1	1	1	4	4	5	6	6	6	7	7	8	9	9	Female
	12241	3	1	1	1	4	4	5	6	6	6	7	7	8	9	9	Female
	12242	3	1	1	1	1	1	1	5	5	5	5	5	6	7	7	Female
	12243	3	2	2	3	3	3	4	4	4	4	6	6	7	8	8	Female
	12244	3	1	1	1	1	1	1	1	1	1	1	1	1	3	3	Female
	12245	3	1	1	1	1	1	1	5	5	5	5	5	6	7	7	Female
	12246	3	1	1	1	1	1	1	1	1	1	1	1	1	3	3	Female
	12247	3	1	1	1	1	1	1	5	5	5	5	5	6	7	7	Female
	12248	3	1	1	1	4	4	5	6	6	6	7	7	8	9	9	Female
	12249	3	1	1	1	4	4	5	6	6	6	7	7	8	9	9	Female
	12250	3	1	1	1	4	4	5	6	6	6	7	7	8	9	9	Female
	12251	3	1	1	1	4	4	5	6	7	7	8	8	9	10	10	Female
	12252	3	2	2	3	3	3	4	4	4	4	6	6	7	8	8	Female
	12253	3	2	2	3	3	3	4	4	4	4	6	6	7	8	8	Female
	12254	3	1	1	1	1	1	1	5	5	5	5	5	6	7	7	Female
	12255	3	1	1	1	1	1	1	5	5	5	5	5	6	7	7	Female
	12256	3	1	1	1	1	1	1	5	5	5	5	5	6	7	7	Female
	12257	3	1	1	1	4	4	5	6	6	6	7	7	8	9	11	Female
	12260	3	1	1	1	1	1	1	1	1	1	1	1	1	3	3	Female
	12261	3	1	1	1	1	1	1	1	1	1	1	1	1	1	1	Female
	12262	3	2	2	3	3	3	4	4	4	4	4	4	5	6	6	Female
	12263	3	1	1	1	4	4	5	6	6	6	7	7	8	9	11	Female
	12264	3	2	2	3	3	3	4	4	4	4	6	6	7	8	8	Female
	12265	3	1	1	1	1	1	1	5	5	5	5	5	6	7	7	Female
	12266	3	1	1	1	1	1	1	1	1	1	1	1	1	3	3	Female
	12267	3	1	1	1	1	1	1	5	5	5	5	5	6	7	7	Female
	12270	3	1	1	1	1	1	1	5	5	5	5	5	6	7	7	Female
	12271	3	1	1	1	1	1	1	1	1	1	1	1	1	3	3	Female
	12272	3	1	1	1	1	1	1	5	5	5	5	5	6	7	7	Female
	12273	3	1	1	1	1	1	1	1	1	1	1	1	1	3	3	Female
	12274	3	1	1	1	1	1	1	1	1	1	1	1	1	3	3	Female
	12277	3	1	1	1	1	1	1	1	1	1	1	1	1	3	3	Female
	12278	3	1	1	1	1	1	1	1	1	1	1	1	1	3	3	Female
	12279	3	1	1	1	1	1	1	5	5	5	5	5	6	7	7	Female
	12280	3	1	1	1	1	1	1	1	1	1	1	1	1	3	3	Female
	12281	3	1	1	1	1	1	1	1	1	1	1	1	1	3	3	Female
	12282	3	1	1	1	1	1	1	1	1	1	1	1	1	3	3	Female
	12283	3	1	1	1	1	1	1	5	5	5	5	5	6	7	7	Female
	12284	3	1	1	1	1	1	1	1	1	1	1	1	1	3	3	Female
	12285	3	1	1	1	1	1	1	1	1	1	1	1	1	3	3	Female
	12286	3	1	1	1	1	1	1	1	1	1	1	1	1	3	3	Female
	12287	3	1	1	1	1	1	1	1	1	1	1	1	1	3	3	Female
	12288	3	1	1	1	1	1	1	1	1	1	1	1	1	1	1	Female
	12289	3	1	1	1	1	1	1	1	1	1	1	1	1	3	3	Female
	12290	3	1	1	1	1	1	1	1	1	1	1	1	1	3	3	Female
	12291	3	1	1	1	1	1	1	1	1	1	1	1	1	3	3	Female
	12292	3	2	2	2	2	2	2	2	2	2	2	2	2	2	2	Female
	12293	3	1	1	1	1	1	1	5	5	5	5	5	6	7	7	Female
	13298	4	2	2	3	3	3	3	3	3	3	3	3	4	5	5	Male
	13299	4	2	2	3	3	3	3	3	3	3	3	3	4	5	5	Male
	13300	4	2	2	3	3	3	3	3	3	3	3	3	4	5	5	Male
	13301	4	2	2	3	3	3	3	3	3	3	3	3	4	5	5	Male
	13302	4	2	2	3	3	3	3	3	3	3	3	3	4	5	5	Male
	13303	4	2	2	3	3	3	3	3	3	3	3	3	4	5	5	Male
	13304	4	2	2	3	3	3	3	3	3	3	3	3	4	5	5	Male
	13305	4	2	2	3	3	3	3	3	3	3	3	3	4	5	5	Male
	13306	4	2	2	3	3	3	4	4	4	4	4	4	5	6	6	Male
	13307	4	2	2	3	3	3	4	4	4	4	6	6	7	8	8	Male
	13308	4	2	2	3	3	3	3	3	3	3	3	3	4	5	5	Male
	13309	4	2	2	3	3	3	3	3	3	3	3	3	4	5	5	Male
	13310	4	2	2	3	3	3	3	3	3	3	3	3	4	5	5	Male
	13311	4	2	2	3	3	3	3	3	3	3	3	3	4	5	5	Male
	13314	4	2	2	3	3	3	4	4	4	4	4	4	5	6	6	Male
	13315	4	2	2	3	3	3	3	3	3	3	3	3	4	5	5	Male
	13316	4	2	2	3	3	3	3	3	3	3	3	3	4	5	5	Male
	13317	4	2	2	3	3	3	3	3	3	3	3	3	4	5	5	Male
	13318	4	2	2	3	3	3	3	3	3	3	3	3	4	5	5	Male
	13319	4	2	2	3	3	3	3	3	3	3	3	3	4	5	5	Male
	13320	4	2	2	3	3	3	3	3	3	3	3	3	4	5	5	Male
	13321	4	2	2	3	3	3	3	3	3	3	3	3	4	5	5	Male
	13322	4	2	2	3	3	3	3	3	3	3	3	3	4	5	5	Male
	13323	4	2	2	3	3	3	3	3	3	3	3	3	4	5	5	Male
	13324	4	2	2	3	3	3	3	3	3	3	3	3	4	5	5	Male
	13325	4	2	3	4	5	5	6	7	8	8	9	9	10	11	12	Male
	13326	4	2	2	3	3	3	3	3	3	3	3	3	4	5	5	Male
	13327	4	2	2	3	3	3	3	3	3	3	3	3	4	5	5	Male
	13328	4	2	2	3	3	3	3	3	3	3	3	3	4	5	5	Male
	13332	4	2	2	3	3	3	3	3	3	3	3	3	4	5	5	Male
	13333	4	2	2	3	3	3	3	3	3	3	3	3	4	5	5	Male
	13338	4	2	2	3	3	3	3	3	3	3	3	3	4	5	5	Male
	13339	4	2	2	3	3	3	3	3	3	3	3	3	4	5	5	Male
	13340	4	2	2	3	3	3	3	3	3	3	3	3	4	5	5	Male
	13341	4	2	2	3	3	3	3	3	3	3	3	3	4	5	5	Male
	13342	4	2	2	3	3	3	3	3	3	3	3	3	4	5	5	Male
	13343	4	2	2	3	3	3	3	3	3	3	3	3	4	5	5	Male
	13344	4	2	2	3	3	3	3	3	3	3	3	3	4	5	5	Male
	14062	5	2	2	3	3	3	4	4	4	4	6	6	7	8	8	Male
	14063	5	2	2	3	3	3	4	4	4	4	6	6	7	8	8	Male
	14064	5	2	2	3	3	3	4	4	4	4	6	6	7	8	8	Male
	14065	5	2	2	3	3	3	4	4	4	4	6	6	7	8	8	Male
	14066	5	2	2	3	3	3	4	4	4	4	6	6	7	8	8	Male
	14067	5	2	3	4	5	6	7	8	9	9	10	10	11	12	13	Male
	14068	5	2	2	3	3	3	4	4	4	4	6	6	7	8	8	Male
	14069	5	2	3	4	5	6	7	8	9	9	10	10	11	12	13	Male
	14070	5	2	2	3	3	3	4	4	4	4	6	6	7	8	8	Male
	14071	5	2	3	4	5	6	7	8	9	9	10	10	11	12	13	Male
	14072	5	2	2	3	3	3	4	4	4	4	6	6	7	8	8	Male
	14073	5	2	2	3	3	3	4	4	4	4	6	6	7	8	8	Male
	14074	5	2	2	3	3	3	4	4	4	4	6	6	7	8	8	Male
	14075	5	2	2	3	3	3	4	4	4	4	6	6	7	8	8	Male
	14076	5	2	3	4	5	6	7	8	9	9	10	10	11	12	13	Male
	14077	5	2	2	3	3	3	4	4	4	4	6	6	7	8	8	Male
	14078	5	2	2	3	3	3	4	4	4	4	6	6	7	8	8	Male
	14079	5	2	2	3	3	3	4	4	4	4	6	6	7	8	8	Male
	14080	5	2	2	3	3	3	4	4	4	4	6	6	7	8	8	Male
	14081	5	2	2	3	3	3	4	4	4	4	6	6	7	8	8	Male
	14082	5	2	2	3	3	3	4	4	4	4	6	6	7	8	8	Male
	14083	5	2	2	3	3	3	4	4	4	4	6	6	7	8	8	Male
	14084	5	2	2	3	3	3	4	4	4	4	6	6	7	8	8	Male
	14085	5	2	2	3	3	3	4	4	4	4	6	6	7	8	8	Male
	14086	5	2	3	4	5	6	7	8	9	9	10	10	11	12	13	Male
	14087	5	2	2	3	3	3	4	4	4	4	6	6	7	8	8	Male
	14088	5	2	3	4	5	6	7	8	9	9	10	10	11	12	13	Male
	14089	5	2	3	4	5	6	7	8	9	9	10	10	11	12	13	Male
	14090	5	2	3	4	5	6	7	8	9	9	10	10	11	12	13	Male
	14091	5	2	3	4	5	6	7	8	9	9	10	10	11	12	13	Male
	14092	5	2	2	3	3	3	4	4	4	4	6	6	7	8	8	Male
	14093	5	2	2	3	3	3	4	4	4	4	6	6	7	8	8	Male
	14094	5	2	3	4	5	6	7	8	9	9	10	10	11	12	13	Male
	14103	5	2	3	4	5	6	7	8	9	9	10	10	11	12	13	Male
	14104	5	2	2	3	3	3	4	4	4	4	6	6	7	8	8	Male
	14105	5	2	3	4	5	5	6	7	8	8	9	9	10	11	12	Male
	14106	5	2	3	4	5	6	7	8	9	9	10	10	11	12	13	Male
	14107	5	2	2	3	3	3	4	4	4	4	6	6	7	8	8	Male
	14108	5	2	3	4	5	6	7	8	9	9	10	10	11	12	13	Male
	14109	5	2	3	4	5	6	7	8	9	9	10	10	11	12	13	Male
	14110	5	2	3	4	5	6	7	8	9	9	10	10	11	12	13	Male
	14111	5	2	3	4	5	6	7	8	9	9	10	10	11	12	13	Male
	14112	5	2	3	4	5	6	7	8	9	9	10	10	11	12	13	Male
	14113	5	2	3	4	5	6	7	8	9	9	10	10	11	12	13	Male
	14114	5	2	3	4	5	6	7	8	9	9	10	10	11	12	13	Male
	14115	5	2	3	4	5	6	7	8	9	9	10	10	11	12	13	Male
	14116	5	2	3	4	5	6	7	8	9	9	10	10	11	12	13	Male
	14117	5	2	3	4	5	6	7	8	9	9	10	10	11	12	13	Male
	14118	5	2	2	3	3	3	4	4	4	4	6	6	7	8	8	Male
	14119	5	2	3	4	5	6	7	8	9	9	10	10	11	12	13	Male
	17087	6	1	1	1	4	4	5	6	7	7	8	8	9	10	10	Female
	17088	6	2	3	4	5	6	7	8	9	10	11	11	12	13	14	Female
	17089	6	2	3	4	5	5	6	7	8	8	9	9	10	11	12	Female
	17090	6	2	3	4	5	5	6	7	8	8	9	12	13	14	15	Female
	17091	6	2	3	4	5	5	6	7	8	8	9	9	10	11	12	Female
	17092	6	1	1	1	4	4	5	6	7	7	8	8	9	10	10	Female
	17093	6	1	1	1	4	4	5	6	6	6	7	7	8	9	11	Female
	17094	6	2	3	4	5	5	6	7	8	8	9	9	10	11	12	Female
	17095	6	2	3	4	5	5	6	7	8	8	9	12	13	14	15	Female
	17096	6	2	3	4	5	5	6	7	8	8	9	9	10	11	12	Female
	17097	6	2	3	4	5	6	7	8	9	10	11	11	12	13	14	Female
	17098	6	2	3	4	5	6	7	8	9	9	10	10	11	12	13	Female
	17099	6	2	3	4	5	5	6	7	8	8	9	9	10	11	12	Female
	17100	6	2	3	4	5	6	7	8	9	10	11	11	12	13	14	Female
	17103	6	2	3	4	5	5	6	7	8	8	9	9	10	11	12	Female
	17104	6	2	3	4	5	6	7	8	9	9	10	10	11	12	13	Female
	17105	6	2	3	4	5	5	6	7	8	8	9	9	10	11	12	Female
	17106	6	1	1	1	4	4	5	6	6	6	7	7	8	9	11	Female
	17107	6	1	1	1	4	4	5	6	7	7	8	8	9	10	10	Female
	17108	6	2	3	4	5	5	6	7	8	8	9	9	10	11	12	Female
	17109	6	2	3	4	5	5	6	7	8	8	9	9	10	11	12	Female
	17110	6	2	3	4	5	5	6	7	8	8	9	9	10	11	12	Female
	17111	6	1	1	1	4	4	5	6	6	6	7	7	8	9	9	Female
	17112	6	2	3	4	5	5	6	7	8	8	9	9	10	11	12	Female
	17113	6	2	3	4	5	6	7	8	9	10	11	11	12	13	14	Female
	17114	6	2	2	3	3	3	4	4	4	4	6	6	7	8	8	Female
	17115	6	2	3	4	5	6	7	8	9	9	10	10	11	12	13	Female
	17116	6	2	3	4	5	6	7	8	9	9	10	10	11	12	13	Female
	17117	6	1	1	1	4	4	5	6	7	7	8	8	9	10	10	Female
	17118	6	2	3	4	5	6	7	8	9	9	10	10	11	12	13	Female
	17119	6	2	3	4	5	6	7	8	9	9	10	10	11	12	13	Female
	17120	6	1	1	1	4	4	5	6	6	6	7	7	8	9	11	Female
	17121	6	2	3	4	5	6	7	8	9	9	10	10	11	12	13	Female
	17124	6	2	3	4	5	6	7	8	9	10	11	11	12	13	14	Female
	17125	6	2	3	4	5	6	7	8	9	10	11	11	12	13	14	Female
	17126	6	2	3	4	5	5	6	7	8	8	9	9	10	11	12	Female
	17127	6	2	3	4	5	5	6	7	8	8	9	9	10	11	12	Female
	17128	6	2	3	4	5	5	6	7	8	8	9	9	10	11	12	Female
	17129	6	1	1	1	4	4	5	6	7	7	8	8	9	10	10	Female
	17130	6	2	3	4	5	6	7	8	9	10	11	11	12	13	14	Female
	17131	6	2	3	4	5	6	7	8	9	10	11	11	12	13	14	Female
	17132	6	2	3	4	5	6	7	8	9	9	10	10	11	12	13	Female
	17133	6	1	1	1	4	4	5	6	6	6	7	7	8	9	9	Female
	17134	6	2	3	4	5	6	7	8	9	10	11	11	12	13	14	Female
	17135	6	2	3	4	5	6	7	8	9	10	11	11	12	13	14	Female
	17136	6	2	3	4	5	6	7	8	9	10	11	11	12	13	14	Female
	17137	6	1	1	1	4	4	5	6	7	7	8	8	9	10	10	Female
	17138	6	2	3	4	5	6	7	8	9	10	11	11	12	13	14	Female
	17139	6	2	3	4	5	6	7	8	9	10	11	11	12	13	14	Female
	17140	6	2	3	4	5	6	7	8	9	10	11	11	12	13	14	Female
	17141	6	2	3	4	5	5	6	7	8	8	9	9	10	11	12	Female
	17142	6	2	3	4	5	6	7	8	9	9	10	10	11	12	13	Female
	17143	6	2	3	4	5	5	6	7	8	8	9	9	10	11	12	Female
	17144	6	1	1	1	4	4	5	6	6	6	7	7	8	9	9	Female
	17145	6	2	3	4	5	5	6	7	8	8	9	9	10	11	12	Female
	17319	7	1	1	1	4	4	5	6	6	6	7	7	8	9	11	Female
	17320	7	2	3	4	5	5	6	7	8	8	9	9	10	11	12	Female
	17321	7	2	3	4	5	5	6	7	8	8	9	9	10	11	12	Female
	17322	7	2	3	4	5	6	7	8	9	10	11	11	12	13	14	Female
	17323	7	1	1	1	4	4	5	6	6	6	7	7	8	9	11	Female
	17324	7	2	3	4	5	5	6	7	8	8	9	9	10	11	12	Female
	17325	7	2	3	4	5	5	6	7	8	8	9	9	10	11	12	Female
	17326	7	2	3	4	5	5	6	7	8	8	9	9	10	11	12	Female
	17327	7	2	3	4	5	5	6	7	8	8	9	9	10	11	12	Female
	17328	7	1	1	1	4	4	5	6	6	6	7	7	8	9	11	Female
	17329	7	2	3	4	5	5	6	7	8	8	9	9	10	11	12	Female
	17330	7	2	3	4	5	5	6	7	8	8	9	9	10	11	12	Female
	17331	7	2	3	4	5	5	6	7	8	8	9	9	10	11	12	Female
	17332	7	2	3	4	5	5	6	7	8	8	9	9	10	11	12	Female
	17333	7	2	3	4	5	6	7	8	9	10	11	11	12	13	14	Female
	17334	7	2	3	4	5	5	6	7	8	8	9	9	10	11	12	Female
	17335	7	2	3	4	5	5	6	7	8	8	9	9	10	11	12	Female
	17336	7	2	3	4	5	6	7	8	9	9	10	10	11	12	13	Female
	17337	7	2	3	4	5	5	6	7	8	8	9	9	10	11	12	Female
	17338	7	2	3	4	5	6	7	8	9	10	11	11	12	13	14	Female
	17339	7	2	3	4	5	5	6	7	8	8	9	9	10	11	12	Female
	17340	7	2	3	4	5	6	7	8	9	10	11	11	12	13	14	Female
	17341	7	2	3	4	5	5	6	7	8	8	9	9	10	11	12	Female
	17345	7	2	3	4	5	6	7	8	9	10	11	11	12	13	14	Female
	17346	7	2	3	4	5	5	6	7	8	8	9	9	10	11	12	Female
	17347	7	2	3	4	5	5	6	7	8	8	9	9	10	11	12	Female
	17348	7	2	3	4	5	5	6	7	8	8	9	9	10	11	12	Female
	17349	7	2	3	4	5	5	6	7	8	8	9	9	10	11	12	Female
	17350	7	2	3	4	5	5	6	7	8	8	9	9	10	11	12	Female
	17351	7	2	3	4	5	5	6	7	8	8	9	9	10	11	12	Female
	17352	7	2	3	4	5	5	6	7	8	8	9	9	10	11	12	Female
	17353	7	2	3	4	5	5	6	7	8	8	9	12	13	14	15	Female
	17354	7	2	3	4	5	5	6	7	8	8	9	9	10	11	12	Female
	17355	7	2	3	4	5	5	6	7	8	8	9	9	10	11	12	Female
	17356	7	2	3	4	5	5	6	7	8	8	9	9	10	11	12	Female
	17357	7	2	3	4	5	6	7	8	9	9	10	10	11	12	13	Female
	17360	7	1	1	1	4	4	5	6	6	6	7	7	8	9	9	Female
	17361	7	1	1	1	4	4	5	6	7	7	8	8	9	10	10	Female
	17362	7	2	3	4	5	5	6	7	8	8	9	9	10	11	12	Female
	17363	7	2	3	4	5	5	6	7	8	8	9	9	10	11	12	Female
	17364	7	2	3	4	5	5	6	7	8	8	9	9	10	11	12	Female
	17365	7	1	1	1	4	4	5	6	6	6	7	7	8	9	11	Female
	17366	7	1	1	1	4	4	5	6	6	6	7	7	8	9	11	Female
	17367	7	2	3	4	5	6	7	8	9	10	11	11	12	13	14	Female
	17368	7	2	3	4	5	6	7	8	9	10	11	11	12	13	14	Female
	17369	7	1	1	1	1	1	1	5	5	5	5	5	6	7	7	Female
	17370	7	2	3	4	5	5	6	7	8	8	9	9	10	11	12	Female
	17371	7	1	1	1	4	4	5	6	6	6	7	7	8	9	9	Female
	17470	8	2	3	4	5	6	7	8	9	10	11	11	12	13	14	Female
	17471	8	2	3	4	5	6	7	8	9	10	11	11	12	13	14	Female
	17472	8	2	3	4	5	6	7	8	9	9	10	10	11	12	13	Female
	17473	8	2	3	4	5	6	7	8	9	9	10	10	11	12	13	Female
	17474	8	2	3	4	5	5	6	7	8	8	9	12	13	14	15	Female
	17475	8	2	2	3	3	3	4	4	4	4	6	6	7	8	8	Female
	17478	8	1	1	1	1	1	1	1	1	1	1	1	1	3	3	Female
	17479	8	2	3	4	5	6	7	8	9	9	10	10	11	12	13	Female
	17480	8	2	3	4	5	6	7	8	9	9	10	10	11	12	13	Female
	17481	8	2	3	4	5	6	7	8	9	9	10	10	11	12	13	Female
	17484	8	2	3	4	5	5	6	7	8	8	9	9	10	11	12	Female
	17485	8	2	3	4	5	5	6	7	8	8	9	9	10	11	12	Female
	17486	8	2	3	4	5	5	6	7	8	8	9	9	10	11	12	Female
	17490	8	2	3	4	5	6	7	8	9	9	10	10	11	12	13	Female
	17491	8	2	3	4	5	6	7	8	9	10	11	11	12	13	14	Female
	17492	8	2	3	4	5	6	7	8	9	10	11	11	12	13	14	Female
	17493	8	2	2	3	3	3	4	4	4	4	6	6	7	8	8	Female
	17494	8	2	3	4	5	6	7	8	9	9	10	10	11	12	13	Female
	17495	8	2	3	4	5	6	7	8	9	9	10	10	11	12	13	Female
	17498	8	2	3	4	5	6	7	8	9	10	11	11	12	13	14	Female
	17501	8	2	3	4	5	5	6	7	8	8	9	9	10	11	12	Female
	17502	8	1	1	1	4	4	5	6	6	6	7	7	8	9	11	Female
	17503	8	1	1	1	1	1	1	1	1	1	1	1	1	3	3	Female
	17504	8	2	2	3	3	3	4	4	4	4	6	6	7	8	8	Female
	17505	8	2	3	4	5	6	7	8	9	9	10	10	11	12	13	Female
	17512	8	2	2	3	3	3	4	4	4	4	6	6	7	8	8	Female
	17513	8	2	3	4	5	6	7	8	9	9	10	10	11	12	13	Female
	17514	8	1	1	1	1	1	1	1	1	1	1	1	1	3	3	Female
	17515	8	2	2	3	3	3	4	4	4	4	4	4	5	6	6	Female
	17516	8	1	1	1	1	1	1	1	1	1	1	1	1	3	3	Female
	17517	8	1	1	1	1	1	1	1	1	1	1	1	1	3	3	Female
	17520	8	1	1	1	1	1	1	1	1	1	1	1	1	3	3	Female
	17521	8	2	2	3	3	3	4	4	4	4	6	6	7	8	8	Female
	17522	8	2	3	4	5	6	7	8	9	9	10	10	11	12	13	Female
	17523	8	1	1	1	1	1	1	5	5	5	5	5	6	7	7	Female
	17524	8	1	1	1	1	1	1	5	5	5	5	5	6	7	7	Female
	17525	8	2	2	3	3	3	4	4	4	4	4	4	5	6	6	Female
	17526	8	2	3	4	5	6	7	8	9	9	10	10	11	12	13	Female
	17527	8	2	3	4	5	6	7	8	9	10	11	11	12	13	14	Female
	17528	8	1	1	1	1	1	1	5	5	5	5	5	6	7	7	Female
	20075	9	2	3	4	5	6	7	8	9	9	10	10	11	12	13	Male
	20078	9	2	3	4	5	6	7	8	9	9	10	10	11	12	13	Male
	20079	9	2	2	3	3	3	4	4	4	4	6	6	7	8	8	Male
	20080	9	2	2	3	3	3	4	4	4	4	4	4	5	6	6	Male
	20081	9	2	3	4	5	6	7	8	9	9	10	10	11	12	13	Male
	20082	9	2	3	4	5	6	7	8	9	9	10	10	11	12	13	Male
	20083	9	2	2	3	3	3	4	4	4	4	4	4	5	6	6	Male
	20084	9	2	2	3	3	3	3	3	3	3	3	3	4	5	5	Male
	20085	9	2	3	4	5	6	7	8	9	9	10	10	11	12	13	Male
	20086	9	2	2	3	3	3	4	4	4	4	4	4	5	6	6	Male
	20089	9	2	3	4	5	6	7	8	9	9	10	10	11	12	13	Male
	20090	9	2	3	4	5	6	7	8	9	9	10	10	11	12	13	Male
	20094	9	2	3	4	5	6	7	8	9	10	11	11	12	13	14	Male
	20095	9	2	3	4	5	5	6	7	8	8	9	9	10	11	12	Male
	20096	9	2	3	4	5	6	7	8	9	9	10	10	11	12	13	Male
	20097	9	2	2	3	3	3	3	3	3	3	3	3	4	5	5	Male
	20100	9	2	2	3	3	3	4	4	4	4	4	4	5	6	6	Male
	20101	9	2	3	4	5	6	7	8	9	10	11	11	12	13	14	Male
	20104	9	2	2	3	3	3	4	4	4	4	6	6	7	8	8	Male
	20107	9	2	3	4	5	6	7	8	9	9	10	10	11	12	13	Male
	20108	9	2	3	4	5	5	6	7	8	8	9	9	10	11	12	Male
	20109	9	2	3	4	5	6	7	8	9	9	10	10	11	12	13	Male
	20110	9	2	3	4	5	6	7	8	9	9	10	10	11	12	13	Male
	20111	9	2	3	4	5	6	7	8	9	9	10	10	11	12	13	Male
	20112	9	2	3	4	5	6	7	8	9	9	10	10	11	12	13	Male
	20116	9	2	3	4	5	6	7	8	9	9	10	10	11	12	13	Male
	20117	9	2	3	4	5	6	7	8	9	9	10	10	11	12	13	Male
	20118	9	2	2	3	3	3	4	4	4	4	6	6	7	8	8	Male
	20122	9	2	3	4	5	6	7	8	9	9	10	10	11	12	13	Male
	20123	9	2	3	4	5	6	7	8	9	10	11	11	12	13	14	Male
	20124	9	2	3	4	5	6	7	8	9	9	10	10	11	12	13	Male
	20125	9	2	3	4	5	6	7	8	9	9	10	10	11	12	13	Male
	20126	9	2	2	3	3	3	4	4	4	4	4	4	5	6	6	Male
	20127	9	2	3	4	5	6	7	8	9	9	10	10	11	12	13	Male
	20130	9	2	3	4	5	6	7	8	9	9	10	10	11	12	13	Male
	20131	9	2	2	3	3	3	4	4	4	4	6	6	7	8	8	Male
	20132	9	2	3	4	5	6	7	8	9	9	10	10	11	12	13	Male
	23003	10	1	1	1	1	1	1	1	1	1	1	1	1	1	1	Female
	23004	10	1	1	1	1	1	1	1	1	1	1	1	1	1	1	Female
	23005	10	1	1	1	1	1	1	1	1	1	1	1	1	3	3	Female
	23006	10	1	1	1	1	1	1	1	1	1	1	1	1	3	3	Female
	23007	10	1	1	1	1	1	1	1	1	1	1	1	1	3	3	Female
	23008	10	1	1	1	1	1	1	1	1	1	1	1	1	3	3	Female
	23009	10	1	1	1	1	1	1	1	1	1	1	1	1	3	3	Female
	23010	10	1	1	1	1	1	1	1	1	1	1	1	1	3	3	Female
	23011	10	1	1	1	1	1	1	1	1	1	1	1	1	3	3	Female
	23012	10	1	1	1	1	1	1	1	1	1	1	1	1	3	3	Female
	23013	10	1	1	1	1	1	1	1	1	1	1	1	1	3	3	Female
	23014	10	1	1	1	1	1	1	1	1	1	1	1	1	1	1	Female
	23015	10	1	1	1	1	1	1	1	1	1	1	1	1	3	3	Female
	23016	10	1	1	1	1	1	1	1	1	1	1	1	1	3	3	Female
	23017	10	1	1	1	1	1	1	1	1	1	1	1	1	3	3	Female
	23018	10	1	1	1	1	1	1	1	1	1	1	1	1	3	3	Female
	23021	10	1	1	1	1	1	1	1	1	1	1	1	1	3	3	Female
	23022	10	1	1	1	1	1	1	1	1	1	1	1	1	3	3	Female
	23023	10	1	1	1	1	1	1	1	1	1	1	1	1	3	3	Female
	23024	10	2	2	2	2	2	2	2	2	2	2	2	3	4	4	Female
	23025	10	1	1	1	1	1	1	1	1	1	1	1	1	3	3	Female
	23026	10	1	1	1	1	1	1	1	1	1	1	1	1	3	3	Female
	23027	10	1	1	1	1	1	1	1	1	1	1	1	1	1	1	Female
	23028	10	1	1	1	1	1	1	1	1	1	1	1	1	3	3	Female
	23029	10	1	1	1	1	1	1	1	1	1	1	1	1	3	3	Female
	23030	10	1	1	1	1	1	1	1	1	1	1	1	1	3	3	Female
	23033	10	1	1	1	1	1	1	1	1	1	1	1	1	3	3	Female
	23034	10	1	1	1	1	1	1	1	1	1	1	1	1	3	3	Female
	23035	10	1	1	1	1	1	1	1	1	1	1	1	1	3	3	Female
	23036	10	1	1	1	1	1	1	1	1	1	1	1	1	3	3	Female
	23037	10	1	1	1	1	1	1	1	1	1	1	1	1	3	3	Female
	23038	10	1	1	1	1	1	1	1	1	1	1	1	1	3	3	Female
	23041	10	1	1	1	1	1	1	1	1	1	1	1	1	1	1	Female
	23042	10	1	1	1	1	1	1	1	1	1	1	1	1	3	3	Female
	23043	10	1	1	1	1	1	1	1	1	1	1	1	1	3	3	Female
	23044	10	1	1	1	1	1	1	1	1	1	1	1	1	3	3	Female
	23045	10	1	1	1	1	1	1	1	1	1	1	1	1	1	1	Female
	23049	10	1	1	1	1	1	1	1	1	1	1	1	1	3	3	Female
	23050	10	1	1	1	1	1	1	1	1	1	1	1	1	3	3	Female
	23051	10	1	1	1	1	1	1	1	1	1	1	1	1	3	3	Female
	23052	10	1	1	1	1	1	1	1	1	1	1	1	1	3	3	Female
	23053	10	1	1	1	1	1	1	1	1	1	1	1	1	3	3	Female
	23054	10	1	1	1	1	1	1	1	1	1	1	1	1	3	3	Female
	23055	10	1	1	1	1	1	1	1	1	1	1	1	1	3	3	Female
	23056	10	1	1	1	1	1	1	1	1	1	1	1	1	3	3	Female
	23057	10	1	1	1	1	1	1	1	1	1	1	1	1	3	3	Female
	23058	10	1	1	1	1	1	1	1	1	1	1	1	1	3	3	Female
	23059	10	1	1	1	1	1	1	1	1	1	1	1	1	3	3	Female
	23060	10	1	1	1	1	1	1	1	1	1	1	1	1	3	3	Female
	23061	10	1	1	1	1	1	1	1	1	1	1	1	1	3	3	Female
	30416	11	1	1	1	1	1	1	5	5	5	5	5	6	7	7	Male
	30420	11	1	1	1	1	1	1	1	1	1	1	1	1	3	3	Male
	30421	11	1	1	1	1	1	1	1	1	1	1	1	1	3	3	Male
	30422	11	1	1	1	1	1	1	1	1	1	1	1	1	3	3	Male
	30423	11	1	1	1	1	1	1	1	1	1	1	1	1	3	3	Male
	30424	11	1	1	1	1	1	1	5	5	5	5	5	6	7	7	Male
	30425	11	1	1	1	1	1	1	1	1	1	1	1	1	3	3	Male
	30426	11	1	1	1	1	1	1	1	1	1	1	1	1	1	1	Male
	30427	11	1	1	1	1	1	1	5	5	5	5	5	6	7	7	Male
	30428	11	1	1	1	1	1	1	1	1	1	1	1	1	3	3	Male
	30429	11	1	1	1	1	1	1	5	5	5	5	5	6	7	7	Male
	30430	11	1	1	1	1	1	1	1	1	1	1	1	1	3	3	Male
	30431	11	1	1	1	1	1	1	1	1	1	1	1	1	3	3	Male
	30432	11	1	1	1	4	4	5	6	6	6	7	7	8	9	9	Male
	30433	11	1	1	1	1	1	1	1	1	1	1	1	1	3	3	Male
	30434	11	1	1	1	1	1	1	1	1	1	1	1	1	3	3	Male
	30435	11	1	1	1	1	1	1	1	1	1	1	1	1	1	1	Male
	30436	11	1	1	1	4	4	5	6	6	6	7	7	8	9	9	Male
	30437	11	1	1	1	1	1	1	5	5	5	5	5	6	7	7	Male
	30438	11	1	1	1	4	4	5	6	6	6	7	7	8	9	9	Male
	30439	11	1	1	1	1	1	1	5	5	5	5	5	6	7	7	Male
	30440	11	1	1	1	1	1	1	5	5	5	5	5	6	7	7	Male
	30441	11	2	3	4	5	6	7	8	9	9	10	10	11	12	13	Male
	30442	11	1	1	1	1	1	1	5	5	5	5	5	6	7	7	Male
	30443	11	1	1	1	1	1	1	1	1	1	1	1	1	1	1	Male
	30444	11	1	1	1	4	4	5	6	7	7	8	8	9	10	10	Male
	30445	11	1	1	1	4	4	5	6	6	6	7	7	8	9	11	Male
	30446	11	1	1	1	4	4	5	6	6	6	7	7	8	9	11	Male
	30447	11	1	1	1	1	1	1	5	5	5	5	5	6	7	7	Male
	30448	11	1	1	1	1	1	1	5	5	5	5	5	6	7	7	Male
	30449	11	1	1	1	4	4	5	6	6	6	7	7	8	9	9	Male
	30450	11	2	3	4	5	6	7	8	9	9	10	10	11	12	13	Male
	30451	11	1	1	1	4	4	5	6	6	6	7	7	8	9	9	Male
	30452	11	1	1	1	4	4	5	6	6	6	7	7	8	9	9	Male
	30453	11	1	1	1	1	1	1	1	1	1	1	1	1	3	3	Male
	30454	11	1	1	1	1	1	1	5	5	5	5	5	6	7	7	Male
	30455	11	1	1	1	1	1	1	1	1	1	1	1	1	3	3	Male
	30456	11	1	1	1	1	1	1	5	5	5	5	5	6	7	7	Male
	30457	11	1	1	1	1	1	1	1	1	1	1	1	1	3	3	Male
	30458	11	1	1	1	1	1	1	1	1	1	1	1	1	3	3	Male
	30459	11	1	1	1	1	1	1	1	1	1	1	1	1	3	3	Male
	30460	11	1	1	1	1	1	1	1	1	1	1	1	1	3	3	Male
	30461	11	1	1	1	1	1	1	1	1	1	1	1	1	3	3	Male
	30464	11	1	1	1	1	1	1	1	1	1	1	1	1	1	1	Male
	30465	11	1	1	1	1	1	1	1	1	1	1	1	1	3	3	Male
	30466	11	1	1	1	1	1	1	5	5	5	5	5	6	7	7	Male
	30467	11	1	1	1	1	1	1	5	5	5	5	5	6	7	7	Male
	30468	11	1	1	1	1	1	1	1	1	1	1	1	1	3	3	Male
	30469	11	1	1	1	1	1	1	5	5	5	5	5	6	7	7	Male
	30470	11	1	1	1	1	1	1	1	1	1	1	1	1	3	3	Male
	30471	11	1	1	1	1	1	1	1	1	1	1	1	1	3	3	Male
	32009	12	2	2	3	3	3	4	4	4	4	4	4	5	6	6	Female
	32010	12	2	2	3	3	3	4	4	4	4	4	4	5	6	6	Female
	32011	12	2	2	3	3	3	4	4	4	4	6	6	7	8	8	Female
	32012	12	2	3	4	5	6	7	8	9	9	10	10	11	12	13	Female
	32013	12	2	3	4	5	6	7	8	9	10	11	11	12	13	14	Female
	32020	12	2	3	4	5	5	6	7	8	8	9	9	10	11	12	Female
	32021	12	2	3	4	5	5	6	7	8	8	9	9	10	11	12	Female
	32022	12	2	3	4	5	6	7	8	9	9	10	10	11	12	13	Female
	32023	12	2	3	4	5	6	7	8	9	9	10	10	11	12	13	Female
	32024	12	1	1	1	1	1	1	5	5	5	5	5	6	7	7	Female
	32025	12	2	2	3	3	3	4	4	4	4	4	4	5	6	6	Female
	32026	12	2	2	3	3	3	4	4	4	4	4	4	5	6	6	Female
	32027	12	2	2	3	3	3	4	4	4	4	6	6	7	8	8	Female
	32028	12	1	1	1	1	1	1	1	1	1	1	1	1	3	3	Female
	32029	12	2	2	3	3	3	3	3	3	3	3	3	4	5	5	Female
	32030	12	1	1	1	1	1	1	5	5	5	5	5	6	7	7	Female
	32031	12	2	2	3	3	3	4	4	4	4	6	6	7	8	8	Female
	32032	12	2	2	3	3	3	4	4	4	4	6	6	7	8	8	Female
	32033	12	2	3	4	5	6	7	8	9	9	10	10	11	12	13	Female
	32034	12	2	3	4	5	6	7	8	9	9	10	10	11	12	13	Female
	32035	12	1	1	1	1	1	1	5	5	5	5	5	6	7	7	Female
	32036	12	2	3	4	5	5	6	7	8	8	9	12	13	14	15	Female
	32037	12	1	1	1	1	1	1	5	5	5	5	5	6	7	7	Female
	32038	12	1	1	1	1	1	1	5	5	5	5	5	6	7	7	Female
	32039	12	2	3	4	5	6	7	8	9	10	11	11	12	13	14	Female
	32042	12	1	1	1	1	1	1	5	5	5	5	5	6	7	7	Female
	32043	12	2	2	3	3	3	4	4	4	4	6	6	7	8	8	Female
	32044	12	2	2	3	3	3	4	4	4	4	6	6	7	8	8	Female
	32045	12	2	2	3	3	3	4	4	4	4	6	6	7	8	8	Female
	32046	12	2	3	4	5	6	7	8	9	9	10	10	11	12	13	Female
	32047	12	2	3	4	5	6	7	8	9	9	10	10	11	12	13	Female
	32048	12	1	1	1	1	1	1	5	5	5	5	5	6	7	7	Female
	32049	12	2	2	3	3	3	4	4	4	4	6	6	7	8	8	Female
	32050	12	2	2	3	3	3	4	4	4	4	6	6	7	8	8	Female
	32051	12	2	3	4	5	6	7	8	9	9	10	10	11	12	13	Female
	32052	12	2	3	4	5	5	6	7	8	8	9	12	13	14	15	Female
	32053	12	2	3	4	5	6	7	8	9	9	10	10	11	12	13	Female
	32054	12	2	3	4	5	6	7	8	9	9	10	10	11	12	13	Female
	32055	12	2	3	4	5	6	7	8	9	9	10	10	11	12	13	Female
	32056	12	2	3	4	5	6	7	8	9	9	10	10	11	12	13	Female
	32057	12	2	3	4	5	5	6	7	8	8	9	9	10	11	12	Female
	32058	12	2	3	4	5	6	7	8	9	10	11	11	12	13	14	Female
	32059	12	1	1	1	1	1	1	5	5	5	5	5	6	7	7	Female
	32060	12	2	3	4	5	6	7	8	9	10	11	11	12	13	14	Female
	32061	12	1	1	1	4	4	5	6	6	6	7	7	8	9	9	Female
	32062	12	2	2	3	3	3	4	4	4	4	6	6	7	8	8	Female
	32063	12	2	2	3	3	3	4	4	4	4	6	6	7	8	8	Female
	32064	12	2	2	3	3	3	4	4	4	4	6	6	7	8	8	Female
	32065	12	2	2	3	3	3	4	4	4	4	6	6	7	8	8	Female
	32066	12	2	2	3	3	3	4	4	4	4	6	6	7	8	8	Female
	32067	12	2	2	3	3	3	4	4	4	4	4	4	5	6	6	Female
	5079	13	2	2	3	3	3	4	4	4	4	6	6	7	8	8	Female
	5080	13	2	2	3	3	3	4	4	4	4	6	6	7	8	8	Female
	5081	13	2	2	3	3	3	4	4	4	4	6	6	7	8	8	Female
	5082	13	2	2	3	3	3	4	4	4	4	6	6	7	8	8	Female
	5083	13	2	2	3	3	3	4	4	4	4	6	6	7	8	8	Female
	5084	13	2	2	3	3	3	4	4	4	4	6	6	7	8	8	Female
	5085	13	2	2	3	3	3	4	4	4	4	6	6	7	8	8	Female
	5086	13	2	2	3	3	3	4	4	4	4	6	6	7	8	8	Female
	5087	13	2	2	3	3	3	4	4	4	4	6	6	7	8	8	Female
	5088	13	2	2	3	3	3	4	4	4	4	6	6	7	8	8	Female
	5089	13	2	2	3	3	3	4	4	4	4	6	6	7	8	8	Female
	5090	13	2	2	3	3	3	4	4	4	4	6	6	7	8	8	Female
	5091	13	2	2	3	3	3	4	4	4	4	6	6	7	8	8	Female
	5092	13	2	2	3	3	3	4	4	4	4	4	4	5	6	6	Female
	5093	13	2	2	3	3	3	4	4	4	4	6	6	7	8	8	Female
	5094	13	2	2	3	3	3	4	4	4	4	6	6	7	8	8	Female
	5095	13	2	2	3	3	3	4	4	4	4	6	6	7	8	8	Female
	5096	13	2	2	3	3	3	4	4	4	4	6	6	7	8	8	Female
	5097	13	2	2	3	3	3	4	4	4	4	6	6	7	8	8	Female
	5098	13	2	2	3	3	3	4	4	4	4	6	6	7	8	8	Female
	5099	13	2	2	3	3	3	4	4	4	4	6	6	7	8	8	Female
	5100	13	2	2	3	3	3	4	4	4	4	6	6	7	8	8	Female
	5101	13	2	2	3	3	3	4	4	4	4	6	6	7	8	8	Female
	5102	13	2	2	3	3	3	4	4	4	4	6	6	7	8	8	Female
	5103	13	2	3	4	5	6	7	8	9	9	10	10	11	12	13	Female
	5104	13	2	3	4	5	6	7	8	9	9	10	10	11	12	13	Female
	5105	13	2	3	4	5	6	7	8	9	9	10	10	11	12	13	Female
	5106	13	2	3	4	5	6	7	8	9	9	10	10	11	12	13	Female
	5107	13	2	3	4	5	6	7	8	9	9	10	10	11	12	13	Female
	5108	13	2	3	4	5	6	7	8	9	9	10	10	11	12	13	Female
	5109	13	2	3	4	5	6	7	8	9	9	10	10	11	12	13	Female
	5110	13	2	3	4	5	6	7	8	9	9	10	10	11	12	13	Female
	5111	13	2	3	4	5	6	7	8	9	9	10	10	11	12	13	Female
	5112	13	2	3	4	5	6	7	8	9	9	10	10	11	12	13	Female
	5113	13	2	3	4	5	6	7	8	9	9	10	10	11	12	13	Female
	5117	13	2	3	4	5	6	7	8	9	9	10	10	11	12	13	Female
	5118	13	2	3	4	5	6	7	8	9	9	10	10	11	12	13	Female
	5119	13	2	3	4	5	6	7	8	9	9	10	10	11	12	13	Female
	5120	13	2	2	3	3	3	4	4	4	4	6	6	7	8	8	Female
	5121	13	2	2	3	3	3	4	4	4	4	6	6	7	8	8	Female
	5122	13	2	2	3	3	3	4	4	4	4	6	6	7	8	8	Female
	5123	13	2	2	3	3	3	4	4	4	4	6	6	7	8	8	Female
	5124	13	2	2	3	3	3	4	4	4	4	6	6	7	8	8	Female
	5125	13	2	2	3	3	3	4	4	4	4	6	6	7	8	8	Female
	5126	13	2	2	3	3	3	4	4	4	4	6	6	7	8	8	Female
	5127	13	2	2	3	3	3	4	4	4	4	6	6	7	8	8	Female
	5128	13	2	2	3	3	3	4	4	4	4	6	6	7	8	8	Female
	5129	13	2	2	3	3	3	4	4	4	4	6	6	7	8	8	Female
	5130	13	2	2	3	3	3	4	4	4	4	4	4	5	6	6	Female
	5131	13	2	2	3	3	3	4	4	4	4	6	6	7	8	8	Female
	5132	13	2	3	4	5	6	7	8	9	9	10	10	11	12	13	Female
	5133	13	2	2	3	3	3	4	4	4	4	6	6	7	8	8	Female
	5134	13	2	2	3	3	3	4	4	4	4	6	6	7	8	8	Female
	5135	13	2	2	3	3	3	4	4	4	4	6	6	7	8	8	Female
	5136	13	2	3	4	5	6	7	8	9	9	10	10	11	12	13	Female
	5137	13	2	3	4	5	6	7	8	9	9	10	10	11	12	13	Female
	5275	14	2	2	3	3	3	4	4	4	4	6	6	7	8	8	Female
	5276	14	2	2	3	3	3	4	4	4	4	6	6	7	8	8	Female
	5277	14	2	2	3	3	3	4	4	4	4	6	6	7	8	8	Female
	5278	14	2	2	3	3	3	4	4	4	4	6	6	7	8	8	Female
	5279	14	2	2	3	3	3	4	4	4	4	6	6	7	8	8	Female
	5280	14	2	2	3	3	3	4	4	4	4	6	6	7	8	8	Female
	5281	14	2	2	3	3	3	4	4	4	4	6	6	7	8	8	Female
	5282	14	2	2	3	3	3	4	4	4	4	6	6	7	8	8	Female
	5283	14	2	3	4	5	6	7	8	9	9	10	10	11	12	13	Female
	5284	14	2	2	3	3	3	4	4	4	4	6	6	7	8	8	Female
	5285	14	2	2	3	3	3	4	4	4	4	6	6	7	8	8	Female
	5286	14	2	2	3	3	3	4	4	4	4	6	6	7	8	8	Female
	5287	14	2	2	3	3	3	4	4	4	4	6	6	7	8	8	Female
	5288	14	2	3	4	5	6	7	8	9	9	10	10	11	12	13	Female
	5291	14	2	2	3	3	3	4	4	4	4	6	6	7	8	8	Female
	5292	14	2	2	3	3	3	4	4	4	4	6	6	7	8	8	Female
	5293	14	2	2	3	3	3	4	4	4	4	6	6	7	8	8	Female
	5296	14	2	3	4	5	6	7	8	9	9	10	10	11	12	13	Female
	5297	14	2	2	3	3	3	4	4	4	4	6	6	7	8	8	Female
	5298	14	2	2	3	3	3	4	4	4	4	6	6	7	8	8	Female
	5299	14	2	2	3	3	3	4	4	4	4	6	6	7	8	8	Female
	5300	14	2	2	3	3	3	4	4	4	4	6	6	7	8	8	Female
	5301	14	2	2	3	3	3	4	4	4	4	6	6	7	8	8	Female
	5302	14	2	2	3	3	3	4	4	4	4	6	6	7	8	8	Female
	5303	14	2	2	3	3	3	4	4	4	4	6	6	7	8	8	Female
	5304	14	2	2	3	3	3	4	4	4	4	6	6	7	8	8	Female
	5305	14	2	2	3	3	3	4	4	4	4	6	6	7	8	8	Female
	5306	14	2	2	3	3	3	4	4	4	4	6	6	7	8	8	Female
	5307	14	2	2	3	3	3	4	4	4	4	6	6	7	8	8	Female
	5308	14	2	2	3	3	3	4	4	4	4	6	6	7	8	8	Female
	5309	14	2	2	3	3	3	4	4	4	4	6	6	7	8	8	Female
	5310	14	2	2	3	3	3	4	4	4	4	6	6	7	8	8	Female
	5311	14	2	2	3	3	3	4	4	4	4	6	6	7	8	8	Female
	5312	14	2	2	3	3	3	4	4	4	4	6	6	7	8	8	Female
	5313	14	2	2	3	3	3	4	4	4	4	6	6	7	8	8	Female
	5314	14	2	2	3	3	3	4	4	4	4	6	6	7	8	8	Female
	5315	14	2	2	3	3	3	4	4	4	4	6	6	7	8	8	Female
	5316	14	2	2	3	3	3	4	4	4	4	6	6	7	8	8	Female
	5317	14	2	2	3	3	3	4	4	4	4	6	6	7	8	8	Female
	5318	14	2	2	3	3	3	4	4	4	4	6	6	7	8	8	Female
	5319	14	2	3	4	5	6	7	8	9	9	10	10	11	12	13	Female
	5322	14	2	3	4	5	6	7	8	9	9	10	10	11	12	13	Female
	5323	14	2	2	3	3	3	4	4	4	4	6	6	7	8	8	Female
	5324	14	2	3	4	5	6	7	8	9	9	10	10	11	12	13	Female
	5325	14	2	3	4	5	6	7	8	9	9	10	10	11	12	13	Female
	5326	14	2	2	3	3	3	4	4	4	4	6	6	7	8	8	Female
	5327	14	2	2	3	3	3	4	4	4	4	6	6	7	8	8	Female
	5328	14	2	2	3	3	3	4	4	4	4	6	6	7	8	8	Female
	5329	14	2	2	3	3	3	4	4	4	4	6	6	7	8	8	Female
	5330	14	2	2	3	3	3	4	4	4	4	6	6	7	8	8	Female
	5331	14	2	2	3	3	3	4	4	4	4	6	6	7	8	8	Female
	5332	14	2	3	4	5	6	7	8	9	9	10	10	11	12	13	Female
	5333	14	2	2	3	3	3	4	4	4	4	6	6	7	8	8	Female
	5514	15	2	2	3	3	3	4	4	4	4	6	6	7	8	8	Female
	5515	15	2	3	4	5	6	7	8	9	9	10	10	11	12	13	Female
	5516	15	2	2	3	3	3	4	4	4	4	6	6	7	8	8	Female
	5517	15	2	2	3	3	3	4	4	4	4	6	6	7	8	8	Female
	5518	15	2	2	3	3	3	4	4	4	4	6	6	7	8	8	Female
	5519	15	2	2	3	3	3	4	4	4	4	6	6	7	8	8	Female
	5520	15	2	2	3	3	3	4	4	4	4	6	6	7	8	8	Female
	5521	15	2	3	4	5	6	7	8	9	9	10	10	11	12	13	Female
	5522	15	2	3	4	5	6	7	8	9	9	10	10	11	12	13	Female
	5523	15	2	3	4	5	6	7	8	9	9	10	10	11	12	13	Female
	5524	15	2	2	3	3	3	4	4	4	4	6	6	7	8	8	Female
	5525	15	2	3	4	5	6	7	8	9	9	10	10	11	12	13	Female
	5526	15	2	3	4	5	6	7	8	9	9	10	10	11	12	13	Female
	5527	15	2	3	4	5	6	7	8	9	9	10	10	11	12	13	Female
	5528	15	2	3	4	5	6	7	8	9	9	10	10	11	12	13	Female
	5529	15	1	1	1	1	1	1	5	5	5	5	5	6	7	7	Female
	5530	15	2	2	3	3	3	4	4	4	4	6	6	7	8	8	Female
	5531	15	2	3	4	5	6	7	8	9	9	10	10	11	12	13	Female
	5532	15	1	1	1	1	1	1	5	5	5	5	5	6	7	7	Female
	5533	15	2	3	4	5	6	7	8	9	9	10	10	11	12	13	Female
	5534	15	2	2	3	3	3	4	4	4	4	6	6	7	8	8	Female
	5535	15	2	2	3	3	3	4	4	4	4	6	6	7	8	8	Female
	5536	15	2	2	3	3	3	4	4	4	4	6	6	7	8	8	Female
	5537	15	2	3	4	5	6	7	8	9	9	10	10	11	12	13	Female
	5538	15	2	2	3	3	3	4	4	4	4	6	6	7	8	8	Female
	5539	15	2	2	3	3	3	4	4	4	4	6	6	7	8	8	Female
	5540	15	2	2	3	3	3	4	4	4	4	6	6	7	8	8	Female
	5541	15	2	2	3	3	3	4	4	4	4	6	6	7	8	8	Female
	5542	15	2	2	3	3	3	4	4	4	4	6	6	7	8	8	Female
	5543	15	2	2	3	3	3	4	4	4	4	6	6	7	8	8	Female
	5544	15	2	2	3	3	3	4	4	4	4	6	6	7	8	8	Female
	5545	15	1	1	1	1	1	1	5	5	5	5	5	6	7	7	Female
	5546	15	2	2	3	3	3	4	4	4	4	6	6	7	8	8	Female
	5547	15	2	2	3	3	3	4	4	4	4	6	6	7	8	8	Female
	5548	15	2	2	3	3	3	4	4	4	4	6	6	7	8	8	Female
	5549	15	2	2	3	3	3	4	4	4	4	4	4	5	6	6	Female
	5550	15	2	3	4	5	6	7	8	9	9	10	10	11	12	13	Female
	5551	15	2	2	3	3	3	4	4	4	4	6	6	7	8	8	Female
	5552	15	2	2	3	3	3	4	4	4	4	6	6	7	8	8	Female
	5553	15	2	2	3	3	3	4	4	4	4	6	6	7	8	8	Female
	5554	15	2	3	4	5	6	7	8	9	10	11	11	12	13	14	Female
	5555	15	2	3	4	5	6	7	8	9	9	10	10	11	12	13	Female
	5556	15	2	3	4	5	6	7	8	9	9	10	10	11	12	13	Female
	5557	15	2	3	4	5	6	7	8	9	9	10	10	11	12	13	Female
	5558	15	2	3	4	5	6	7	8	9	9	10	10	11	12	13	Female
	5559	15	2	2	3	3	3	4	4	4	4	6	6	7	8	8	Female
	5560	15	2	3	4	5	6	7	8	9	9	10	10	11	12	13	Female
	5561	15	2	3	4	5	6	7	8	9	9	10	10	11	12	13	Female
	5562	15	2	3	4	5	6	7	8	9	9	10	10	11	12	13	Female
	5563	15	2	2	3	3	3	4	4	4	4	6	6	7	8	8	Female
	5564	15	2	3	4	5	6	7	8	9	9	10	10	11	12	13	Female
	5565	15	1	1	1	1	1	1	5	5	5	5	5	6	7	7	Female
	5566	15	2	3	4	5	6	7	8	9	9	10	10	11	12	13	Female
	5567	15	2	3	4	5	6	7	8	9	9	10	10	11	12	13	Female
	5568	15	2	3	4	5	6	7	8	9	9	10	10	11	12	13	Female
	5569	15	2	3	4	5	6	7	8	9	9	10	10	11	12	13	Female
	5570	15	2	3	4	5	6	7	8	9	9	10	10	11	12	13	Female
	5571	15	2	3	4	5	6	7	8	9	9	10	10	11	12	13	Female
	5572	15	2	3	4	5	6	7	8	9	9	10	10	11	12	13	Female
	6456	16	1	1	1	4	4	5	6	6	6	7	7	8	9	11	Male
	6457	16	1	1	1	1	1	1	5	5	5	5	5	6	7	7	Male
	6458	16	1	1	1	1	1	1	5	5	5	5	5	6	7	7	Male
	6459	16	1	1	1	1	1	1	5	5	5	5	5	6	7	7	Male
	6460	16	1	1	1	4	4	5	6	7	7	8	8	9	10	10	Male
	6461	16	1	1	1	1	1	1	5	5	5	5	5	6	7	7	Male
	6462	16	1	1	1	4	4	5	6	6	6	7	7	8	9	11	Male
	6463	16	1	1	1	1	1	1	5	5	5	5	5	6	7	7	Male
	6464	16	1	1	1	4	4	5	6	6	6	7	7	8	9	9	Male
	6465	16	2	3	4	5	6	7	8	9	9	10	10	11	12	13	Male
	6466	16	1	1	1	4	4	5	6	6	6	7	7	8	9	11	Male
	6467	16	1	1	1	1	1	1	5	5	5	5	5	6	7	7	Male
	6468	16	1	1	1	4	4	5	6	6	6	7	7	8	9	9	Male
	6469	16	1	1	1	1	1	1	1	1	1	1	1	1	3	3	Male
	6470	16	1	1	1	1	1	1	1	1	1	1	1	1	3	3	Male
	6471	16	1	1	1	1	1	1	5	5	5	5	5	6	7	7	Male
	6472	16	1	1	1	1	1	1	1	1	1	1	1	1	3	3	Male
	6473	16	1	1	1	1	1	1	5	5	5	5	5	6	7	7	Male
	6474	16	1	1	1	4	4	5	6	6	6	7	7	8	9	11	Male
	6475	16	1	1	1	1	1	1	5	5	5	5	5	6	7	7	Male
	6476	16	1	1	1	1	1	1	5	5	5	5	5	6	7	7	Male
	6477	16	1	1	1	1	1	1	5	5	5	5	5	6	7	7	Male
	6478	16	1	1	1	1	1	1	1	1	1	1	1	1	3	3	Male
	6479	16	1	1	1	1	1	1	5	5	5	5	5	6	7	7	Male
	6480	16	1	1	1	1	1	1	5	5	5	5	5	6	7	7	Male
	6481	16	1	1	1	1	1	1	1	1	1	1	1	1	3	3	Male
	6482	16	1	1	1	4	4	5	6	6	6	7	7	8	9	9	Male
	6483	16	1	1	1	1	1	1	5	5	5	5	5	6	7	7	Male
	6484	16	1	1	1	1	1	1	1	1	1	1	1	1	3	3	Male
	6485	16	1	1	1	1	1	1	5	5	5	5	5	6	7	7	Male
	6486	16	1	1	1	4	4	5	6	6	6	7	7	8	9	9	Male
	6487	16	1	1	1	1	1	1	5	5	5	5	5	6	7	7	Male
	6488	16	1	1	1	1	1	1	1	1	1	1	1	1	3	3	Male
	6489	16	1	1	1	1	1	1	5	5	5	5	5	6	7	7	Male
	6490	16	1	1	1	4	4	5	6	6	6	7	7	8	9	9	Male
	6491	16	1	1	1	1	1	1	5	5	5	5	5	6	7	7	Male
	6492	16	1	1	1	1	1	1	1	1	1	1	1	1	3	3	Male
	6493	16	1	1	1	1	1	1	5	5	5	5	5	6	7	7	Male
	6494	16	1	1	1	1	1	1	1	1	1	1	1	1	3	3	Male
	6495	16	1	1	1	1	1	1	1	1	1	1	1	1	1	1	Male
	6496	16	1	1	1	1	1	1	5	5	5	5	5	6	7	7	Male
	6497	16	1	1	1	1	1	1	5	5	5	5	5	6	7	7	Male
	6498	16	1	1	1	1	1	1	1	1	1	1	1	1	3	3	Male
	6501	16	1	1	1	4	4	5	6	6	6	7	7	8	9	9	Male
	6502	16	1	1	1	1	1	1	1	1	1	1	1	1	3	3	Male
	6503	16	1	1	1	1	1	1	1	1	1	1	1	1	3	3	Male
	6504	16	1	1	1	1	1	1	1	1	1	1	1	1	3	3	Male
	6505	16	1	1	1	1	1	1	5	5	5	5	5	6	7	7	Male
	6506	16	1	1	1	1	1	1	1	1	1	1	1	1	3	3	Male
	6507	16	1	1	1	1	1	1	5	5	5	5	5	6	7	7	Male
	6508	16	1	1	1	1	1	1	1	1	1	1	1	1	3	3	Male
	6509	16	1	1	1	1	1	1	5	5	5	5	5	6	7	7	Male
	6510	16	1	1	1	1	1	1	5	5	5	5	5	6	7	7	Male
	6511	16	1	1	1	1	1	1	5	5	5	5	5	6	7	7	Male
	6512	16	1	1	1	1	1	1	5	5	5	5	5	6	7	7	Male
	6513	16	1	1	1	4	4	5	6	7	7	8	8	9	10	10	Male
	9027	17	1	1	1	1	1	1	5	5	5	5	5	6	7	7	Male
	9028	17	2	2	3	3	3	4	4	4	4	6	6	7	8	8	Male
	9029	17	2	2	3	3	3	4	4	4	4	4	4	5	6	6	Male
	9030	17	1	1	1	1	1	1	1	1	1	1	1	1	3	3	Male
	9031	17	2	2	3	3	3	4	4	4	4	4	4	5	6	6	Male
	9032	17	2	2	3	3	3	4	4	4	4	4	4	5	6	6	Male
	9033	17	2	2	3	3	3	4	4	4	4	4	4	5	6	6	Male
	9034	17	2	2	3	3	3	4	4	4	4	6	6	7	8	8	Male
	9035	17	2	2	3	3	3	4	4	4	4	6	6	7	8	8	Male
	9036	17	1	1	1	1	1	1	1	1	1	1	1	1	3	3	Male
	9037	17	2	2	3	3	3	4	4	4	4	6	6	7	8	8	Male
	9038	17	2	2	3	3	3	4	4	4	4	6	6	7	8	8	Male
	9039	17	2	2	3	3	3	4	4	4	4	6	6	7	8	8	Male
	9040	17	2	2	3	3	3	4	4	4	4	6	6	7	8	8	Male
	9041	17	2	2	3	3	3	4	4	4	4	6	6	7	8	8	Male
	9042	17	2	2	3	3	3	4	4	4	4	6	6	7	8	8	Male
	9043	17	2	2	3	3	3	4	4	4	4	4	4	5	6	6	Male
	9044	17	2	2	3	3	3	4	4	4	4	6	6	7	8	8	Male
	9045	17	2	2	3	3	3	4	4	4	4	6	6	7	8	8	Male
	9046	17	2	2	3	3	3	4	4	4	4	6	6	7	8	8	Male
	9047	17	2	2	3	3	3	4	4	4	4	6	6	7	8	8	Male
	9048	17	2	2	3	3	3	4	4	4	4	6	6	7	8	8	Male
	9049	17	2	2	3	3	3	4	4	4	4	6	6	7	8	8	Male
	9050	17	2	2	3	3	3	4	4	4	4	4	4	5	6	6	Male
	9051	17	2	2	3	3	3	4	4	4	4	4	4	5	6	6	Male
	9052	17	2	2	3	3	3	4	4	4	4	6	6	7	8	8	Male
	9053	17	2	2	3	3	3	4	4	4	4	4	4	5	6	6	Male
	9054	17	2	2	3	3	3	4	4	4	4	6	6	7	8	8	Male
	9055	17	2	2	3	3	3	4	4	4	4	6	6	7	8	8	Male
	9056	17	2	3	4	5	6	7	8	9	9	10	10	11	12	13	Male
	9057	17	2	3	4	5	6	7	8	9	9	10	10	11	12	13	Male
	9058	17	2	3	4	5	5	6	7	8	8	9	9	10	11	12	Male
	9059	17	2	3	4	5	6	7	8	9	9	10	10	11	12	13	Male
	9062	17	2	3	4	5	6	7	8	9	9	10	10	11	12	13	Male
	9063	17	2	3	4	5	6	7	8	9	9	10	10	11	12	13	Male
	9064	17	1	1	1	1	1	1	5	5	5	5	5	6	7	7	Male
	9065	17	2	3	4	5	6	7	8	9	9	10	10	11	12	13	Male
	9066	17	2	3	4	5	6	7	8	9	9	10	10	11	12	13	Male
	9067	17	2	3	4	5	6	7	8	9	9	10	10	11	12	13	Male
	9068	17	2	3	4	5	6	7	8	9	9	10	10	11	12	13	Male
	9069	17	2	3	4	5	6	7	8	9	9	10	10	11	12	13	Male
	9070	17	2	3	4	5	6	7	8	9	10	11	11	12	13	14	Male
	9071	17	2	3	4	5	5	6	7	8	8	9	9	10	11	12	Male
	9072	17	2	3	4	5	6	7	8	9	9	10	10	11	12	13	Male
	9073	17	2	3	4	5	6	7	8	9	10	11	11	12	13	14	Male
	9074	17	2	3	4	5	6	7	8	9	10	11	11	12	13	14	Male
	9075	17	2	3	4	5	6	7	8	9	9	10	10	11	12	13	Male
	9076	17	2	3	4	5	6	7	8	9	9	10	10	11	12	13	Male
	9077	17	2	2	3	3	3	4	4	4	4	6	6	7	8	8	Male
	9078	17	1	1	1	1	1	1	5	5	5	5	5	6	7	7	Male
	9079	17	2	2	3	3	3	4	4	4	4	6	6	7	8	8	Male
	9080	17	2	2	3	3	3	4	4	4	4	6	6	7	8	8	Male
	9081	17	2	2	3	3	3	4	4	4	4	6	6	7	8	8	Male
	9082	17	2	2	3	3	3	4	4	4	4	6	6	7	8	8	Male
	9227	18	2	2	3	3	3	4	4	4	4	6	6	7	8	8	Male
	9228	18	2	2	3	3	3	4	4	4	4	6	6	7	8	8	Male
	9229	18	2	2	3	3	3	4	4	4	4	6	6	7	8	8	Male
	9230	18	2	3	4	5	6	7	8	9	9	10	10	11	12	13	Male
	9231	18	2	2	3	3	3	4	4	4	4	6	6	7	8	8	Male
	9232	18	2	2	3	3	3	4	4	4	4	6	6	7	8	8	Male
	9233	18	2	2	3	3	3	4	4	4	4	6	6	7	8	8	Male
	9234	18	2	2	3	3	3	4	4	4	4	6	6	7	8	8	Male
	9235	18	2	2	3	3	3	4	4	4	4	6	6	7	8	8	Male
	9236	18	2	2	3	3	3	4	4	4	4	6	6	7	8	8	Male
	9237	18	2	2	3	3	3	4	4	4	4	6	6	7	8	8	Male
	9238	18	1	1	1	1	1	1	5	5	5	5	5	6	7	7	Male
	9239	18	2	2	3	3	3	4	4	4	4	6	6	7	8	8	Male
	9240	18	2	2	3	3	3	4	4	4	4	6	6	7	8	8	Male
	9241	18	2	2	3	3	3	4	4	4	4	6	6	7	8	8	Male
	9242	18	2	3	4	5	6	7	8	9	9	10	10	11	12	13	Male
	9243	18	2	3	4	5	6	7	8	9	9	10	10	11	12	13	Male
	9244	18	2	2	3	3	3	4	4	4	4	6	6	7	8	8	Male
	9245	18	1	1	1	1	1	1	5	5	5	5	5	6	7	7	Male
	9246	18	2	2	3	3	3	4	4	4	4	6	6	7	8	8	Male
	9247	18	2	2	3	3	3	4	4	4	4	6	6	7	8	8	Male
	9248	18	2	2	3	3	3	4	4	4	4	6	6	7	8	8	Male
	9249	18	2	2	3	3	3	4	4	4	4	6	6	7	8	8	Male
	9250	18	2	2	3	3	3	4	4	4	4	6	6	7	8	8	Male
	9251	18	2	2	3	3	3	4	4	4	4	6	6	7	8	8	Male
	9252	18	2	2	3	3	3	4	4	4	4	6	6	7	8	8	Male
	9253	18	2	2	3	3	3	4	4	4	4	6	6	7	8	8	Male
	9257	18	1	1	1	1	1	1	1	1	1	1	1	1	3	3	Male
	9258	18	2	3	4	5	6	7	8	9	9	10	10	11	12	13	Male
	9259	18	2	2	3	3	3	4	4	4	4	6	6	7	8	8	Male
	9260	18	2	3	4	5	6	7	8	9	9	10	10	11	12	13	Male
	9261	18	2	2	3	3	3	4	4	4	4	4	4	5	6	6	Male
	9262	18	2	2	3	3	3	4	4	4	4	6	6	7	8	8	Male
	9263	18	2	2	3	3	3	4	4	4	4	6	6	7	8	8	Male
	9264	18	2	3	4	5	6	7	8	9	9	10	10	11	12	13	Male
	9265	18	1	1	1	1	1	1	5	5	5	5	5	6	7	7	Male
	9266	18	1	1	1	1	1	1	1	1	1	1	1	1	3	3	Male
	9267	18	1	1	1	1	1	1	5	5	5	5	5	6	7	7	Male
	9268	18	2	2	3	3	3	4	4	4	4	6	6	7	8	8	Male
	9269	18	2	2	3	3	3	4	4	4	4	4	4	5	6	6	Male
	9270	18	1	1	1	4	4	5	6	6	6	7	7	8	9	9	Male
	9273	18	1	1	1	1	1	1	5	5	5	5	5	6	7	7	Male
	9274	18	1	1	1	1	1	1	5	5	5	5	5	6	7	7	Male
	9275	18	2	2	3	3	3	4	4	4	4	6	6	7	8	8	Male
	9276	18	2	2	3	3	3	4	4	4	4	6	6	7	8	8	Male
	9277	18	1	1	1	1	1	1	1	1	1	1	1	1	3	3	Male
	9278	18	2	2	3	3	3	4	4	4	4	6	6	7	8	8	Male
	9279	18	1	1	1	4	4	5	6	6	6	7	7	8	9	11	Male
	9280	18	1	1	1	4	4	5	6	6	6	7	7	8	9	9	Male
	9281	18	1	1	1	1	1	1	5	5	5	5	5	6	7	7	Male
	9282	18	2	2	3	3	3	4	4	4	4	6	6	7	8	8	Male
	9283	18	2	2	3	3	3	4	4	4	4	6	6	7	8	8	Male
	9284	18	1	1	1	4	4	5	6	6	6	7	7	8	9	9	Male

## Sheet: figure2_A_B
Fig2A	SampleID	SampleDay2T	EC	DMM	Shannon	Chao1	D23	PExClust	SampleName	Sex		SampleID sample ID
Sample data	1104	57	1	1	0.194984	7	24-60	PAT	A001	Female		SampleDay2T #days previous to start of PEx treatment
	1105	56	1	1	0.141389	4	24-60	PAT	A002	Female		EC time series ID
	1106	55	1	3	1.1556	15.25	24-60	PAT	A003	Female		DMM sample-wise association to class defined by Dirichlet Multinomial Mixture model
	1110	51	1	3	0.755136	11	24-60	PAT	A004	Female		Shannon Shannon diversity index
	1115	46	1	1	0.730486	8	24-60	PAT	A005	Female		Chao1 Chao1 richness index
	1116	45	1	1	0.248811	7	24-60	PAT	A006	Female		D23 time groups (days previous to PEx treatment)
	1117	44	1	3	1.15791	14	24-60	PAT	A007	Female		PExClust time-series wise association to PEX group
	1119	42	1	5	1.52452	15.5	24-60	PAT	A008	Female		SampleName sample name
	1120	41	1	3	0.846915	7	24-60	PAT	A009	Female		Sex sex of sample donor
	1124	37	1	1	0.28411	5	24-60	PAT	A010	Female
	1125	36	1	1	0.200017	4	24-60	PAT	A011	Female		Samples	Female	450
	1126	35	1	3	1.20809	11	24-60	PAT	A012	Female			Male	339
	1127	34	1	1	0.352209	5	24-60	PAT	A013	Female
	1128	33	1	1	0.436065	4	24-60	PAT	A014	Female
	1129	32	1	1	0.240596	5	24-60	PAT	A015	Female
	1130	31	1	3	1.08182	12	24-60	PAT	A016	Female
	1131	30	1	1	0.237259	3	24-60	PAT	A017	Female
	1132	29	1	1	0.265377	5	24-60	PAT	A018	Female
	1133	28	1	1	0.445969	9	24-60	PAT	A019	Female
	1134	27	1	3	0.975582	10	24-60	PAT	A020	Female
	1137	24	1	1	0.526696	4	24-60	PAT	A021	Female
	1139	22	1	1	0.379254	6	<24	PAT	A022	Female
	1140	21	1	1	0.504654	5	<24	PAT	A023	Female
	1141	20	1	1	0.264498	8	<24	PAT	A024	Female
	1142	19	1	1	0.18242	11	<24	PAT	A025	Female
	1143	18	1	3	0.944243	6	<24	PAT	A026	Female
	1144	17	1	1	0.487573	6	<24	PAT	A027	Female
	1145	16	1	1	0.725681	13.5	<24	PAT	A028	Female
	1146	15	1	1	0.570216	9	<24	PAT	A029	Female
	1147	14	1	1	0.403378	4	<24	PAT	A030	Female
	1148	13	1	1	0.214445	6	<24	PAT	A031	Female
	1149	12	1	1	0.0747924	5	<24	PAT	A032	Female
	1150	11	1	1	0.17883	6	<24	PAT	A033	Female
	1151	10	1	1	0.255377	10	<24	PAT	A034	Female
	1153	8	1	3	1.03899	11.25	<24	PAT	A035	Female
	1154	7	1	1	0.22501	8	<24	PAT	A036	Female
	1155	6	1	3	0.808287	7.5	<24	PAT	A037	Female
	1156	5	1	1	0.0563513	3	<24	PAT	A038	Female
	1159	2	1	3	0.663292	8.5	<24	PAT	A039	Female
	1160	1	1	3	0.523255	12	<24	PAT	A040	Female
	1575	59	2	5	1.6078	12	24-60	PAT	A041	Female
	1576	58	2	3	1.3966	11	24-60	PAT	A042	Female
	1577	57	2	3	1.35135	11	24-60	PAT	A043	Female
	1582	52	2	1	0.392913	8.25	24-60	PAT	A044	Female
	1583	51	2	5	1.77453	15	24-60	PAT	A045	Female
	1584	50	2	1	0.885045	5	24-60	PAT	A046	Female
	1587	47	2	1	0.386813	7	24-60	PAT	A047	Female
	1588	46	2	3	1.69527	14	24-60	PAT	A048	Female
	1589	45	2	1	0.796474	5	24-60	PAT	A049	Female
	1592	42	2	3	1.55242	13	24-60	PAT	A050	Female
	1593	41	2	3	1.31874	10	24-60	PAT	A051	Female
	1597	37	2	1	0.356878	8	24-60	PAT	A052	Female
	1598	36	2	3	1.40633	9	24-60	PAT	A053	Female
	1599	35	2	1	0.22003	8	24-60	PAT	A054	Female
	1600	34	2	3	1.59375	15.25	24-60	PAT	A055	Female
	1601	33	2	3	1.69622	19	24-60	PAT	A056	Female
	1602	32	2	5	1.72314	15.25	24-60	PAT	A057	Female
	1603	31	2	1	0.26095	5	24-60	PAT	A058	Female
	1604	30	2	5	1.6787	15	24-60	PAT	A059	Female
	1605	29	2	1	0.491692	6.5	24-60	PAT	A060	Female
	1606	28	2	1	0.754976	10.25	24-60	PAT	A061	Female
	1609	25	2	1	0.231806	7	24-60	PAT	A062	Female
	1612	22	2	1	0.770143	9.5	<24	PAT	A063	Female
	1613	21	2	1	0.295265	11	<24	PAT	A064	Female
	1614	20	2	3	1.27447	12	<24	PAT	A065	Female
	1617	17	2	3	1.73397	16	<24	PAT	A066	Female
	1618	16	2	3	1.37547	12	<24	PAT	A067	Female
	1619	15	2	1	0.676944	8	<24	PAT	A068	Female
	1620	14	2	1	0.596713	8	<24	PAT	A069	Female
	1626	8	2	3	1.26258	12	<24	PAT	A070	Female
	1627	7	2	1	0.357558	5	<24	PAT	A071	Female
	1628	6	2	3	0.949291	11.25	<24	PAT	A072	Female
	1629	5	2	1	0.253546	4	<24	PAT	A073	Female
	1630	4	2	3	0.946004	15.5	<24	PAT	A074	Female
	1631	3	2	3	1.01297	13	<24	PAT	A075	Female
	1632	2	2	1	0.649271	12	<24	PAT	A076	Female
	12235	59	4	1	1.35402	22.5	24-60	PAT	B001	Female
	12236	58	4	3	1.53658	18	24-60	PAT	B002	Female
	12237	57	4	3	1.68257	19.5	24-60	PAT	B003	Female
	12238	56	4	3	1.83828	21	24-60	PAT	B004	Female
	12239	55	4	5	2.18447	23	24-60	PAT	B005	Female
	12240	54	4	3	2.00712	30	24-60	PAT	B006	Female
	12241	53	4	3	2.15882	26.125	24-60	PAT	B007	Female
	12242	52	4	3	1.91106	27	24-60	PAT	B008	Female
	12243	51	4	5	2.40491	24	24-60	PAT	B009	Female
	12244	50	4	3	1.68932	22.1	24-60	PAT	B010	Female
	12245	49	4	3	1.64911	24.25	24-60	PAT	B011	Female
	12246	48	4	3	1.74047	20.6667	24-60	PAT	B012	Female
	12247	47	4	3	1.99399	25	24-60	PAT	B013	Female
	12248	46	4	3	2.22456	27	24-60	PAT	B014	Female
	12249	45	4	3	2.04062	36	24-60	PAT	B015	Female
	12250	44	4	3	2.12227	30.5	24-60	PAT	B016	Female
	12251	43	4	3	2.53559	26	24-60	PAT	B017	Female
	12252	42	4	5	2.30099	26	24-60	PAT	B018	Female
	12253	41	4	5	2.18673	27	24-60	PAT	B019	Female
	12254	40	4	3	1.90198	29.25	24-60	PAT	B020	Female
	12255	39	4	3	1.98873	26.6667	24-60	PAT	B021	Female
	12256	38	4	3	1.77024	28	24-60	PAT	B022	Female
	12257	37	4	3	2.3405	30.25	24-60	PAT	B023	Female
	12260	34	4	3	1.84455	18	24-60	PAT	B024	Female
	12261	33	4	3	1.97372	14	24-60	PAT	B025	Female
	12262	32	4	5	2.22543	17	24-60	PAT	B026	Female
	12263	31	4	2	2.53232	23	24-60	PAT	B027	Female
	12264	30	4	5	2.53415	22	24-60	PAT	B028	Female
	12265	29	4	2	2.26742	17	24-60	PAT	B029	Female
	12266	28	4	3	1.79053	16	24-60	PAT	B030	Female
	12267	27	4	3	2.18529	21	24-60	PAT	B031	Female
	12270	24	4	3	2.04981	21.6667	24-60	PAT	B032	Female
	12271	23	4	3	1.94618	15.5	<24	PAT	B033	Female
	12272	22	4	3	1.63661	26	<24	PAT	B034	Female
	12273	21	4	3	1.60229	16	<24	PAT	B035	Female
	12274	20	4	3	1.76219	20	<24	PAT	B036	Female
	12277	17	4	2	2.16532	20	<24	PAT	B037	Female
	12278	16	4	3	1.88066	16	<24	PAT	B038	Female
	12279	15	4	2	1.86827	18.25	<24	PAT	B039	Female
	12280	14	4	3	2.16232	19	<24	PAT	B040	Female
	12281	13	4	3	2.18342	18	<24	PAT	B041	Female
	12282	12	4	2	2.26581	18	<24	PAT	B042	Female
	12283	11	4	2	2.25955	23	<24	PAT	B043	Female
	12284	10	4	3	1.82712	17	<24	PAT	B044	Female
	12285	9	4	3	1.9799	18	<24	PAT	B045	Female
	12286	8	4	3	1.47113	15	<24	PAT	B046	Female
	12287	7	4	2	2.1538	16	<24	PAT	B047	Female
	12288	6	4	3	2.14631	17	<24	PAT	B048	Female
	12289	5	4	2	2.00004	15	<24	PAT	B049	Female
	12290	4	4	2	2.00573	16	<24	PAT	B050	Female
	12291	3	4	2	1.93618	15.5	<24	PAT	B051	Female
	12292	2	4	3	1.73229	8	<24	PAT	B052	Female
	12293	1	4	3	2.02891	23	<24	PAT	B053	Female
	13298	59	5	4	1.32684	8	24-60	AN1	C001	Male
	13299	58	5	4	1.03796	8	24-60	AN1	C002	Male
	13300	57	5	4	1.22463	7	24-60	AN1	C003	Male
	13301	56	5	4	1.05544	6	24-60	AN1	C004	Male
	13302	55	5	4	1.36179	10	24-60	AN1	C005	Male
	13303	54	5	4	0.859275	8	24-60	AN1	C006	Male
	13304	53	5	4	1.24651	9	24-60	AN1	C007	Male
	13305	52	5	4	1.00781	7	24-60	AN1	C008	Male
	13306	51	5	4	1.43231	20	24-60	AN1	C009	Male
	13307	50	5	4	1.7217	27.0833	24-60	AN1	C010	Male
	13308	49	5	4	1.58635	13	24-60	AN1	C011	Male
	13309	48	5	4	1.00795	12.25	24-60	AN1	C012	Male
	13310	47	5	4	1.37163	11.5	24-60	AN1	C013	Male
	13311	46	5	4	0.988797	7	24-60	AN1	C014	Male
	13314	43	5	4	1.60412	14	24-60	AN1	C015	Male
	13315	42	5	4	1.02112	5	24-60	AN1	C016	Male
	13316	41	5	4	1.22	10	24-60	AN1	C017	Male
	13317	40	5	4	1.21378	8	24-60	AN1	C018	Male
	13318	39	5	4	1.22188	10	24-60	AN1	C019	Male
	13319	38	5	4	1.21677	9	24-60	AN1	C020	Male
	13320	37	5	4	1.37294	13	24-60	AN1	C021	Male
	13321	36	5	4	1.35309	15.6667	24-60	AN1	C022	Male
	13322	35	5	4	1.56353	18.125	24-60	AN1	C023	Male
	13323	34	5	4	1.29854	7	24-60	AN1	C024	Male
	13324	33	5	4	1.17429	22	24-60	AN1	C025	Male
	13325	32	5	4	1.24901	37	24-60	AN1	C026	Male
	13326	31	5	4	1.11371	9	24-60	AN1	C027	Male
	13327	30	5	4	1.12616	9	24-60	AN1	C028	Male
	13328	29	5	4	1.1028	6	24-60	AN1	C029	Male
	13332	25	5	4	1.34343	9	24-60	AN1	C030	Male
	13333	24	5	4	1.27275	7	24-60	AN1	C031	Male
	13338	19	5	4	1.20603	7	<24	AN1	C032	Male
	13339	18	5	4	1.25858	8	<24	AN1	C033	Male
	13340	17	5	4	1.10705	8	<24	AN1	C034	Male
	13341	16	5	4	1.40883	9	<24	AN1	C035	Male
	13342	15	5	4	1.31316	8	<24	AN1	C036	Male
	13343	14	5	4	1.10686	6	<24	AN1	C037	Male
	13344	13	5	4	1.22827	8	<24	AN1	C038	Male
	14062	59	6	6	2.72147	29	24-60	AN2	D001	Male
	14063	58	6	6	2.60666	31.5	24-60	AN2	D002	Male
	14064	57	6	6	2.44988	31.5	24-60	AN2	D003	Male
	14065	56	6	6	2.5853	32.25	24-60	AN2	D004	Male
	14066	55	6	6	2.80739	32.5	24-60	AN2	D005	Male
	14067	54	6	6	2.56276	47	24-60	AN2	D006	Male
	14068	53	6	6	2.56368	27	24-60	AN2	D007	Male
	14069	52	6	6	2.90885	39	24-60	AN2	D008	Male
	14070	51	6	6	2.3843	25.125	24-60	AN2	D009	Male
	14071	50	6	6	2.6398	41.5	24-60	AN2	D010	Male
	14072	49	6	6	2.68913	28	24-60	AN2	D011	Male
	14073	48	6	6	2.86284	32	24-60	AN2	D012	Male
	14074	47	6	6	2.63959	29.125	24-60	AN2	D013	Male
	14075	46	6	6	2.64185	23	24-60	AN2	D014	Male
	14076	45	6	6	2.70901	40	24-60	AN2	D015	Male
	14077	44	6	6	2.88439	34.5	24-60	AN2	D016	Male
	14078	43	6	6	2.60311	28.1667	24-60	AN2	D017	Male
	14079	42	6	6	2.56084	25	24-60	AN2	D018	Male
	14080	41	6	6	2.57907	31.75	24-60	AN2	D019	Male
	14081	40	6	6	2.87295	33.1667	24-60	AN2	D020	Male
	14082	39	6	6	2.72688	27.6667	24-60	AN2	D021	Male
	14083	38	6	6	2.48498	33	24-60	AN2	D022	Male
	14084	37	6	6	2.6082	33	24-60	AN2	D023	Male
	14085	36	6	6	2.6194	32.5	24-60	AN2	D024	Male
	14086	35	6	6	2.7746	38	24-60	AN2	D025	Male
	14087	34	6	6	2.66731	29	24-60	AN2	D026	Male
	14088	33	6	6	3.0104	38.5	24-60	AN2	D027	Male
	14089	32	6	6	3.15727	37	24-60	AN2	D028	Male
	14090	31	6	6	2.85974	38.5	24-60	AN2	D029	Male
	14091	30	6	6	2.75465	40.1667	24-60	AN2	D030	Male
	14092	29	6	6	2.76335	36	24-60	AN2	D031	Male
	14093	28	6	6	2.65274	31.5	24-60	AN2	D032	Male
	14094	27	6	6	3.07348	45.1667	24-60	AN2	D033	Male
	14103	18	6	6	3.27983	48.25	<24	AN2	D034	Male
	14104	17	6	6	2.88425	33.125	<24	AN2	D035	Male
	14105	16	6	6	3.05995	112.5	<24	AN2	D036	Male
	14106	15	6	6	2.822	44	<24	AN2	D037	Male
	14107	14	6	6	2.62768	35.125	<24	AN2	D038	Male
	14108	13	6	6	2.88648	36.5	<24	AN2	D039	Male
	14109	12	6	6	2.98213	40	<24	AN2	D040	Male
	14110	11	6	6	3.01929	40.5	<24	AN2	D041	Male
	14111	10	6	6	2.90627	39.125	<24	AN2	D042	Male
	14112	9	6	6	2.91508	42	<24	AN2	D043	Male
	14113	8	6	6	2.88908	54.5	<24	AN2	D044	Male
	14114	7	6	6	3.08998	51.125	<24	AN2	D045	Male
	14115	6	6	6	3.11332	43.6	<24	AN2	D046	Male
	14116	5	6	6	2.96878	43	<24	AN2	D047	Male
	14117	4	6	6	2.87797	45.5	<24	AN2	D048	Male
	14118	3	6	6	2.79569	25	<24	AN2	D049	Male
	14119	2	6	6	2.97616	46.125	<24	AN2	D050	Male
	17087	59	7	3	2.56278	53.375	24-60	AN2	E001	Female
	17088	58	7	5	2.74692	41.6	24-60	AN2	E002	Female
	17089	57	7	5	2.75203	47.3333	24-60	AN2	E003	Female
	17090	56	7	5	2.73603	84.9	24-60	AN2	E004	Female
	17091	55	7	5	2.90677	80.0625	24-60	AN2	E005	Female
	17092	54	7	3	2.59089	72.5	24-60	AN2	E006	Female
	17093	53	7	3	2.29179	36.125	24-60	AN2	E007	Female
	17094	52	7	5	2.89295	64.1	24-60	AN2	E008	Female
	17095	51	7	5	2.85427	96	24-60	AN2	E009	Female
	17096	50	7	5	2.8294	55	24-60	AN2	E010	Female
	17097	49	7	5	2.92591	55.4	24-60	AN2	E011	Female
	17098	48	7	5	2.39429	34.6	24-60	AN2	E012	Female
	17099	47	7	5	2.67816	52	24-60	AN2	E013	Female
	17100	46	7	5	2.81141	48	24-60	AN2	E014	Female
	17103	43	7	5	2.66162	51.0417	24-60	AN2	E015	Female
	17104	42	7	5	2.63799	39.3333	24-60	AN2	E016	Female
	17105	41	7	5	3.17232	80.75	24-60	AN2	E017	Female
	17106	40	7	3	2.36425	44.125	24-60	AN2	E018	Female
	17107	39	7	3	2.74058	68.8889	24-60	AN2	E019	Female
	17108	38	7	5	2.82261	55.75	24-60	AN2	E020	Female
	17109	37	7	5	2.93288	62.125	24-60	AN2	E021	Female
	17110	36	7	5	2.66193	61.1	24-60	AN2	E022	Female
	17111	35	7	3	1.98503	37.6667	24-60	AN2	E023	Female
	17112	34	7	5	3.21405	74.6818	24-60	AN2	E024	Female
	17113	33	7	5	2.43889	39.6	24-60	AN2	E025	Female
	17114	32	7	5	2.36202	20	24-60	AN2	E026	Female
	17115	31	7	5	2.52112	34.5	24-60	AN2	E027	Female
	17116	30	7	5	2.64115	40.0833	24-60	AN2	E028	Female
	17117	29	7	3	2.35653	28	24-60	AN2	E029	Female
	17118	28	7	5	3.00653	43.6667	24-60	AN2	E030	Female
	17119	27	7	5	2.57818	38	24-60	AN2	E031	Female
	17120	26	7	3	2.27375	38.6	24-60	AN2	E032	Female
	17121	25	7	5	2.67225	39	24-60	AN2	E033	Female
	17124	22	7	5	2.77865	43.125	<24	AN2	E034	Female
	17125	21	7	5	3.16989	60.0833	<24	AN2	E035	Female
	17126	20	7	5	2.56735	42.5	<24	AN2	E036	Female
	17127	19	7	5	2.81274	54.5714	<24	AN2	E037	Female
	17128	18	7	5	2.68765	45.1667	<24	AN2	E038	Female
	17129	17	7	3	2.47884	45	<24	AN2	E039	Female
	17130	16	7	5	2.59944	39	<24	AN2	E040	Female
	17131	15	7	6	3.06705	67.125	<24	AN2	E041	Female
	17132	14	7	5	2.58966	38.5	<24	AN2	E042	Female
	17133	13	7	3	2.30868	29.125	<24	AN2	E043	Female
	17134	12	7	5	2.48925	35.5625	<24	AN2	E044	Female
	17135	11	7	5	3.11524	54.0833	<24	AN2	E045	Female
	17136	10	7	4	2.761	51.0625	<24	AN2	E046	Female
	17137	9	7	3	2.49893	33	<24	AN2	E047	Female
	17138	8	7	5	2.63758	41.6	<24	AN2	E048	Female
	17139	7	7	5	3.31391	65.5556	<24	AN2	E049	Female
	17140	6	7	5	2.8561	49.5	<24	AN2	E050	Female
	17141	5	7	5	2.69031	63.4	<24	AN2	E051	Female
	17142	4	7	5	2.74567	37.6429	<24	AN2	E052	Female
	17143	3	7	5	2.94341	60.5714	<24	AN2	E053	Female
	17144	2	7	3	2.19832	33.1	<24	AN2	E054	Female
	17145	1	7	5	2.73342	50.5	<24	AN2	E055	Female
	17319	59	8	3	2.29032	32.9	24-60	AN2	E056	Female
	17320	58	8	5	2.54964	60.6667	24-60	AN2	E057	Female
	17321	57	8	5	2.9715	72.3889	24-60	AN2	E058	Female
	17322	56	8	5	2.58439	46.125	24-60	AN2	E059	Female
	17323	55	8	3	1.77061	62	24-60	AN2	E060	Female
	17324	54	8	5	2.43555	48.5625	24-60	AN2	E061	Female
	17325	53	8	5	2.52955	48.7857	24-60	AN2	E062	Female
	17326	52	8	5	3.07775	65.5455	24-60	AN2	E063	Female
	17327	51	8	5	3.14387	86.5	24-60	AN2	E064	Female
	17328	50	8	3	2.23328	49.5714	24-60	AN2	E065	Female
	17329	49	8	5	3.02678	82.2273	24-60	AN2	E066	Female
	17330	48	8	5	2.54359	54.0625	24-60	AN2	E067	Female
	17331	47	8	5	3.24703	86.6364	24-60	AN2	E068	Female
	17332	46	8	5	2.48723	45.125	24-60	AN2	E069	Female
	17333	45	8	5	2.72295	50	24-60	AN2	E070	Female
	17334	44	8	5	2.69193	55	24-60	AN2	E071	Female
	17335	43	8	5	3.02723	81.25	24-60	AN2	E072	Female
	17336	42	8	5	2.45852	36.5	24-60	AN2	E073	Female
	17337	41	8	5	2.40596	53.25	24-60	AN2	E074	Female
	17338	40	8	5	2.49565	41.6667	24-60	AN2	E075	Female
	17339	39	8	5	3.06497	67.6429	24-60	AN2	E076	Female
	17340	38	8	5	2.51906	43.1429	24-60	AN2	E077	Female
	17341	37	8	5	2.62602	51.6	24-60	AN2	E078	Female
	17345	33	8	5	2.67926	51.6	24-60	AN2	E079	Female
	17346	32	8	5	3.21141	88.3846	24-60	AN2	E080	Female
	17347	31	8	5	2.59207	52.3333	24-60	AN2	E081	Female
	17348	30	8	5	2.87693	57.0417	24-60	AN2	E082	Female
	17349	29	8	5	2.26814	56.25	24-60	AN2	E083	Female
	17350	28	8	5	2.42863	43.5714	24-60	AN2	E084	Female
	17351	27	8	5	2.56767	42.75	24-60	AN2	E085	Female
	17352	26	8	5	3.00111	74.0833	24-60	AN2	E086	Female
	17353	25	8	5	2.71355	63.75	24-60	AN2	E087	Female
	17354	24	8	5	2.54785	48.1667	24-60	AN2	E088	Female
	17355	23	8	5	2.72939	62.75	<24	AN2	E089	Female
	17356	22	8	5	3.32167	66	<24	AN2	E090	Female
	17357	21	8	5	2.47153	39	<24	AN2	E091	Female
	17360	18	8	3	2.04929	37	<24	AN2	E092	Female
	17361	17	8	3	2.4622	33.6667	<24	AN2	E093	Female
	17362	16	8	5	2.33341	38.125	<24	AN2	E094	Female
	17363	15	8	5	2.68828	46.4	<24	AN2	E095	Female
	17364	14	8	5	3.09721	72	<24	AN2	E096	Female
	17365	13	8	3	2.24825	35	<24	AN2	E097	Female
	17366	12	8	3	2.22772	51	<24	AN2	E098	Female
	17367	11	8	5	2.65354	37.6667	<24	AN2	E099	Female
	17368	10	8	5	2.69617	45.125	<24	AN2	E100	Female
	17369	9	8	3	1.8705	30	<24	AN2	E101	Female
	17370	8	8	5	2.4839	50.1	<24	AN2	E102	Female
	17371	7	8	3	2.04533	39.5	<24	AN2	E103	Female
	20075	59	10	5	2.60755	40	24-60	AN2	F001	Male
	20078	56	10	5	2.26353	34.1667	24-60	AN2	F002	Male
	20079	55	10	5	2.20363	21	24-60	AN2	F003	Male
	20080	54	10	5	1.65135	24.25	24-60	AN2	F004	Male
	20081	53	10	5	2.41864	33	24-60	AN2	F005	Male
	20082	52	10	5	1.81192	32	24-60	AN2	F006	Male
	20083	51	10	5	1.96959	19	24-60	AN2	F007	Male
	20084	50	10	5	1.56376	16	24-60	AN2	F008	Male
	20085	49	10	5	2.28562	39.0833	24-60	AN2	F009	Male
	20086	48	10	5	1.9615	21	24-60	AN2	F010	Male
	20089	45	10	5	2.62935	40.3333	24-60	AN2	F011	Male
	20090	44	10	5	2.38487	34.4	24-60	AN2	F012	Male
	20094	40	10	5	2.65812	49.75	24-60	AN2	F013	Male
	20095	39	10	5	2.27374	40.9	24-60	AN2	F014	Male
	20096	38	10	5	2.2214	36.1667	24-60	AN2	F015	Male
	20097	37	10	5	1.73091	20	24-60	AN2	F016	Male
	20100	34	10	5	1.93662	22.0833	24-60	AN2	F017	Male
	20101	33	10	5	2.93517	49.125	24-60	AN2	F018	Male
	20104	30	10	5	2.511	27	24-60	AN2	F019	Male
	20107	27	10	5	2.6145	33	24-60	AN2	F020	Male
	20108	26	10	5	2.52373	42.6667	24-60	AN2	F021	Male
	20109	25	10	5	2.6751	37.125	24-60	AN2	F022	Male
	20110	24	10	5	2.2096	27.25	24-60	AN2	F023	Male
	20111	23	10	5	2.5078	31	<24	AN2	F024	Male
	20112	22	10	5	2.40411	33.125	<24	AN2	F025	Male
	20116	18	10	5	2.20231	29.3333	<24	AN2	F026	Male
	20117	17	10	5	2.98539	46.6429	<24	AN2	F027	Male
	20118	16	10	5	1.68698	27.5	<24	AN2	F028	Male
	20122	12	10	5	2.35108	36.125	<24	AN2	F029	Male
	20123	11	10	5	2.81814	45.125	<24	AN2	F030	Male
	20124	10	10	5	1.99412	30.2857	<24	AN2	F031	Male
	20125	9	10	5	2.36303	37.6	<24	AN2	F032	Male
	20126	8	10	5	1.85784	17.25	<24	AN2	F033	Male
	20127	7	10	5	2.21264	31.5	<24	AN2	F034	Male
	20130	4	10	5	2.43192	36.3333	<24	AN2	F035	Male
	20131	3	10	5	2.04222	25.6667	<24	AN2	F036	Male
	20132	2	10	5	2.12278	30.6667	<24	AN2	F037	Male
	23003	59	3	1	0.155058	7	24-60	PAT	A077	Female
	23004	58	3	1	0.177175	5	24-60	PAT	A078	Female
	23005	57	3	1	0.650846	9	24-60	PAT	A079	Female
	23006	56	3	1	0.230725	5	24-60	PAT	A080	Female
	23007	55	3	1	0.227001	5	24-60	PAT	A081	Female
	23008	54	3	1	0.557539	11	24-60	PAT	A082	Female
	23009	53	3	1	0.49898	7	24-60	PAT	A083	Female
	23010	52	3	3	0.655119	8	24-60	PAT	A084	Female
	23011	51	3	1	0.398047	7.5	24-60	PAT	A085	Female
	23012	50	3	1	0.489464	7	24-60	PAT	A086	Female
	23013	49	3	1	0.343013	7.5	24-60	PAT	A087	Female
	23014	48	3	1	0.0644257	3	24-60	PAT	A088	Female
	23015	47	3	1	0.300118	7	24-60	PAT	A089	Female
	23016	46	3	1	0.338358	7	24-60	PAT	A090	Female
	23017	45	3	1	0.299145	7	24-60	PAT	A091	Female
	23018	44	3	1	0.337126	5	24-60	PAT	A092	Female
	23021	41	3	1	0.275844	5	24-60	PAT	A093	Female
	23022	40	3	1	0.407063	7	24-60	PAT	A094	Female
	23023	39	3	1	0.611928	10.5	24-60	PAT	A095	Female
	23024	38	3	1	0.033273	3	24-60	PAT	A096	Female
	23025	37	3	3	0.917534	11	24-60	PAT	A097	Female
	23026	36	3	1	0.358836	4	24-60	PAT	A098	Female
	23027	35	3	1	0.0921565	3	24-60	PAT	A099	Female
	23028	34	3	1	0.501778	7	24-60	PAT	A100	Female
	23029	33	3	1	0.406561	10	24-60	PAT	A101	Female
	23030	32	3	1	0.539268	9	24-60	PAT	A102	Female
	23033	29	3	1	0.694064	8.5	24-60	PAT	A103	Female
	23034	28	3	3	0.89657	12	24-60	PAT	A104	Female
	23035	27	3	1	0.612319	7	24-60	PAT	A105	Female
	23036	26	3	3	1.57358	18	24-60	PAT	A106	Female
	23037	25	3	3	0.763396	7	24-60	PAT	A107	Female
	23038	24	3	1	0.295989	8	24-60	PAT	A108	Female
	23041	21	3	1	0.201471	5	<24	PAT	A109	Female
	23042	20	3	3	0.734264	10	<24	PAT	A110	Female
	23043	19	3	3	1.24361	13	<24	PAT	A111	Female
	23044	18	3	1	0.399302	8	<24	PAT	A112	Female
	23045	17	3	1	0.139257	4	<24	PAT	A113	Female
	23049	13	3	3	1.16031	12	<24	PAT	A114	Female
	23050	12	3	1	0.457404	9	<24	PAT	A115	Female
	23051	11	3	3	0.798043	10	<24	PAT	A116	Female
	23052	10	3	1	0.587389	4	<24	PAT	A117	Female
	23053	9	3	1	0.26132	8	<24	PAT	A118	Female
	23054	8	3	1	0.327741	5	<24	PAT	A119	Female
	23055	7	3	3	0.913829	17	<24	PAT	A120	Female
	23056	6	3	1	0.441849	6.5	<24	PAT	A121	Female
	23057	5	3	1	0.604097	8	<24	PAT	A122	Female
	23058	4	3	1	0.596927	9.25	<24	PAT	A123	Female
	23059	3	3	3	0.819707	12	<24	PAT	A124	Female
	23060	2	3	1	0.583397	11.1667	<24	PAT	A125	Female
	23061	1	3	1	0.612135	6	<24	PAT	A126	Female
	30416	59	11	2	2.01769	19	24-60	PAT	G001	Male
	30420	55	11	1	0.254125	11	24-60	PAT	G002	Male
	30421	54	11	1	0.708056	13.1667	24-60	PAT	G003	Male
	30422	53	11	3	1.25244	19	24-60	PAT	G004	Male
	30423	52	11	1	0.51561	13	24-60	PAT	G005	Male
	30424	51	11	1	1.00316	19.6667	24-60	PAT	G006	Male
	30425	50	11	1	0.68628	12.5	24-60	PAT	G007	Male
	30426	49	11	1	1.06504	10	24-60	PAT	G008	Male
	30427	48	11	3	1.19725	34.5	24-60	PAT	G009	Male
	30428	47	11	3	0.983567	16.25	24-60	PAT	G010	Male
	30429	46	11	1	0.629788	29	24-60	PAT	G011	Male
	30430	45	11	1	0.727264	14.6667	24-60	PAT	G012	Male
	30431	44	11	1	0.759981	12	24-60	PAT	G013	Male
	30432	43	11	3	2.06291	35.1429	24-60	PAT	G014	Male
	30433	42	11	1	0.690303	14	24-60	PAT	G015	Male
	30434	41	11	3	1.28147	20	24-60	PAT	G016	Male
	30435	40	11	1	0.902831	13.1667	24-60	PAT	G017	Male
	30436	39	11	2	2.31634	34.125	24-60	PAT	G018	Male
	30437	38	11	3	2.01875	29	24-60	PAT	G019	Male
	30438	37	11	3	2.06872	40	24-60	PAT	G020	Male
	30439	36	11	3	2.01507	23.5	24-60	PAT	G021	Male
	30440	35	11	3	1.66266	29	24-60	PAT	G022	Male
	30441	34	11	5	2.79934	33	24-60	PAT	G023	Male
	30442	33	11	1	1.06997	22	24-60	PAT	G024	Male
	30443	32	11	1	0.88414	9	24-60	PAT	G025	Male
	30444	31	11	2	2.92059	38.1667	24-60	PAT	G026	Male
	30445	30	11	2	2.66097	28	24-60	PAT	G027	Male
	30446	29	11	3	2.47944	29.5	24-60	PAT	G028	Male
	30447	28	11	3	1.48869	26.6667	24-60	PAT	G029	Male
	30448	27	11	3	1.30386	28	24-60	PAT	G030	Male
	30449	26	11	3	2.17965	28.6667	24-60	PAT	G031	Male
	30450	25	11	5	2.82101	39.0625	24-60	PAT	G032	Male
	30451	24	11	3	2.31243	38.3333	24-60	PAT	G033	Male
	30452	23	11	3	1.99756	34	<24	PAT	G034	Male
	30453	22	11	1	0.948147	15	<24	PAT	G035	Male
	30454	21	11	1	0.623725	35	<24	PAT	G036	Male
	30455	20	11	3	1.32927	14.25	<24	PAT	G037	Male
	30456	19	11	3	1.77138	21	<24	PAT	G038	Male
	30457	18	11	1	0.458632	10.1667	<24	PAT	G039	Male
	30458	17	11	1	0.477755	9	<24	PAT	G040	Male
	30459	16	11	1	0.890509	21.6667	<24	PAT	G041	Male
	30460	15	11	3	1.22043	17.25	<24	PAT	G042	Male
	30461	14	11	1	0.468865	10	<24	PAT	G043	Male
	30464	11	11	1	0.467172	15	<24	PAT	G044	Male
	30465	10	11	3	1.05093	19	<24	PAT	G045	Male
	30466	9	11	3	1.30147	21.5	<24	PAT	G046	Male
	30467	8	11	1	0.79272	19	<24	PAT	G047	Male
	30468	7	11	1	0.880854	15.5	<24	PAT	G048	Male
	30469	6	11	1	0.959703	24.25	<24	PAT	G049	Male
	30470	5	11	1	0.696464	17	<24	PAT	G050	Male
	30471	4	11	3	0.911346	11	<24	PAT	G051	Male
	5079	59	13	6	2.40579	21.5	24-60	AN1	I001	Female
	5080	58	13	5	2.54887	25	24-60	AN1	I002	Female
	5081	57	13	6	2.46958	24	24-60	AN1	I003	Female
	5082	56	13	6	2.63778	24	24-60	AN1	I004	Female
	5083	55	13	6	2.74378	29.25	24-60	AN1	I005	Female
	5084	54	13	6	2.78265	33.5	24-60	AN1	I006	Female
	5085	53	13	6	2.63107	26	24-60	AN1	I007	Female
	5086	52	13	6	2.33923	21	24-60	AN1	I008	Female
	5087	51	13	6	2.44958	22	24-60	AN1	I009	Female
	5088	50	13	6	2.56597	26	24-60	AN1	I010	Female
	5089	49	13	6	2.47441	25.25	24-60	AN1	I011	Female
	5090	48	13	6	2.17041	23.5	24-60	AN1	I012	Female
	5091	47	13	6	2.58128	26	24-60	AN1	I013	Female
	5092	46	13	6	2.25399	17	24-60	AN1	I014	Female
	5093	45	13	5	2.579	26	24-60	AN1	I015	Female
	5094	44	13	6	2.71786	27	24-60	AN1	I016	Female
	5095	43	13	6	2.68538	27	24-60	AN1	I017	Female
	5096	42	13	6	2.51982	27	24-60	AN1	I018	Female
	5097	41	13	6	2.44586	23	24-60	AN1	I019	Female
	5098	40	13	6	2.48567	25	24-60	AN1	I020	Female
	5099	39	13	6	2.46766	25	24-60	AN1	I021	Female
	5100	38	13	6	2.37476	27	24-60	AN1	I022	Female
	5101	37	13	6	2.43717	25	24-60	AN1	I023	Female
	5102	36	13	6	2.24791	27.5	24-60	AN1	I024	Female
	5103	35	13	6	2.59656	49	24-60	AN1	I025	Female
	5104	34	13	6	2.7643	43.25	24-60	AN1	I026	Female
	5105	33	13	6	2.68346	39.6667	24-60	AN1	I027	Female
	5106	32	13	6	2.82695	44	24-60	AN1	I028	Female
	5107	31	13	6	2.90347	42.3333	24-60	AN1	I029	Female
	5108	30	13	6	2.726	38.1429	24-60	AN1	I030	Female
	5109	29	13	6	2.69828	56	24-60	AN1	I031	Female
	5110	28	13	6	2.70854	50.0625	24-60	AN1	I032	Female
	5111	27	13	6	2.74105	40.6667	24-60	AN1	I033	Female
	5112	26	13	6	2.87235	48.0833	24-60	AN1	I034	Female
	5113	25	13	6	2.8231	58.125	24-60	AN1	I035	Female
	5117	21	13	6	2.49622	37.3333	<24	AN1	I036	Female
	5118	20	13	6	2.6526	37.125	<24	AN1	I037	Female
	5119	19	13	6	2.50452	41.1667	<24	AN1	I038	Female
	5120	18	13	6	2.53674	24	<24	AN1	I039	Female
	5121	17	13	6	2.46655	25.1667	<24	AN1	I040	Female
	5122	16	13	5	2.31293	21	<24	AN1	I041	Female
	5123	15	13	5	2.66785	29	<24	AN1	I042	Female
	5124	14	13	6	2.54605	28	<24	AN1	I043	Female
	5125	13	13	6	2.45078	35	<24	AN1	I044	Female
	5126	12	13	6	2.47452	30.6667	<24	AN1	I045	Female
	5127	11	13	6	2.21723	33	<24	AN1	I046	Female
	5128	10	13	6	2.44942	25	<24	AN1	I047	Female
	5129	9	13	5	2.23671	22	<24	AN1	I048	Female
	5130	8	13	5	2.0076	22	<24	AN1	I049	Female
	5131	7	13	6	2.46357	26.25	<24	AN1	I050	Female
	5132	6	13	5	2.84016	33	<24	AN1	I051	Female
	5133	5	13	6	2.58036	31	<24	AN1	I052	Female
	5134	4	13	6	2.5936	28	<24	AN1	I053	Female
	5135	3	13	6	2.37456	21.5	<24	AN1	I054	Female
	5136	2	13	6	2.52259	38.5	<24	AN1	I055	Female
	5137	1	13	6	2.67093	38.6667	<24	AN1	I056	Female
	5275	59	14	6	2.52076	21.5	24-60	AN1	I057	Female
	5276	58	14	6	2.66243	33.5	24-60	AN1	I058	Female
	5277	57	14	6	2.7941	30	24-60	AN1	I059	Female
	5278	56	14	6	2.75491	28	24-60	AN1	I060	Female
	5279	55	14	6	2.81587	31.1667	24-60	AN1	I061	Female
	5280	54	14	6	2.74348	35.5	24-60	AN1	I062	Female
	5281	53	14	5	2.60569	24	24-60	AN1	I063	Female
	5282	52	14	6	2.71648	28	24-60	AN1	I064	Female
	5283	51	14	6	2.75847	35.5	24-60	AN1	I065	Female
	5284	50	14	6	2.64554	35.25	24-60	AN1	I066	Female
	5285	49	14	6	2.60522	27.5	24-60	AN1	I067	Female
	5286	48	14	6	2.75953	30.25	24-60	AN1	I068	Female
	5287	47	14	6	2.71452	31	24-60	AN1	I069	Female
	5288	46	14	6	2.85775	37.125	24-60	AN1	I070	Female
	5291	43	14	6	2.6616	29.125	24-60	AN1	I071	Female
	5292	42	14	6	2.70283	32	24-60	AN1	I072	Female
	5293	41	14	6	2.60146	29.25	24-60	AN1	I073	Female
	5296	38	14	6	2.88435	37	24-60	AN1	I074	Female
	5297	37	14	6	2.77372	35.9	24-60	AN1	I075	Female
	5298	36	14	6	2.7499	29.6667	24-60	AN1	I076	Female
	5299	35	14	6	2.63959	27	24-60	AN1	I077	Female
	5300	34	14	6	2.54286	32.125	24-60	AN1	I078	Female
	5301	33	14	6	2.62391	31.6667	24-60	AN1	I079	Female
	5302	32	14	6	2.7124	34.5	24-60	AN1	I080	Female
	5303	31	14	6	2.68302	35	24-60	AN1	I081	Female
	5304	30	14	6	2.67727	31	24-60	AN1	I082	Female
	5305	29	14	6	2.50683	23	24-60	AN1	I083	Female
	5306	28	14	6	2.49569	27	24-60	AN1	I084	Female
	5307	27	14	6	2.82634	35.5	24-60	AN1	I085	Female
	5308	26	14	6	2.66656	24	24-60	AN1	I086	Female
	5309	25	14	6	2.57184	26	24-60	AN1	I087	Female
	5310	24	14	6	2.80051	27.5	24-60	AN1	I088	Female
	5311	23	14	6	2.72179	25	<24	AN1	I089	Female
	5312	22	14	6	2.66284	26.1667	<24	AN1	I090	Female
	5313	21	14	6	2.77114	30	<24	AN1	I091	Female
	5314	20	14	6	2.50424	24	<24	AN1	I092	Female
	5315	19	14	6	2.72372	29	<24	AN1	I093	Female
	5316	18	14	6	2.8425	31	<24	AN1	I094	Female
	5317	17	14	6	2.74493	36	<24	AN1	I095	Female
	5318	16	14	6	2.7056	33	<24	AN1	I096	Female
	5319	15	14	6	2.69752	42	<24	AN1	I097	Female
	5322	12	14	6	2.86994	35.5	<24	AN1	I098	Female
	5323	11	14	6	2.68563	35.125	<24	AN1	I099	Female
	5324	10	14	6	2.84637	41.5	<24	AN1	I100	Female
	5325	9	14	6	3.0469	39	<24	AN1	I101	Female
	5326	8	14	6	2.7517	33.125	<24	AN1	I102	Female
	5327	7	14	6	2.63951	33.6667	<24	AN1	I103	Female
	5328	6	14	6	2.81855	34.25	<24	AN1	I104	Female
	5329	5	14	6	2.71016	35.6429	<24	AN1	I105	Female
	5330	4	14	6	2.50825	30	<24	AN1	I106	Female
	5331	3	14	6	2.83306	35	<24	AN1	I107	Female
	5332	2	14	5	2.66904	33.1667	<24	AN1	I108	Female
	5333	1	14	6	2.71446	30	<24	AN1	I109	Female
	5514	59	15	6	2.76455	31.6667	24-60	AN2	I110	Female
	5515	58	15	6	2.98835	35.1667	24-60	AN2	I111	Female
	5516	57	15	6	2.70018	32.5	24-60	AN2	I112	Female
	5517	56	15	6	2.57692	27	24-60	AN2	I113	Female
	5518	55	15	6	2.49333	26	24-60	AN2	I114	Female
	5519	54	15	6	2.57156	33	24-60	AN2	I115	Female
	5520	53	15	6	2.85642	34.1667	24-60	AN2	I116	Female
	5521	52	15	6	2.78151	37.5	24-60	AN2	I117	Female
	5522	51	15	6	2.81306	44	24-60	AN2	I118	Female
	5523	50	15	6	2.79454	43.6667	24-60	AN2	I119	Female
	5524	49	15	6	2.59896	34.125	24-60	AN2	I120	Female
	5525	48	15	6	2.65378	50.6667	24-60	AN2	I121	Female
	5526	47	15	6	2.91933	45.25	24-60	AN2	I122	Female
	5527	46	15	6	2.67938	41	24-60	AN2	I123	Female
	5528	45	15	6	2.69432	46.5	24-60	AN2	I124	Female
	5529	44	15	3	1.60014	36.125	24-60	AN2	I125	Female
	5530	43	15	6	2.79182	34.6667	24-60	AN2	I126	Female
	5531	42	15	6	2.68615	42.125	24-60	AN2	I127	Female
	5532	41	15	3	1.74324	27.1667	24-60	AN2	I128	Female
	5533	40	15	5	2.20003	31.5	24-60	AN2	I129	Female
	5534	39	15	5	2.6225	29.25	24-60	AN2	I130	Female
	5535	38	15	6	2.78469	31	24-60	AN2	I131	Female
	5536	37	15	6	2.71671	28	24-60	AN2	I132	Female
	5537	36	15	5	2.46545	30.25	24-60	AN2	I133	Female
	5538	35	15	6	2.83577	32	24-60	AN2	I134	Female
	5539	34	15	6	2.65143	29	24-60	AN2	I135	Female
	5540	33	15	6	2.88287	34	24-60	AN2	I136	Female
	5541	32	15	6	2.55996	26	24-60	AN2	I137	Female
	5542	31	15	6	2.58243	27.5	24-60	AN2	I138	Female
	5543	30	15	6	2.63645	23	24-60	AN2	I139	Female
	5544	29	15	6	2.63831	24	24-60	AN2	I140	Female
	5545	28	15	3	2.00791	22	24-60	AN2	I141	Female
	5546	27	15	6	2.69316	24	24-60	AN2	I142	Female
	5547	26	15	5	2.62252	23.5	24-60	AN2	I143	Female
	5548	25	15	6	2.52659	21	24-60	AN2	I144	Female
	5549	24	15	5	2.05763	20	24-60	AN2	I145	Female
	5550	23	15	6	2.85336	45.1667	<24	AN2	I146	Female
	5551	22	15	6	2.64736	32.5	<24	AN2	I147	Female
	5552	21	15	6	2.63577	35.25	<24	AN2	I148	Female
	5553	20	15	6	2.64273	27	<24	AN2	I149	Female
	5554	19	15	5	2.46566	34.5	<24	AN2	I150	Female
	5555	18	15	5	2.66436	34.5	<24	AN2	I151	Female
	5556	17	15	6	2.75256	39	<24	AN2	I152	Female
	5557	16	15	6	2.90149	39.3333	<24	AN2	I153	Female
	5558	15	15	6	2.82024	38.6	<24	AN2	I154	Female
	5559	14	15	6	2.88894	35.125	<24	AN2	I155	Female
	5560	13	15	5	2.91029	43	<24	AN2	I156	Female
	5561	12	15	6	3.01086	39.6429	<24	AN2	I157	Female
	5562	11	15	6	2.95154	42.25	<24	AN2	I158	Female
	5563	10	15	6	2.61252	24.5	<24	AN2	I159	Female
	5564	9	15	6	2.78166	43	<24	AN2	I160	Female
	5565	8	15	3	1.98927	27	<24	AN2	I161	Female
	5566	7	15	6	2.96744	36	<24	AN2	I162	Female
	5567	6	15	6	2.90788	40.6	<24	AN2	I163	Female
	5568	5	15	6	2.90475	37.5	<24	AN2	I164	Female
	5569	4	15	6	2.88819	48	<24	AN2	I165	Female
	5570	3	15	6	2.84838	47.125	<24	AN2	I166	Female
	5571	2	15	6	3.00617	58.125	<24	AN2	I167	Female
	5572	1	15	6	2.81516	42	<24	AN2	I168	Female
	6456	59	16	2	2.53651	29	24-60	PAT	J001	Male
	6457	58	16	2	2.07239	25.25	24-60	PAT	J002	Male
	6458	57	16	2	2.20049	23	24-60	PAT	J003	Male
	6459	56	16	2	2.08491	21	24-60	PAT	J004	Male
	6460	55	16	2	2.598	29	24-60	PAT	J005	Male
	6461	54	16	2	1.8614	23	24-60	PAT	J006	Male
	6462	53	16	2	2.46831	33	24-60	PAT	J007	Male
	6463	52	16	2	1.85901	22	24-60	PAT	J008	Male
	6464	51	16	2	2.10348	29	24-60	PAT	J009	Male
	6465	50	16	5	2.77103	30	24-60	PAT	J010	Male
	6466	49	16	2	2.54173	29.5	24-60	PAT	J011	Male
	6467	48	16	2	2.19647	25	24-60	PAT	J012	Male
	6468	47	16	2	2.26887	30.6	24-60	PAT	J013	Male
	6469	46	16	2	1.60544	19	24-60	PAT	J014	Male
	6470	45	16	2	1.41831	20	24-60	PAT	J015	Male
	6471	44	16	2	2.12531	26.1667	24-60	PAT	J016	Male
	6472	43	16	2	1.79512	18.5	24-60	PAT	J017	Male
	6473	42	16	2	1.7172	21	24-60	PAT	J018	Male
	6474	41	16	2	2.44751	34.5	24-60	PAT	J019	Male
	6475	40	16	2	1.70227	23.25	24-60	PAT	J020	Male
	6476	39	16	2	2.16546	23.5	24-60	PAT	J021	Male
	6477	38	16	2	1.86048	26.5	24-60	PAT	J022	Male
	6478	37	16	2	1.64163	17	24-60	PAT	J023	Male
	6479	36	16	2	1.89887	23.5	24-60	PAT	J024	Male
	6480	35	16	2	2.14971	23	24-60	PAT	J025	Male
	6481	34	16	2	1.66167	19	24-60	PAT	J026	Male
	6482	33	16	2	2.32753	24	24-60	PAT	J027	Male
	6483	32	16	2	1.53408	22.6667	24-60	PAT	J028	Male
	6484	31	16	2	1.34975	19.5	24-60	PAT	J029	Male
	6485	30	16	2	2.28132	25	24-60	PAT	J030	Male
	6486	29	16	2	2.40397	22	24-60	PAT	J031	Male
	6487	28	16	2	2.0649	26	24-60	PAT	J032	Male
	6488	27	16	2	1.62963	17	24-60	PAT	J033	Male
	6489	26	16	2	2.07978	30	24-60	PAT	J034	Male
	6490	25	16	2	2.39915	23	24-60	PAT	J035	Male
	6491	24	16	2	1.78422	20.5	24-60	PAT	J036	Male
	6492	23	16	2	1.70657	19	<24	PAT	J037	Male
	6493	22	16	2	2.00065	23	<24	PAT	J038	Male
	6494	21	16	2	1.31751	21	<24	PAT	J039	Male
	6495	20	16	2	0.952446	8	<24	PAT	J040	Male
	6496	19	16	2	2.17644	22	<24	PAT	J041	Male
	6497	18	16	2	1.99027	22	<24	PAT	J042	Male
	6498	17	16	2	1.40172	12	<24	PAT	J043	Male
	6501	14	16	2	2.46538	23	<24	PAT	J044	Male
	6502	13	16	2	1.68218	20.1667	<24	PAT	J045	Male
	6503	12	16	2	1.70271	18	<24	PAT	J046	Male
	6504	11	16	2	1.77406	19	<24	PAT	J047	Male
	6505	10	16	2	1.96148	23	<24	PAT	J048	Male
	6506	9	16	2	1.39045	19.5	<24	PAT	J049	Male
	6507	8	16	2	2.06511	23.5	<24	PAT	J050	Male
	6508	7	16	2	1.7229	20	<24	PAT	J051	Male
	6509	6	16	2	1.74995	21	<24	PAT	J052	Male
	6510	5	16	2	2.20462	19	<24	PAT	J053	Male
	6511	4	16	2	1.9271	21	<24	PAT	J054	Male
	6512	3	16	2	2.04179	19	<24	PAT	J055	Male
	6513	2	16	2	2.40761	25	<24	PAT	J056	Male
	9027	56	17	3	1.83813	19.5	24-60	AN1	K001	Male
	9028	55	17	5	2.46217	27.5	24-60	AN1	K002	Male
	9029	54	17	5	2.20597	20	24-60	AN1	K003	Male
	9030	53	17	3	1.55543	16.25	24-60	AN1	K004	Male
	9031	52	17	5	2.13906	17	24-60	AN1	K005	Male
	9032	51	17	5	1.97254	20.25	24-60	AN1	K006	Male
	9033	50	17	5	1.88939	15	24-60	AN1	K007	Male
	9034	49	17	5	2.12638	26.25	24-60	AN1	K008	Male
	9035	48	17	5	2.26109	24	24-60	AN1	K009	Male
	9036	47	17	3	1.49709	18.25	24-60	AN1	K010	Male
	9037	46	17	5	2.41874	22	24-60	AN1	K011	Male
	9038	45	17	5	2.28834	20	24-60	AN1	K012	Male
	9039	44	17	5	2.617	22	24-60	AN1	K013	Male
	9040	43	17	5	2.56281	23	24-60	AN1	K014	Male
	9041	42	17	5	2.29961	23.6667	24-60	AN1	K015	Male
	9042	41	17	5	1.95284	28.25	24-60	AN1	K016	Male
	9043	40	17	5	1.9644	20.25	24-60	AN1	K017	Male
	9044	39	17	5	2.26633	26	24-60	AN1	K018	Male
	9045	38	17	5	2.21317	26	24-60	AN1	K019	Male
	9046	37	17	5	2.20641	22	24-60	AN1	K020	Male
	9047	36	17	5	2.31427	23	24-60	AN1	K021	Male
	9048	35	17	5	2.49698	24	24-60	AN1	K022	Male
	9049	34	17	5	2.3581	20	24-60	AN1	K023	Male
	9050	33	17	5	2.12101	21	24-60	AN1	K024	Male
	9051	32	17	5	2.17086	19	24-60	AN1	K025	Male
	9052	31	17	5	2.27154	22.5	24-60	AN1	K026	Male
	9053	30	17	5	2.176	18	24-60	AN1	K027	Male
	9054	29	17	5	2.54335	24	24-60	AN1	K028	Male
	9055	28	17	5	2.45321	27.1667	24-60	AN1	K029	Male
	9056	27	17	5	2.45832	27	24-60	AN1	K030	Male
	9057	26	17	5	2.50393	32.5	24-60	AN1	K031	Male
	9058	25	17	5	2.31317	34.6	24-60	AN1	K032	Male
	9059	24	17	5	2.30301	33.125	24-60	AN1	K033	Male
	9062	21	17	5	2.83779	41.125	<24	AN1	K034	Male
	9063	20	17	5	2.54245	33.5	<24	AN1	K035	Male
	9064	19	17	3	1.69724	33.1667	<24	AN1	K036	Male
	9065	18	17	5	2.71506	42.25	<24	AN1	K037	Male
	9066	17	17	5	2.86494	45.1667	<24	AN1	K038	Male
	9067	16	17	5	2.5642	37.2857	<24	AN1	K039	Male
	9068	15	17	5	2.44103	37.6667	<24	AN1	K040	Male
	9069	14	17	5	2.36789	37.7857	<24	AN1	K041	Male
	9070	13	17	5	2.63402	43.6	<24	AN1	K042	Male
	9071	12	17	5	2.34985	48.25	<24	AN1	K043	Male
	9072	11	17	5	2.66185	37	<24	AN1	K044	Male
	9073	10	17	5	2.91115	49	<24	AN1	K045	Male
	9074	9	17	5	2.63518	52.5	<24	AN1	K046	Male
	9075	8	17	5	2.72871	38	<24	AN1	K047	Male
	9076	7	17	5	2.36418	45.25	<24	AN1	K048	Male
	9077	6	17	5	2.43073	24	<24	AN1	K049	Male
	9078	5	17	2	2.10762	21.5	<24	AN1	K050	Male
	9079	4	17	5	2.24533	23.6667	<24	AN1	K051	Male
	9080	3	17	5	2.20793	25	<24	AN1	K052	Male
	9081	2	17	5	2.30335	23	<24	AN1	K053	Male
	9082	1	17	5	2.47803	23	<24	AN1	K054	Male
	9227	58	18	5	2.31604	25	24-60	AN1	K055	Male
	9228	57	18	5	2.06988	22	24-60	AN1	K056	Male
	9229	56	18	5	2.13165	29	24-60	AN1	K057	Male
	9230	55	18	5	2.23984	28	24-60	AN1	K058	Male
	9231	54	18	5	2.45725	28	24-60	AN1	K059	Male
	9232	53	18	5	2.66329	26.5	24-60	AN1	K060	Male
	9233	52	18	6	2.32322	28.5	24-60	AN1	K061	Male
	9234	51	18	5	2.47143	25.5	24-60	AN1	K062	Male
	9235	50	18	5	2.51069	28	24-60	AN1	K063	Male
	9236	49	18	5	2.1794	22.25	24-60	AN1	K064	Male
	9237	48	18	5	2.52398	25.25	24-60	AN1	K065	Male
	9238	47	18	3	2.27746	23	24-60	AN1	K066	Male
	9239	46	18	5	2.32273	22	24-60	AN1	K067	Male
	9240	45	18	6	2.2395	22	24-60	AN1	K068	Male
	9241	44	18	5	2.27827	23.25	24-60	AN1	K069	Male
	9242	43	18	5	2.62256	29	24-60	AN1	K070	Male
	9243	42	18	5	2.48474	30	24-60	AN1	K071	Male
	9244	41	18	5	2.4145	20	24-60	AN1	K072	Male
	9245	40	18	3	2.02539	27	24-60	AN1	K073	Male
	9246	39	18	5	2.33615	24.25	24-60	AN1	K074	Male
	9247	38	18	5	2.51644	25	24-60	AN1	K075	Male
	9248	37	18	5	2.54378	26	24-60	AN1	K076	Male
	9249	36	18	5	2.50272	24	24-60	AN1	K077	Male
	9250	35	18	5	2.63478	25	24-60	AN1	K078	Male
	9251	34	18	5	2.36994	21	24-60	AN1	K079	Male
	9252	33	18	5	2.38041	22.25	24-60	AN1	K080	Male
	9253	32	18	5	2.57218	23.25	24-60	AN1	K081	Male
	9257	28	18	3	1.52497	17	24-60	AN1	K082	Male
	9258	27	18	5	2.52953	34	24-60	AN1	K083	Male
	9259	26	18	5	2.56168	29.125	24-60	AN1	K084	Male
	9260	25	18	5	2.55478	31.1667	24-60	AN1	K085	Male
	9261	24	18	5	2.23115	18	24-60	AN1	K086	Male
	9262	23	18	5	2.55146	22	<24	AN1	K087	Male
	9263	22	18	5	2.49261	26.25	<24	AN1	K088	Male
	9264	21	18	5	2.28249	27	<24	AN1	K089	Male
	9265	20	18	2	2.12706	18	<24	AN1	K090	Male
	9266	19	18	3	1.61038	18.5	<24	AN1	K091	Male
	9267	18	18	3	2.30744	22	<24	AN1	K092	Male
	9268	17	18	5	2.48403	23.5	<24	AN1	K093	Male
	9269	16	18	5	2.13785	18	<24	AN1	K094	Male
	9270	15	18	3	2.3763	22.5	<24	AN1	K095	Male
	9273	12	18	3	2.12777	23	<24	AN1	K096	Male
	9274	11	18	3	2.09049	18	<24	AN1	K097	Male
	9275	10	18	5	2.34412	21	<24	AN1	K098	Male
	9276	9	18	5	2.34031	27	<24	AN1	K099	Male
	9277	8	18	3	2.13962	19	<24	AN1	K100	Male
	9278	7	18	5	2.50803	18	<24	AN1	K101	Male
	9279	6	18	3	2.45659	28	<24	AN1	K102	Male
	9280	5	18	2	2.43533	29	<24	AN1	K103	Male
	9281	4	18	3	1.7576	22.5	<24	AN1	K104	Male
	9282	3	18	5	2.62342	21.5	<24	AN1	K105	Male
	9283	2	18	5	2.81548	27.1667	<24	AN1	K106	Male
	9284	1	18	3	2.33894	26	<24	AN1	K107	Male

## Sheet: figure2_C_ASV
Fig2C			ASVID	1104	1105	1106	1110	1115	1116	1117	1119	1120	1124	1125	1126	1127	1128	1129	1130	1131	1132	1133	1134	1137	1139	1140	1141	1142	1143	1144	1145	1146	1147	1148	1149	1150	1151	1153	1154	1155	1156	1159	1160	1575	1576	1577	1582	1583	1584
ASV table			65d43491988bfe557da4d86a5ba25dae	992	997	713	855	825	978	739	455	760	957	986	648	949	922	972	663	965	969	926	750	887	938	900	955	996	695	903	812	909	930	985	1012	994	979	537	983	772	1016	839	906	278	518	403	942	134	705
			b7b4ecb07e1719860260746a5443092a	9	3	157	66	91	3	87	268	125	6	8	160	23	31	3	181	4	7	61	110	27	8	59	0	7	195	43	112	27	47	16	1	3	7	337	21	159	0	120	39	390	247	370	40	423	186
ASVID ASV ID			923f521b9cf313f1f95c9367e09bbc1c	0	0	0	0	79	0	78	176	113	2	10	133	33	39	6	136	0	5	15	101	32	7	41	0	6	92	66	83	5	31	0	0	11	12	141	3	64	4	43	11	199	152	182	17	220	120
1104-9284 sample ID			ff9d93d7b7e46787568f2d241caeaf3b	5	23	12	15	15	25	10	4	14	57	21	18	17	33	42	3	56	38	5	6	79	5	23	67	5	0	8	9	15	17	16	11	10	15	1	11	11	5	10	0	0	0	0	0	0	0
			5648dccee530d68ceb3e4d7d22cf8756	0	0	0	0	0	0	0	0	0	0	0	0	0	0	0	0	0	0	0	0	0	0	0	0	0	0	0	0	0	0	0	0	0	0	0	0	0	0	0	0	0	0	0	0	0	0
			edc9e5c16e40aff1eadce6597940f08f	0	0	0	0	0	0	0	0	0	0	0	0	0	0	0	0	0	0	0	0	0	0	0	0	0	0	0	0	0	0	0	0	0	0	0	0	0	0	0	1	14	21	23	0	19	0
			0999f4e86c94093f74e23b12501455f8	1	0	16	2	4	1	9	20	0	0	0	8	0	0	0	2	0	0	5	3	0	0	0	0	4	2	0	1	0	0	3	0	0	0	1	0	0	0	0	0	13	4	8	17	105	0
			6e5c5e8ab4e07833bd4a8ec94f14dcb9	0	0	19	0	2	0	4	9	0	0	0	0	0	0	0	4	0	0	0	0	0	0	0	0	0	0	0	0	0	0	0	0	0	0	0	0	1	0	0	0	1	0	2	0	10	0
			1739d8f19c1ac366a2138b64b03047a9	0	0	0	0	0	0	0	0	0	0	0	0	0	0	0	5	0	0	0	6	0	0	0	0	1	0	1	1	0	0	0	0	0	0	0	0	0	0	2	1	59	21	11	0	33	0
			2740cf2417c92847cc298cbd71dd1fcd	3	0	21	34	0	6	24	5	0	0	0	19	0	0	0	9	0	0	4	11	0	0	0	0	0	0	0	2	20	0	3	0	0	0	0	0	0	0	0	0	7	6	0	0	10	10
			d83f60183d81253a505beaeef3cd168f	8	2	11	9	5	4	12	28	7	3	0	5	0	0	0	0	0	0	2	26	0	0	0	0	1	2	0	0	2	0	0	0	5	8	2	0	2	0	3	4	14	33	8	1	19	0
			06f825b512d903b9230e1a55d87359ee	7	0	2	11	0	0	23	35	5	0	0	16	0	0	0	2	0	0	3	7	0	60	0	0	3	39	4	4	0	0	2	0	2	2	2	0	16	0	7	0	24	15	7	2	16	0
			d114fb4c335125128be28401522dd41a	0	0	2	0	0	0	0	0	0	0	0	0	0	0	0	8	0	6	0	0	0	0	0	0	0	0	0	0	19	0	0	0	0	0	0	5	0	0	0	54	0	0	0	0	0	0
			fd2eb1fe2266eed160a855f715f7c77e	0	0	45	0	0	0	10	6	0	0	0	8	0	0	0	0	0	0	0	0	0	0	0	0	0	0	0	0	0	0	0	0	0	0	0	0	0	0	0	2	0	0	0	2	9	0
			56bde454092279f47b556883d5909620	0	0	0	0	0	0	0	0	0	0	0	0	0	0	0	0	0	0	0	0	0	0	0	0	0	0	0	0	0	0	0	0	0	0	0	0	0	0	0	0	0	0	0	0	0	0
			cd9401a6bce4a63af516d06d2a843f9d	0	0	6	14	4	0	10	5	1	0	0	4	0	0	0	10	0	0	4	5	0	0	0	0	0	0	0	0	15	0	0	0	0	1	1	0	0	0	0	3	3	2	2	0	4	0
			2bd9309f2f97cae51d18d06ea1ca519a	0	0	0	0	0	0	0	0	0	0	0	0	0	0	0	0	0	0	0	0	0	0	0	0	0	0	0	0	0	0	0	0	0	0	0	0	0	0	0	0	23	6	9	4	15	0
			fd496fd32dc8c08ade2e8b6c9d8ee13d	0	0	8	7	0	0	5	5	0	0	0	6	0	0	0	0	0	0	0	0	0	0	2	0	2	0	0	1	0	0	0	0	0	0	3	1	0	0	1	4	0	0	0	0	1	0
			3bae00d865b43e800a6f297f958ac2de	0	0	6	10	0	8	10	6	0	0	0	0	0	0	0	0	0	0	0	0	0	0	0	0	0	0	0	0	13	0	0	0	0	0	0	0	0	0	0	0	0	0	0	0	7	0
			394eda29c886632f514dd94b58381186	0	0	0	0	0	0	0	0	0	0	0	0	0	0	0	0	0	0	0	0	0	0	0	0	0	0	0	0	0	0	0	0	0	0	0	0	0	0	0	0	0	0	0	0	0	0
			85c44c83eddc5d3028261a1000b7d0e1	0	0	1	2	0	0	4	1	0	0	0	0	0	0	0	0	0	0	0	0	0	0	0	0	0	0	0	0	0	0	0	0	0	0	0	0	0	0	0	0	0	0	0	0	0	0
			2721fd42d5373667f111c60faaf21eac	0	0	0	0	0	0	0	0	0	0	0	0	0	0	0	0	0	0	0	0	0	0	0	0	0	0	0	0	0	0	0	0	0	0	0	0	0	0	0	0	0	0	0	0	0	0
			36ce67b3fecce277df99829617975495	0	0	0	0	0	0	0	0	0	0	0	0	0	0	0	0	0	0	0	0	0	0	0	0	0	0	0	0	0	0	0	0	0	0	0	0	0	0	0	0	0	0	0	0	0	0
			dcba105f35d8ebc9e22269c7491ad3a7	0	0	0	0	0	0	0	0	0	0	0	0	0	0	0	0	0	0	0	0	0	0	0	1	0	0	0	0	0	0	0	0	0	0	0	0	0	0	0	0	0	0	0	0	0	0
			0920dcf0f62fb2b3ab9e32f1c4edec37	0	0	0	0	0	0	0	0	0	0	0	0	0	0	0	0	0	0	0	0	0	0	0	0	0	0	0	0	0	0	0	0	0	0	0	0	0	0	0	0	0	0	0	0	0	4
			6376ea6dab7d0fde3cd66f53b57e1484	0	0	0	0	0	0	0	0	0	0	0	0	0	0	0	0	0	0	0	0	0	0	0	0	0	0	0	0	0	0	0	0	0	0	0	0	0	0	0	0	0	0	0	0	0	0
			ca9c66d47347c03d0343d6fe03ed8636	0	0	0	0	0	0	0	0	0	0	0	0	0	0	0	0	0	0	0	0	0	0	0	0	0	0	0	0	0	0	0	0	0	0	0	0	0	0	0	0	0	0	0	0	0	0
			1b51357852b0b814b4d9918c6f0ab762	0	0	0	0	0	0	0	0	0	0	0	0	0	0	0	0	0	0	0	0	0	0	0	0	0	0	0	0	0	0	0	0	0	0	0	0	0	0	0	0	0	0	0	0	0	0
			df8456a1abbfb4c8a2c450b44378d4cb	0	0	6	0	0	0	0	2	0	0	0	0	0	0	0	0	0	0	0	0	0	0	0	0	0	0	0	0	0	0	0	0	0	0	0	0	0	0	0	0	0	0	0	0	0	0
			0ed3a6836e138f14044f6950ad7280d2	0	0	0	0	0	0	0	0	0	0	0	0	0	0	0	0	0	0	0	0	0	0	0	0	0	0	0	0	0	0	0	0	0	0	0	0	0	0	0	0	0	0	0	0	0	0
			c0260f7f44a97c38324f4332beb45ed6	0	0	0	0	0	0	0	0	0	0	0	0	0	0	0	0	0	0	0	0	0	0	0	0	0	0	0	0	0	0	0	0	0	0	0	0	0	0	0	0	0	0	0	0	0	0
			d46e2205f0c6ecf67b51f83d111c509c	0	0	0	0	0	0	0	0	0	0	0	0	0	0	0	0	0	0	0	0	0	0	0	0	0	0	0	0	0	0	0	0	0	0	0	0	0	0	0	0	0	0	0	0	0	0
			7d135dfbf857c62673695ef24332b100	0	0	0	0	0	0	0	0	0	0	0	0	0	0	0	0	0	0	0	0	0	0	0	0	0	0	0	0	0	0	0	0	0	0	0	0	0	0	0	0	0	0	0	0	0	0
			29fbc7e5021229480248fa7466a499a2	0	0	0	0	0	0	0	0	0	0	0	0	0	0	0	0	0	0	0	0	0	0	0	0	0	0	0	0	0	0	0	0	0	0	0	0	0	0	0	0	0	0	0	0	0	0
			32f8fd11d2bee278d609a1d4ab767554	0	0	0	0	0	0	0	0	0	0	0	0	0	0	0	0	0	0	0	0	0	0	0	1	0	0	0	0	0	0	0	0	0	0	0	0	0	0	0	0	0	0	0	0	0	0
			942ec60e75a4f9183b9b69cbf8960379	0	0	0	0	0	0	0	0	0	0	0	0	0	0	0	0	0	0	0	0	0	0	0	0	0	0	0	0	0	0	0	0	0	0	0	0	0	0	0	0	0	0	0	0	0	0
			ecc423b8fefd03a92aa1a97fc74a654c	0	0	0	0	0	0	0	0	0	0	0	0	3	0	2	2	0	0	0	0	0	7	0	1	0	0	0	0	0	0	0	1	0	1	0	1	0	0	0	0	0	0	0	0	0	0
			d15bc449222795a9ff230013aa633686	0	0	0	0	0	0	0	0	0	0	0	0	0	0	0	0	0	0	0	0	0	0	0	0	0	0	0	0	0	0	0	0	0	0	0	0	0	0	0	0	0	0	0	0	0	0
			785d67b0c0232c96a21b7bf1c46f0a79	0	0	0	0	0	0	0	0	0	0	0	0	0	0	0	0	0	0	0	0	0	0	0	0	0	0	0	0	0	0	0	0	0	0	0	0	0	0	0	0	0	0	0	0	0	0
			09e996f449e880d1fd8f27d59e8d8b11	0	0	0	0	0	0	0	0	0	0	0	0	0	0	0	0	0	0	0	0	0	0	0	0	0	0	0	0	0	0	0	0	0	0	0	0	0	0	0	0	0	0	0	0	0	0
			7f862b96f58f9f2a310e849bd3a65069	0	0	0	0	0	0	0	0	0	0	0	0	0	0	0	0	0	0	0	0	0	0	0	0	0	0	0	0	0	0	0	0	0	0	0	0	0	0	0	0	0	0	0	0	0	0
			cbef40f459197faa8de7bba6a4764a34	0	0	0	0	0	0	0	0	0	0	0	0	0	0	0	0	0	0	0	0	0	0	0	0	0	0	0	0	0	0	0	0	0	0	0	0	0	0	0	0	0	0	0	0	0	0
			3916a456bb0a3bfd02c15fd537ff5923	0	0	0	0	0	0	0	0	0	0	0	0	0	0	0	0	0	0	0	0	0	0	0	0	0	0	0	0	0	0	0	0	0	0	0	0	0	0	0	0	0	0	0	0	0	0
			8b53c1e7c9d8c5c7f2478c690c456448	0	0	0	0	0	0	0	0	0	0	0	0	0	0	0	0	0	0	0	0	0	0	0	0	0	0	0	0	0	0	0	0	0	0	0	0	0	0	0	0	0	0	0	0	0	0
			fae6d0c5cd2a53341a4ec984541b1541	0	0	0	0	0	0	0	0	0	0	0	0	0	0	0	0	0	0	0	0	0	0	0	0	0	0	0	0	0	0	0	0	0	0	0	0	0	0	0	0	0	0	0	0	0	0
			f0232e28323111f209fbb997f84dd4a7	0	0	0	0	0	0	0	0	0	0	0	0	0	0	0	0	0	0	0	0	0	0	0	0	0	0	0	0	0	0	0	0	0	0	0	0	0	0	0	0	0	0	0	0	0	0
			e502ebea2a54a6f839d310d6d57e7d47	0	0	0	0	0	0	0	0	0	0	0	0	0	0	0	0	0	0	0	0	0	0	0	0	0	0	0	0	0	0	0	0	0	0	0	0	0	0	0	0	0	0	0	0	0	0
			d632de5c3fc21bbd74ec98ccfcd20ed9	0	0	0	0	0	0	0	0	0	0	0	0	0	0	0	0	0	0	0	0	0	0	0	0	0	0	0	0	0	0	0	0	0	0	0	0	0	0	0	0	0	0	0	0	0	0
			f67106d07b885d4d811daca7688633ed	0	0	0	0	0	0	0	0	0	0	0	0	0	0	0	0	0	0	0	0	0	0	0	0	0	0	0	0	0	0	0	0	0	0	0	0	0	0	0	0	0	0	0	0	0	0
			eae880eaa9c99650e399d9b4eb5dd3b0	0	0	0	0	0	0	0	0	0	0	0	0	0	0	0	0	0	0	0	0	0	0	0	0	0	0	0	0	0	0	0	0	0	0	0	0	0	0	0	0	0	0	0	0	0	0
			76a2a89fb35336e7b117fc44ff915092	0	0	0	0	0	0	0	0	0	0	0	0	0	0	0	0	0	0	0	0	0	0	0	0	0	0	0	0	0	0	0	0	0	0	0	0	0	0	0	0	0	0	0	0	0	0
			7ba04a00b7566eb1959c8f459fbc8322	0	0	0	0	0	0	0	0	0	0	0	0	0	0	0	0	0	0	0	0	0	0	0	0	0	0	0	0	0	0	0	0	0	0	0	0	0	0	0	0	0	0	0	0	0	0
			b0b4dde3991e8da02f84cf77e5a35d63	0	0	0	0	0	0	0	0	0	0	0	0	0	0	0	0	0	0	0	0	0	0	0	0	0	0	0	0	0	0	0	0	0	0	0	0	0	0	0	0	0	0	0	0	0	0
			f9612c98d79c37a803a973724113cef6	0	0	0	0	0	0	0	0	0	0	0	0	0	0	0	0	0	0	0	0	0	0	0	0	0	0	0	0	0	0	0	0	0	0	0	0	0	0	0	0	0	0	0	0	0	0
			e7cfd084265c4df4856ca07b1c9b24ee	0	0	0	0	0	0	0	0	0	0	0	0	0	0	0	0	0	0	0	0	0	0	0	0	0	0	0	0	0	0	0	0	0	0	0	0	0	0	0	0	0	0	0	0	0	0
			d23dcbe0b3e253d3d5f462f07b5bea0b	0	0	0	0	0	0	0	0	0	0	0	0	0	0	0	0	0	0	0	0	0	0	0	0	0	0	0	0	0	0	0	0	0	0	0	0	0	0	0	0	0	0	0	0	0	0
			818434292143daca42a3168f3728da82	0	0	0	0	0	0	0	0	0	0	0	0	0	0	0	0	0	0	0	0	0	0	0	0	0	0	0	0	0	0	0	0	0	0	0	0	0	0	0	0	0	0	0	0	0	0
			1637345f45b90ef2aba65723fddc6151	0	0	0	0	0	0	0	0	0	0	0	0	0	0	0	0	0	0	0	0	0	0	0	0	0	0	0	0	0	0	0	0	0	0	0	0	0	0	0	0	0	0	0	0	0	0
			e341d76ffa2250ed506c5fb284abdca6	0	0	0	0	0	0	0	0	0	0	0	0	0	0	0	0	0	0	0	0	0	0	0	0	0	0	0	0	0	0	0	0	0	0	0	0	0	0	0	0	0	0	0	0	0	0
			366bb3ddd63d135bec172051cf2cfe0a	0	0	0	0	0	0	0	0	0	0	0	0	0	0	0	0	0	0	0	0	0	0	0	0	0	0	0	0	0	0	0	0	0	0	0	0	0	0	0	0	0	0	0	0	0	0
			d8a05ea8aecfcf5910db345be88e712a	0	0	0	0	0	0	0	0	0	0	0	0	0	0	0	0	0	0	0	0	0	0	0	0	0	0	0	0	0	0	0	0	0	0	0	0	0	0	0	0	0	0	0	0	0	0
			37ab4ef1ea2e1b3c05fc73c9da192b05	0	0	0	0	0	0	0	0	0	0	0	0	0	0	0	0	0	0	0	0	0	0	0	0	0	0	0	0	0	0	0	0	0	0	0	0	0	0	0	0	0	0	0	0	0	0
			4f5efd25dacb5d639316e7291ff6ff8b	0	0	0	0	0	0	0	0	0	0	0	0	0	0	0	0	0	0	0	0	0	0	0	0	0	0	0	0	0	0	0	0	0	0	0	0	0	0	0	0	0	0	0	0	0	0
			300568e1ddcb6356519af1a75ab2df4b	0	0	0	0	0	0	0	0	0	0	0	0	0	0	0	0	0	0	0	0	0	0	0	0	0	0	0	0	0	0	0	0	0	0	0	0	0	0	0	0	0	0	0	0	0	0
			01344f29aa14cf1d706092a4e7721018	0	0	0	0	0	0	0	0	0	0	0	0	0	0	0	0	0	0	0	0	0	0	0	0	0	0	0	0	0	0	0	0	0	0	0	0	0	0	0	0	0	0	0	0	0	0
			ce54fd570e2891bb1c24b6b985436151	0	0	0	0	0	0	0	0	0	0	0	0	0	0	0	0	0	0	0	0	0	0	0	0	0	0	0	0	0	0	0	0	0	0	0	0	0	0	0	0	0	0	0	0	0	0
			67a5c29ddb5d1eeda2b8780bb4694235	0	0	0	0	0	0	0	0	0	0	0	0	0	0	0	0	0	0	0	0	0	0	0	0	0	0	0	0	0	0	0	0	0	0	0	0	0	0	0	0	0	0	0	0	0	0
			5a2676b27aa16876cffaca5a4dca4669	0	0	0	0	0	0	0	0	0	0	0	0	0	0	0	0	0	0	0	0	0	0	0	0	0	0	0	0	0	0	0	0	0	0	0	0	0	0	0	0	0	0	0	0	0	0
			b022b5312f30be684bdd2cc66030dea5	0	0	0	0	0	0	0	0	0	0	0	0	0	0	0	0	0	0	0	0	0	0	0	0	0	0	0	0	0	0	0	0	0	0	0	0	0	0	0	0	0	0	0	0	0	0
			a375ce81db65e848c1f762344851193f	0	0	0	0	0	0	0	0	0	0	0	0	0	0	0	0	0	0	0	0	0	0	0	0	0	0	0	0	0	0	0	0	0	0	0	0	0	0	0	0	0	0	0	0	0	0
			15bd8361441d322d66a955c10a723c14	0	0	0	0	0	0	0	0	0	0	0	0	0	0	0	0	0	0	0	0	0	0	0	0	0	0	0	0	0	0	0	0	0	0	0	0	0	0	0	0	0	0	0	0	0	0
			c845eda99662b5a88a8c8e979ec07dd0	0	0	0	0	0	0	0	0	0	0	0	0	0	0	0	0	0	0	0	0	0	0	0	0	0	0	0	0	0	0	0	0	0	0	0	0	0	0	0	0	0	0	0	0	0	0
			33ba975cdb88b5073a2355ffdf01e9cb	0	0	0	0	0	0	0	0	0	0	0	0	0	0	0	0	0	0	0	0	0	0	0	0	0	0	0	0	0	0	0	0	0	0	0	0	0	0	0	0	0	0	0	0	0	0
			78f1224136a594084b29c27221ef08b9	0	0	0	0	0	0	0	0	0	0	0	0	0	0	0	0	0	0	0	0	0	0	0	0	0	0	0	0	0	0	0	0	0	0	0	0	0	0	0	0	0	0	0	0	0	0
			cc2a0f4ca982a6c49e35915841d63c52	0	0	0	0	0	0	0	0	0	0	0	0	0	0	0	0	0	0	0	0	0	0	0	0	0	0	0	0	0	0	0	0	0	0	0	0	0	0	0	0	0	0	0	0	0	0
			5dad507afd6cecb7185e8d8fe5fe4b4a	0	0	0	0	0	0	0	0	0	0	0	0	0	0	0	0	0	0	0	0	0	0	0	0	0	0	0	0	0	0	0	0	0	0	0	0	0	0	0	0	0	0	0	0	0	0
			8480a4a2e9b2bdbe4d50e83fe4814607	0	0	0	0	0	0	0	0	0	0	0	0	0	0	0	0	0	0	0	0	0	0	0	0	0	0	0	0	0	0	0	0	0	0	0	0	0	0	0	0	0	0	0	0	0	0
			b8ef84c56b07b2868d12614f0ba0bebe	0	0	0	0	0	0	0	0	0	0	0	0	0	0	0	0	0	0	0	0	0	0	0	0	0	0	0	0	0	0	0	0	0	0	0	0	0	0	0	0	0	0	0	0	0	0
			8e493df449e84acb4e24f5811ff3599b	0	0	0	0	0	0	0	0	0	0	0	0	0	0	0	0	0	0	0	0	0	0	0	0	0	0	0	0	0	0	0	0	0	0	0	0	0	0	0	0	0	0	0	0	0	0
			39affe4f24aab02b897ece4e7d11f23d	0	0	0	0	0	0	0	0	0	0	0	0	0	0	0	0	0	0	0	0	0	0	0	0	0	0	0	0	0	0	0	0	0	0	0	0	0	0	0	0	0	0	0	0	0	0
			ddb33160e89c4af9a402989f1638c284	0	0	0	0	0	0	0	0	0	0	0	0	0	0	0	0	0	0	0	0	0	0	0	0	0	0	0	0	0	0	0	0	0	0	0	0	0	0	0	0	0	0	0	0	0	0
			87461b5f2af4769574e5c3af8b7a3d03	0	0	0	0	0	0	0	0	0	0	0	0	0	0	0	0	0	0	0	0	0	0	0	0	0	0	0	0	0	0	0	0	0	0	0	0	0	0	0	0	0	0	0	0	0	0
			cdf14d2fed157f8032715a22d3bf4573	0	0	0	0	0	0	0	0	0	0	0	0	0	0	0	0	0	0	0	0	0	0	0	0	0	0	0	0	0	0	0	0	0	0	0	0	0	0	0	0	0	0	0	0	0	0
			e93b313352019b8113e7fc66bf757917	0	0	0	0	0	0	0	0	0	0	0	0	0	0	0	0	0	0	0	0	0	0	0	0	0	0	0	0	0	0	0	0	0	0	0	0	0	0	0	0	0	0	0	0	0	0
			2f3da68606254b35e1d68615524c6815	0	0	0	0	0	0	0	0	0	0	0	0	0	0	0	0	0	0	0	0	0	0	0	0	0	0	0	0	0	0	0	0	0	0	0	0	0	0	0	0	0	0	0	0	0	0
			d7926eba30ca0f01bac6fc5d090e9ab9	0	0	0	0	0	0	0	0	0	0	0	0	0	0	0	0	0	0	0	0	0	0	0	0	0	0	0	0	0	0	0	0	0	0	0	0	0	0	0	0	0	0	0	0	0	0
			a1b31da3a50890aadc04fca003e3e007	0	0	0	0	0	0	0	0	0	0	0	0	0	0	0	0	0	0	0	0	0	0	0	0	0	0	0	0	0	0	0	0	0	0	0	0	0	0	0	0	0	0	0	0	0	0
			f4e78e2e397dc8bd3ca2f87c245a8773	0	0	0	0	0	0	0	0	0	0	0	0	0	0	0	0	0	0	0	0	0	0	0	0	0	0	0	0	0	0	0	0	0	0	0	0	0	0	0	0	0	0	0	0	0	0
			224102d609b83a172b11bd9115107f16	0	0	0	0	0	0	0	0	0	0	0	0	0	0	0	0	0	0	0	0	0	0	0	0	0	0	0	0	0	0	0	0	0	0	0	0	0	0	0	0	0	0	0	0	0	0
			66a9ece5a3664b5fd81ad0244ed3b5d3	0	0	0	0	0	0	0	0	0	0	0	0	0	0	0	0	0	0	0	0	0	0	0	0	0	0	0	0	0	0	0	0	0	0	0	0	0	0	0	0	0	0	0	0	0	0
			377bf1b86dd15d576b1b9edd617843ce	0	0	0	0	0	0	0	0	0	0	0	0	0	0	0	0	0	0	0	0	0	0	0	0	0	0	0	0	0	0	0	0	0	0	0	0	0	0	0	0	0	0	0	0	0	0
			a2cec0e8d7fe26f1b4376f3692c2c51e	0	0	0	0	0	0	0	0	0	0	0	0	0	0	0	0	0	0	0	0	0	0	0	0	0	0	0	0	0	0	0	0	0	0	0	0	0	0	0	0	0	0	0	0	0	0
			aa0df0b066bbe1038a844179c7e82e1a	0	0	0	0	0	0	0	0	0	0	0	0	0	0	0	0	0	0	0	0	0	0	0	0	0	0	0	0	0	0	0	0	0	0	0	0	0	0	0	0	0	0	0	0	0	0
			a65c4bb7defa88d3127ff6ce4cae80b7	0	0	0	0	0	0	0	0	0	0	0	0	0	0	0	0	0	0	0	0	0	0	0	0	0	0	0	0	0	0	0	0	0	0	0	0	0	0	0	0	0	0	0	0	0	0
			2df371c65a7a3622b70415bd07c4081f	0	0	0	0	0	0	0	0	0	0	0	0	0	0	0	0	0	0	0	0	0	0	0	0	0	0	0	0	0	0	0	0	0	0	0	0	0	0	0	0	0	0	0	0	0	0
			5c8ab304c9598e43323adcc4607c798a	0	0	0	0	0	0	0	0	0	0	0	0	0	0	0	0	0	0	0	0	0	0	0	0	0	0	0	0	0	0	0	0	0	0	0	0	0	0	0	0	0	0	0	0	0	0
			5986b4931422d5a41f019155a60a89f4	0	0	0	0	0	0	0	0	0	0	0	0	0	0	0	0	0	0	0	0	0	0	0	0	0	0	0	0	0	0	0	0	0	0	0	0	0	0	0	0	0	0	0	0	0	0
			09f9294499192d4eecf29e85501cc425	0	0	0	0	0	0	0	0	0	0	0	0	0	0	0	0	0	0	0	0	0	0	0	0	0	0	0	0	0	0	0	0	0	0	0	0	0	0	0	0	0	0	0	0	0	0
			2c79c63cbe2431fb26273878631cf564	0	0	0	0	0	0	0	0	0	0	0	0	0	0	0	0	0	0	0	0	0	0	0	0	0	0	0	0	0	0	0	0	0	0	0	0	0	0	0	0	0	0	0	0	0	0
			5737e058385a6a34a3bcfdec9f73df47	0	0	0	0	0	0	0	0	0	0	0	0	0	0	0	0	0	0	0	0	0	0	0	0	0	0	0	0	0	0	0	0	0	0	0	0	0	0	0	0	0	0	0	0	0	0
			814d36cce47414becceb7665900831e6	0	0	0	0	0	0	0	0	0	0	0	0	0	0	0	0	0	0	0	0	0	0	0	0	0	0	0	0	0	0	0	0	0	0	0	0	0	0	0	0	0	0	0	0	0	0
			ca070986833cb76ab84070eb40df1975	0	0	0	0	0	0	0	0	0	0	0	0	0	0	0	0	0	0	0	0	0	0	0	0	0	0	0	0	0	0	0	0	0	0	0	0	0	0	0	0	0	0	0	0	0	0
			def5b6d8524e4fc6941620c712f1074d	0	0	0	0	0	0	0	0	0	0	0	0	0	0	0	0	0	0	0	0	0	0	0	0	0	0	0	0	0	0	0	0	0	0	0	0	0	0	0	0	0	0	0	0	0	0
			6be9159335eaf8fa99434fec1f32d847	0	0	0	0	0	0	0	0	0	0	0	0	0	0	0	0	0	0	0	0	0	0	0	0	0	0	0	0	0	0	0	0	0	0	0	0	0	0	0	0	0	0	0	0	0	0
			02df8598ac39f1ef54609afb19c8c450	0	0	0	0	0	0	0	0	0	0	0	0	0	0	0	0	0	0	0	0	0	0	0	0	0	0	0	0	0	0	0	0	0	0	0	0	0	0	0	0	0	0	0	0	0	0
			8048c6d48b7eb0a432dc4aa28e73ecce	0	0	0	0	0	0	0	0	0	0	0	0	0	0	0	0	0	0	0	0	0	0	0	0	0	0	0	0	0	0	0	0	0	0	0	0	0	0	0	0	0	0	0	0	0	0
			8e80ec2ce7273253b1e98358d64aef04	0	0	0	0	0	0	0	0	0	0	0	0	0	0	0	0	0	0	0	0	0	0	0	0	0	0	0	0	0	0	0	0	0	0	0	0	0	0	0	0	0	0	0	0	0	0
			0a857f235b897d7c44e86f0c1b75c69b	0	0	0	0	0	0	0	0	0	0	0	0	0	0	0	0	0	0	0	0	0	0	0	0	0	0	0	0	0	0	0	0	0	0	0	0	0	0	0	0	0	0	0	0	0	0
			e708751e62639cc0951c413f92ea7620	0	0	0	0	0	0	0	0	0	0	0	0	0	0	0	0	0	0	0	0	0	0	0	0	0	0	0	0	0	0	0	0	0	0	0	0	0	0	0	0	0	0	0	0	0	0
			c3a43e9dca56be145dbc08c893128e6f	0	0	0	0	0	0	0	0	0	0	0	0	0	0	0	0	0	0	0	0	0	0	0	0	0	0	0	0	0	0	0	0	0	0	0	0	0	0	0	0	0	0	0	0	0	0
			1601abe13540e0b21db9d29476137c31	0	0	0	0	0	0	0	0	0	0	0	0	0	0	0	0	0	0	0	0	0	0	0	0	0	0	0	0	0	0	0	0	0	0	0	0	0	0	0	0	0	0	0	0	0	0
			e9f080f863af4353091a04c94ff42294	0	0	0	0	0	0	0	0	0	0	0	0	0	0	0	0	0	0	0	0	0	0	0	0	0	0	0	0	0	0	0	0	0	0	0	0	0	0	0	0	0	0	0	0	0	0
			f1860fe716257bd5fd5c4c6a16cf3b95	0	0	0	0	0	0	0	0	0	0	0	0	0	0	0	0	0	0	0	0	0	0	0	0	0	0	0	0	0	0	0	0	0	0	0	0	0	0	0	0	0	0	0	0	0	0
			6cb8554bacf666885f13532fe255ae86	0	0	0	0	0	0	0	0	0	0	0	0	0	0	0	0	0	0	0	0	0	0	0	0	0	0	0	0	0	0	0	0	0	0	0	0	0	0	0	0	0	0	0	0	0	0
			8674dcf0cfe35939037fa9a5b986866f	0	0	0	0	0	0	0	0	0	0	0	0	0	0	0	0	0	0	0	0	0	0	0	0	0	0	0	0	0	0	0	0	0	0	0	0	0	0	0	0	0	0	0	0	0	0
			93fec914068220be020251cc9c36396b	0	0	0	0	0	0	0	0	0	0	0	0	0	0	0	0	0	0	0	0	0	0	0	0	0	0	0	0	0	0	0	0	0	0	0	0	0	0	0	0	0	0	0	0	0	0
			0a21726cd4952a96635576553da67787	0	0	0	0	0	0	0	0	0	0	0	0	0	0	0	0	0	0	0	0	0	0	0	0	0	0	0	0	0	0	0	0	0	0	0	0	0	0	0	0	0	0	0	0	0	0
			f117f249f9d1425f4ecfc792bd51c3f9	0	0	0	0	0	0	0	0	0	0	0	0	0	0	0	0	0	0	0	0	0	0	0	0	0	0	0	0	0	0	0	0	0	0	0	0	0	0	0	0	0	0	0	0	0	0
			a7c367beef72574e1d66781545a0674a	0	0	0	0	0	0	0	0	0	0	0	0	0	0	0	0	0	0	0	0	0	0	0	0	0	0	0	0	0	0	0	0	0	0	0	0	0	0	0	0	0	0	0	0	0	0
			f0140aec257756213c446d6d7c286873	0	0	0	0	0	0	0	0	0	0	0	0	0	0	0	0	0	0	0	0	0	0	0	0	0	0	0	0	0	0	0	0	0	0	0	0	0	0	0	0	0	0	0	0	0	0
			0232b56c81bb04fb94bdcfdf8b073ae1	0	0	0	0	0	0	0	0	0	0	0	0	0	0	0	0	0	0	0	0	0	0	0	0	0	0	0	0	0	0	0	0	0	0	0	0	0	0	0	0	0	0	0	0	0	0
			70dbac76545ca7f0d29e40f47caf5706	0	0	0	0	0	0	0	0	0	0	0	0	0	0	0	0	0	0	0	0	0	0	0	0	0	0	0	0	0	0	0	0	0	0	0	0	0	0	0	0	0	0	0	0	0	0
			3c7228b66038b74285cde6a69d28a4bd	0	0	0	0	0	0	0	0	0	0	0	0	0	0	0	0	0	0	0	0	0	0	0	0	0	0	0	0	0	0	0	0	0	0	0	0	0	0	0	0	0	0	0	0	0	0
			7f85ac088481e3811666998c6ba22231	0	0	0	0	0	0	0	0	0	0	0	0	0	0	0	0	0	0	0	0	0	0	0	0	0	0	0	0	0	0	0	0	0	0	0	0	0	0	0	0	0	0	0	0	0	0
			47c469260642c23db64dfd023310b421	0	0	0	0	0	0	0	0	0	0	0	0	0	0	0	0	0	0	0	0	0	0	0	0	0	0	0	0	0	0	0	0	0	0	0	0	0	0	0	0	0	0	0	0	0	0
			f992dfdf7e8ebde2cd041f7e4100beff	0	0	0	0	0	0	0	0	0	0	0	0	0	0	0	0	0	0	0	0	0	0	0	0	0	0	0	0	0	0	0	0	0	0	0	0	0	0	0	0	0	0	0	0	0	0
			651895d0c2c7a66a35b3a6a7d2ee15e5	0	0	0	0	0	0	0	0	0	0	0	0	0	0	0	0	0	0	0	0	0	0	0	0	0	0	0	0	0	0	0	0	0	0	0	0	0	0	0	0	0	0	0	0	0	0
			ff59f10bbc0b61796030b91d25ebebcd	0	0	0	0	0	0	0	0	0	0	0	0	0	0	0	0	0	0	0	0	0	0	0	0	0	0	0	0	0	0	0	0	0	0	0	0	0	0	0	0	0	0	0	0	0	0
			b0f5209ef3b4eba6f0348affcacd5862	0	0	0	0	0	0	0	0	0	0	0	0	0	0	0	0	0	0	0	0	0	0	0	0	0	0	0	0	0	0	0	0	0	0	0	0	0	0	0	0	0	0	0	0	0	0
			426a58d7fde254d8ff01fac25e36ff0e	0	0	0	0	0	0	0	0	0	0	0	0	0	0	0	0	0	0	0	0	0	0	0	0	0	0	0	0	0	0	0	0	0	0	0	0	0	0	0	0	0	0	0	0	0	0
			8d798956f80af7113da08ece309fd8a4	0	0	0	0	0	0	0	0	0	0	0	0	0	0	0	0	0	0	0	0	0	0	0	0	0	0	0	0	0	0	0	0	0	0	0	0	0	0	0	0	0	0	0	0	0	0
			dcb780205dff9735d08f1a23c93470cf	0	0	0	0	0	0	0	0	0	0	0	0	0	0	0	0	0	0	0	0	0	0	0	0	0	0	0	0	0	0	0	0	0	0	0	0	0	0	0	0	0	0	0	0	0	0
			77a920bd965da12d31f93c1adf2c5ea1	0	0	0	0	0	0	0	0	0	0	0	0	0	0	0	0	0	0	0	0	0	0	0	0	0	0	0	0	0	0	0	0	0	0	0	0	0	0	0	0	0	0	0	0	0	0
			e760971780dcb309a237f68058c31e6d	0	0	0	0	0	0	0	0	0	0	0	0	0	0	0	0	0	0	0	0	0	0	0	0	0	0	0	0	0	0	0	0	0	0	0	0	0	0	0	0	0	0	0	0	0	0
			2b869347e522205f1c4a919196e6b45b	0	0	0	0	0	0	0	0	0	0	0	0	0	0	0	0	0	0	0	0	0	0	0	0	0	0	0	0	0	0	0	0	0	0	0	0	0	0	0	0	0	0	0	0	0	0
			09ba0dcc9d08747a09b3a4ec08c8d529	0	0	0	0	0	0	0	0	0	0	0	0	0	0	0	0	0	0	0	0	0	0	0	0	0	0	0	0	0	0	0	0	0	0	0	0	0	0	0	0	0	0	0	0	0	0
			7e87735c204e7966d544fda276496db7	0	0	0	0	0	0	0	0	0	0	0	0	0	0	0	0	0	0	0	0	0	0	0	0	0	0	0	0	0	0	0	0	0	0	0	0	0	0	0	0	0	0	0	0	0	0
			184e36e73aea65ae969879632f3644b2	0	0	0	0	0	0	0	0	0	0	0	0	0	0	0	0	0	0	0	0	0	0	0	0	0	0	0	0	0	0	0	0	0	0	0	0	0	0	0	0	0	0	0	0	0	0
			ba430d5e27861988066538a27c3742d0	0	0	0	0	0	0	0	0	0	0	0	0	0	0	0	0	0	0	0	0	0	0	0	0	0	0	0	0	0	0	0	0	0	0	0	0	0	0	0	0	0	0	0	0	0	0
			5d047879489ed3ab2b46680099f20df7	0	0	0	0	0	0	0	0	0	0	0	0	0	0	0	0	0	0	0	0	0	0	0	0	0	0	0	0	0	0	0	0	0	0	0	0	0	0	0	0	0	0	0	0	0	0
			fa3c3f5a8c4f5834f1afb42cd4e8e977	0	0	0	0	0	0	0	0	0	0	0	0	0	0	0	0	0	0	0	0	0	0	0	0	0	0	0	0	0	0	0	0	0	0	0	0	0	0	0	0	0	0	0	0	0	0
			97a46f61e3a58fd7a24456794f6e3a8b	0	0	0	0	0	0	0	0	0	0	0	0	0	0	0	0	0	0	0	0	0	0	0	0	0	0	0	0	0	0	0	0	0	0	0	0	0	0	0	0	0	0	0	0	0	0
			213bf13dcb40a070300b6c5ff8866991	0	0	0	0	0	0	0	0	0	0	0	0	0	0	0	0	0	0	0	0	0	0	0	0	0	0	0	0	0	0	0	0	0	0	0	0	0	0	0	0	0	0	0	0	0	0
			fc504f21e7e25f5da61e91d818fd28cf	0	0	0	0	0	0	0	0	0	0	0	0	0	0	0	0	0	0	0	0	0	0	0	0	0	0	0	0	0	0	0	0	0	0	0	0	0	0	0	0	0	0	0	0	0	0
			df2a0360b1740dd4524b1e1163302333	0	0	0	0	0	0	0	0	0	0	0	0	0	0	0	0	0	0	0	0	0	0	0	0	0	0	0	0	0	0	0	0	0	0	0	0	0	0	0	0	0	0	0	0	0	0
			3b555da08913fea286bf7eab94fc690d	0	0	0	0	0	0	0	0	0	0	0	0	0	0	0	0	0	0	0	0	0	0	0	0	0	0	0	0	0	0	0	0	0	0	0	0	0	0	0	0	0	0	0	0	0	0
			ca6e8c9e4b092b9e0eb5f3cb54ffe8fc	0	0	0	0	0	0	0	0	0	0	0	0	0	0	0	0	0	0	0	0	0	0	0	0	0	0	0	0	0	0	0	0	0	0	0	0	0	0	0	0	0	0	0	0	0	0
			acada4bafd50faf178bb77dd706705f6	0	0	0	0	0	0	0	0	0	0	0	0	0	0	0	0	0	0	0	0	0	0	0	0	0	0	0	0	0	0	0	0	0	0	0	0	0	0	0	0	0	0	0	0	0	0
			7c4e31f3bc28a5ce629d83c91faeea38	0	0	0	0	0	0	0	0	0	0	0	0	0	0	0	0	0	0	0	0	0	0	0	0	0	0	0	0	0	0	0	0	0	0	0	0	0	0	0	0	0	0	0	0	0	0
			f94e35f3a72a7eda2bd9cc0703494476	0	0	0	0	0	0	0	0	0	0	0	0	0	0	0	0	0	0	0	0	0	0	0	0	0	0	0	0	0	0	0	0	0	0	0	0	0	0	0	0	0	0	0	0	0	0
			3999d3d48d6c25388670cfd06f792d79	0	0	0	0	0	0	0	0	0	0	0	0	0	0	0	0	0	0	0	0	0	0	0	0	0	0	0	0	0	0	0	0	0	0	0	0	0	0	0	0	0	0	0	0	0	0
			c1ad866ca4cc57cefffbfdb11f5388b8	0	0	0	0	0	0	0	0	0	0	0	0	0	0	0	0	0	0	0	0	0	0	0	0	0	0	0	0	0	0	0	0	0	0	0	0	0	0	0	0	0	0	0	0	0	0
			69b739268f7af53def19205e22b2ce88	0	0	0	0	0	0	0	0	0	0	0	0	0	0	0	0	0	0	0	0	0	0	0	0	0	0	0	0	0	0	0	0	0	0	0	0	0	0	0	0	0	0	0	0	0	0
			2ba6fd42d2747428cad67ec783b4131d	0	0	0	0	0	0	0	0	0	0	0	0	0	0	0	0	0	0	0	0	0	0	0	0	0	0	0	0	0	0	0	0	0	0	0	0	0	0	0	0	0	0	0	0	0	0
			ee81b2bfaff2d3edef79b82d58742826	0	0	0	0	0	0	0	0	0	0	0	0	0	0	0	0	0	0	0	0	0	0	0	0	0	0	0	0	0	0	0	0	0	0	0	0	0	0	0	0	0	0	0	0	0	0
			893163595b030990d4be44b1b1a68de9	0	0	0	0	0	0	0	0	0	0	0	0	0	0	0	0	0	0	0	0	0	0	0	0	0	0	0	0	0	0	0	0	0	0	0	0	0	0	0	0	0	0	0	0	0	0
			658d8903938ce4af1833f5be9f82ac23	0	0	0	0	0	0	0	0	0	0	0	0	0	0	0	0	0	0	0	0	0	0	0	0	0	0	0	0	0	0	0	0	0	0	0	0	0	0	0	0	0	0	0	0	0	0
			09f80033bb3d7fad91bf9e782dae224f	0	0	0	0	0	0	0	0	0	0	0	0	0	0	0	0	0	0	0	0	0	0	0	0	0	0	0	0	0	0	0	0	0	0	0	0	0	0	0	0	0	0	0	0	0	0
			e6d61f3bef87ae8371054a750ee868b2	0	0	0	0	0	0	0	0	0	0	0	0	0	0	0	0	0	0	0	0	0	0	0	0	0	0	0	0	0	0	0	0	0	0	0	0	0	0	0	0	0	0	0	0	0	0
			ed4dddec0fe121e8eb5872d6fe067732	0	0	0	0	0	0	0	0	0	0	0	0	0	0	0	0	0	0	0	0	0	0	0	0	0	0	0	0	0	0	0	0	0	0	0	0	0	0	0	0	0	0	0	0	0	0
			9b84c28457b400b5694dd08547a42e61	0	0	0	0	0	0	0	0	0	0	0	0	0	0	0	0	0	0	0	0	0	0	0	0	0	0	0	0	0	0	0	0	0	0	0	0	0	0	0	0	0	0	0	0	0	0
			9249604f1a454b67caf515b49cb5bf43	0	0	0	0	0	0	0	0	0	0	0	0	0	0	0	0	0	0	0	0	0	0	0	0	0	0	0	0	0	0	0	0	0	0	0	0	0	0	0	0	0	0	0	0	0	0
			1f1b29c3e38498cfc7763f05ce2ccd64	0	0	0	0	0	0	0	0	0	0	0	0	0	0	0	0	0	0	0	0	0	0	0	0	0	0	0	0	0	0	0	0	0	0	0	0	0	0	0	0	0	0	0	0	0	0
			652eb9b25b317141cbf0d4508ed95e63	0	0	0	0	0	0	0	0	0	0	0	0	0	0	0	0	0	0	0	0	0	0	0	0	0	0	0	0	0	0	0	0	0	0	0	0	0	0	0	0	0	0	0	0	0	0
			83c65c33f55a718471f4a66250aedc03	0	0	0	0	0	0	0	0	0	0	0	0	0	0	0	0	0	0	0	0	0	0	0	0	0	0	0	0	0	0	0	0	0	0	0	0	0	0	0	0	0	0	0	0	0	0
			f8e51c44d78e3db100fe95c9d171c5fc	0	0	0	0	0	0	0	0	0	0	0	0	0	0	0	0	0	0	0	0	0	0	0	0	0	0	0	0	0	0	0	0	0	0	0	0	0	0	0	0	0	0	0	0	0	0
			d76e72a880b4e5fd81deb0e3dcb3c1cb	0	0	0	0	0	0	0	0	0	0	0	0	0	0	0	0	0	0	0	0	0	0	0	0	0	0	0	0	0	0	0	0	0	0	0	0	0	0	0	0	0	0	0	0	0	0
			94451b926d79f4c13eba64d580d5154f	0	0	0	0	0	0	0	0	0	0	0	0	0	0	0	0	0	0	0	0	0	0	0	0	0	0	0	0	0	0	0	0	0	0	0	0	0	0	0	0	0	0	0	0	0	0
			563faac64608ddfca54f03cdd5dfaf3f	0	0	0	0	0	0	0	0	0	0	0	0	0	0	0	0	0	0	0	0	0	0	0	0	0	0	0	0	0	0	0	0	0	0	0	0	0	0	0	0	0	0	0	0	0	0
			fee97629f051de0199ea8aab1752f501	0	0	0	0	0	0	0	0	0	0	0	0	0	0	0	0	0	0	0	0	0	0	0	0	0	0	0	0	0	0	0	0	0	0	0	0	0	0	0	0	0	0	0	0	0	0
			3dad5406a1fa2c06e03364dbf3c4402b	0	0	0	0	0	0	0	0	0	0	0	0	0	0	0	0	0	0	0	0	0	0	0	0	0	0	0	0	0	0	0	0	0	0	0	0	0	0	0	0	0	0	0	0	0	0
			ca321922be56e7682cce9b8eeec198aa	0	0	0	0	0	0	0	0	0	0	0	0	0	0	0	0	0	0	0	0	0	0	0	0	0	0	0	0	0	0	0	0	0	0	0	0	0	0	0	0	0	0	0	0	0	0
			c534548ccace1ea014bf16387ce349ab	0	0	0	0	0	0	0	0	0	0	0	0	0	0	0	0	0	0	0	0	0	0	0	0	0	0	0	0	0	0	0	0	0	0	0	0	0	0	0	0	0	0	0	0	0	0
			e31678836ca29c0ebde1bd1003bcdca6	0	0	0	0	0	0	0	0	0	0	0	0	0	0	0	0	0	0	0	0	0	0	0	0	0	0	0	0	0	0	0	0	0	0	0	0	0	0	0	0	0	0	0	0	0	0
			1f39fdd074ccf0c0ea5138041d08d2e9	0	0	0	0	0	0	0	0	0	0	0	0	0	0	0	0	0	0	0	0	0	0	0	0	0	0	0	0	0	0	0	0	0	0	0	0	0	0	0	0	0	0	0	0	0	0
			8e9e41ad7e5a60d18c633485baa62678	0	0	0	0	0	0	0	0	0	0	0	0	0	0	0	0	0	0	0	0	0	0	0	0	0	0	0	0	0	0	0	0	0	0	0	0	0	0	0	0	0	0	0	0	0	0
			cebdc634b55118893d79da202de73b6c	0	0	0	0	0	0	0	0	0	0	0	0	0	0	0	0	0	0	0	0	0	0	0	0	0	0	0	0	0	0	0	0	0	0	0	0	0	0	0	0	0	0	0	0	0	0
			b332b9a4d638a1f226e57c94a40f1450	0	0	0	0	0	0	0	0	0	0	0	0	0	0	0	0	0	0	0	0	0	0	0	0	0	0	0	0	0	0	0	0	0	0	0	0	0	0	0	0	0	0	0	0	0	0
			52d998a538496179968dec55950d1516	0	0	0	0	0	0	0	0	0	0	0	0	0	0	0	0	0	0	0	0	0	0	0	0	0	0	0	0	0	0	0	0	0	0	0	0	0	0	0	0	0	0	0	0	0	0
			ace7b08a7796148828d0357e86ee4ac8	0	0	0	0	0	0	0	0	0	0	0	0	0	0	0	0	0	0	0	0	0	0	0	0	0	0	0	0	0	0	0	0	0	0	0	0	0	0	0	0	0	0	0	0	0	0
			e6c810f04e3cb9a3908b946c5ab85e86	0	0	0	0	0	0	0	0	0	0	0	0	0	0	0	0	0	0	0	0	0	0	0	0	0	0	0	0	0	0	0	0	0	0	0	0	0	0	0	0	0	0	0	0	0	0
			476f23054aadc5156eae036c2c5e73af	0	0	0	0	0	0	0	0	0	0	0	0	0	0	0	0	0	0	0	0	0	0	0	0	0	0	0	0	0	0	0	0	0	0	0	0	0	0	0	0	0	0	0	0	0	0
			5dcf0b75ca974467170dd7739ec289eb	0	0	0	0	0	0	0	0	0	0	0	0	0	0	0	0	0	0	0	0	0	0	0	0	0	0	0	0	0	0	0	0	0	0	0	0	0	0	0	0	0	0	0	0	0	0
			59e9aa2569a0b35de27f4468b97b99cd	0	0	0	0	0	0	0	0	0	0	0	0	0	0	0	0	0	0	0	0	0	0	0	0	0	0	0	0	0	0	0	0	0	0	0	0	0	0	0	0	0	0	0	0	0	0
			350e2ca44f40ce7ba455c4463730785e	0	0	0	0	0	0	0	0	0	0	0	0	0	0	0	0	0	0	0	0	0	0	0	0	0	0	0	0	0	0	0	0	0	0	0	0	0	0	0	0	0	0	0	0	0	0
			da6de4baf5c0fc64a820af6259148191	0	0	0	0	0	0	0	0	0	0	0	0	0	0	0	0	0	0	0	0	0	0	0	0	0	0	0	0	0	0	0	0	0	0	0	0	0	0	0	0	0	0	0	0	0	0
			5a2e42177ddd0fd0ac60765af28c9a27	0	0	0	0	0	0	0	0	0	0	0	0	0	0	0	0	0	0	0	0	0	0	0	0	0	0	0	0	0	0	0	0	0	0	0	0	0	0	0	0	0	0	0	0	0	0
			f911ef9948ed9417792816f5ff6b7c59	0	0	0	0	0	0	0	0	0	0	0	0	0	0	0	0	0	0	0	0	0	0	0	0	0	0	0	0	0	0	0	0	0	0	0	0	0	0	0	0	0	0	0	0	0	0
			773538fec13fab1cbb6060f464270a4d	0	0	0	0	0	0	0	0	0	0	0	0	0	0	0	0	0	0	0	0	0	0	0	0	0	0	0	0	0	0	0	0	0	0	0	0	0	0	0	0	0	0	0	0	0	0
[truncated: 743 more columns]

## Sheet: figure2_C_Taxonomy
Fig2C	ASVID	Domain	Phylum	Class	Order	Family	Genus	Species	ASV group		ASVID ASV ID
Taxonomy table	65d43491988bfe557da4d86a5ba25dae	d__Bacteria	p__Firmicutes	c__Bacilli	o__Staphylococcales	f__Staphylococcaceae	g__Staphylococcus		C		Taxonomic levels	Domain
	b7b4ecb07e1719860260746a5443092a	d__Bacteria	p__Bacteroidota	c__Bacteroidia	o__Bacteroidales	f__Prevotellaceae	g__Prevotella	s__Prevotella_histicola	N			Phylum
	923f521b9cf313f1f95c9367e09bbc1c	d__Bacteria	p__Firmicutes	c__Negativicutes	o__Veillonellales-Selenomonadales	f__Veillonellaceae	g__Veillonella		N			Class
	ff9d93d7b7e46787568f2d241caeaf3b	d__Bacteria	p__Proteobacteria	c__Gammaproteobacteria	o__Pseudomonadales	f__Pseudomonadaceae	g__Pseudomonas		C			Order
	5648dccee530d68ceb3e4d7d22cf8756	d__Bacteria	p__Proteobacteria	c__Gammaproteobacteria	o__Pseudomonadales	f__Pseudomonadaceae	g__Pseudomonas		C			Family
	edc9e5c16e40aff1eadce6597940f08f	d__Bacteria	p__Firmicutes	c__Bacilli	o__Lactobacillales	f__Streptococcaceae	g__Streptococcus		F			Genus
	0999f4e86c94093f74e23b12501455f8	d__Bacteria	p__Actinobacteriota	c__Actinobacteria	o__Bifidobacteriales	f__Bifidobacteriaceae	g__Scardovia	s__Scardovia_wiggsiae	N			Species
	6e5c5e8ab4e07833bd4a8ec94f14dcb9	d__Bacteria	p__Actinobacteriota	c__Coriobacteriia	o__Coriobacteriales	f__Atopobiaceae	g__Atopobium		F		ASV group	C pathogen
	1739d8f19c1ac366a2138b64b03047a9	d__Bacteria	p__Actinobacteriota	c__Actinobacteria	o__Micrococcales	f__Micrococcaceae	g__Rothia	s__Rothia_mucilaginosa	A			N anaerobic
	2740cf2417c92847cc298cbd71dd1fcd	d__Bacteria	p__Firmicutes	c__Negativicutes	o__Veillonellales-Selenomonadales	f__Veillonellaceae	g__Veillonella		N			F facultative anaerobic
	d83f60183d81253a505beaeef3cd168f	d__Bacteria	p__Actinobacteriota	c__Actinobacteria	o__Micrococcales	f__Micrococcaceae	g__Rothia	s__uncultured_bacterium	A			A aerobic
	06f825b512d903b9230e1a55d87359ee	d__Bacteria	p__Firmicutes	c__Bacilli	o__Lactobacillales	f__Streptococcaceae	g__Streptococcus		F			U unknown
	d114fb4c335125128be28401522dd41a	d__Bacteria	p__Firmicutes	c__Bacilli	o__Lactobacillales	f__Streptococcaceae	g__Lactococcus	s__Lactococcus_lactis	F
	fd2eb1fe2266eed160a855f715f7c77e	d__Bacteria	p__Firmicutes	c__Bacilli	o__Lactobacillales	f__Streptococcaceae	g__Streptococcus	s__Streptococcus_anginosus	F
	56bde454092279f47b556883d5909620	d__Bacteria	p__Firmicutes	c__Bacilli	o__Lactobacillales	f__Streptococcaceae	g__Streptococcus		F
	cd9401a6bce4a63af516d06d2a843f9d	d__Bacteria	p__Firmicutes	c__Negativicutes	o__Veillonellales-Selenomonadales	f__Veillonellaceae	g__Veillonella		N
	2bd9309f2f97cae51d18d06ea1ca519a	d__Bacteria	p__Firmicutes	c__Bacilli	o__Lactobacillales	f__Carnobacteriaceae	g__Granulicatella		F
	fd496fd32dc8c08ade2e8b6c9d8ee13d	d__Bacteria	p__Firmicutes	c__Bacilli	o__Lactobacillales	f__Streptococcaceae	g__Streptococcus	s__Streptococcus_salivarius	F
	3bae00d865b43e800a6f297f958ac2de	d__Bacteria	p__Firmicutes	c__Negativicutes	o__Veillonellales-Selenomonadales	f__Veillonellaceae	g__Veillonella		N
	394eda29c886632f514dd94b58381186	d__Bacteria	p__Proteobacteria	c__Gammaproteobacteria	o__Pasteurellales	f__Pasteurellaceae	g__Haemophilus		F
	85c44c83eddc5d3028261a1000b7d0e1	d__Bacteria	p__Firmicutes	c__Bacilli	o__Staphylococcales	f__Gemellaceae	g__Gemella		F
	2721fd42d5373667f111c60faaf21eac	d__Bacteria	p__Actinobacteriota	c__Actinobacteria	o__Micrococcales	f__Micrococcaceae	g__Rothia		A
	36ce67b3fecce277df99829617975495	d__Bacteria	p__Actinobacteriota	c__Actinobacteria	o__Micrococcales	f__Micrococcaceae	g__Rothia		A
	dcba105f35d8ebc9e22269c7491ad3a7	d__Bacteria	p__Proteobacteria	c__Gammaproteobacteria	o__Xanthomonadales	f__Xanthomonadaceae	g__Stenotrophomonas		C
	0920dcf0f62fb2b3ab9e32f1c4edec37	d__Bacteria	p__Proteobacteria	c__Gammaproteobacteria	o__Burkholderiales	f__Comamonadaceae			A
	6376ea6dab7d0fde3cd66f53b57e1484	d__Bacteria	p__Proteobacteria	c__Gammaproteobacteria	o__Pseudomonadales	f__Pseudomonadaceae	g__Pseudomonas		C
	ca9c66d47347c03d0343d6fe03ed8636	d__Bacteria	p__Proteobacteria	c__Gammaproteobacteria	o__Pasteurellales	f__Pasteurellaceae	g__Haemophilus		F
	1b51357852b0b814b4d9918c6f0ab762	d__Bacteria	p__Firmicutes	c__Bacilli	o__Lactobacillales	f__Streptococcaceae	g__Streptococcus		F
	df8456a1abbfb4c8a2c450b44378d4cb	d__Bacteria	p__Actinobacteriota	c__Actinobacteria	o__Actinomycetales	f__Actinomycetaceae	g__Actinomyces	s__Schaalia_odontolytica	F
	0ed3a6836e138f14044f6950ad7280d2	d__Bacteria	p__Actinobacteriota	c__Actinobacteria	o__Actinomycetales	f__Actinomycetaceae	g__Actinomyces		F
	c0260f7f44a97c38324f4332beb45ed6	d__Bacteria	p__Firmicutes	c__Bacilli	o__Staphylococcales	f__Staphylococcaceae	g__Staphylococcus		C
	d46e2205f0c6ecf67b51f83d111c509c	d__Bacteria	p__Proteobacteria	c__Gammaproteobacteria	o__Enterobacterales	f__Enterobacteriaceae	g__Escherichia-Shigella		A
	7d135dfbf857c62673695ef24332b100	d__Bacteria	p__Actinobacteriota	c__Actinobacteria	o__Micrococcales	f__Micrococcaceae	g__Rothia		A
	29fbc7e5021229480248fa7466a499a2	d__Bacteria	p__Firmicutes	c__Bacilli	o__Lactobacillales	f__Aerococcaceae	g__Abiotrophia	s__uncultured_bacterium	F
	32f8fd11d2bee278d609a1d4ab767554	d__Bacteria	p__Bacteroidota	c__Bacteroidia	o__Bacteroidales	f__Prevotellaceae	g__Prevotella	s__Prevotella_melaninogenica	N
	942ec60e75a4f9183b9b69cbf8960379	d__Bacteria	p__Firmicutes	c__Bacilli	o__Lactobacillales	f__Carnobacteriaceae	g__Granulicatella		F
	ecc423b8fefd03a92aa1a97fc74a654c	d__Bacteria	p__Proteobacteria	c__Gammaproteobacteria	o__Burkholderiales	f__Alcaligenaceae	g__Achromobacter		C
	d15bc449222795a9ff230013aa633686	d__Bacteria	p__Proteobacteria	c__Gammaproteobacteria	o__Pseudomonadales	f__Moraxellaceae	g__Acinetobacter		A
	785d67b0c0232c96a21b7bf1c46f0a79	d__Bacteria	p__Bacteroidota	c__Bacteroidia	o__Bacteroidales	f__Prevotellaceae	g__Prevotella	s__Prevotella_melaninogenica	N
	09e996f449e880d1fd8f27d59e8d8b11	d__Bacteria	p__Firmicutes	c__Bacilli	o__Lactobacillales	f__Lactobacillaceae	g__Lactobacillus		F
	7f862b96f58f9f2a310e849bd3a65069	d__Bacteria	p__Bacteroidota	c__Bacteroidia	o__Bacteroidales	f__Prevotellaceae	g__Prevotella	s__Prevotella_denticola	N
	cbef40f459197faa8de7bba6a4764a34	d__Bacteria	p__Bacteroidota	c__Bacteroidia	o__Bacteroidales	f__Prevotellaceae	g__Prevotella	s__Prevotella_pallens	N
	3916a456bb0a3bfd02c15fd537ff5923	d__Bacteria	p__Firmicutes	c__Negativicutes	o__Veillonellales-Selenomonadales	f__Veillonellaceae	g__Megasphaera	s__Megasphaera_micronuciformis	N
	8b53c1e7c9d8c5c7f2478c690c456448	d__Bacteria	p__Firmicutes	c__Clostridia	o__Lachnospirales	f__Lachnospiraceae	g__Oribacterium		N
	fae6d0c5cd2a53341a4ec984541b1541	d__Bacteria	p__Fusobacteriota	c__Fusobacteriia	o__Fusobacteriales	f__Fusobacteriaceae	g__Fusobacterium		N
	f0232e28323111f209fbb997f84dd4a7	d__Bacteria	p__Bacteroidota	c__Bacteroidia	o__Bacteroidales	f__Prevotellaceae	g__Prevotella	s__Prevotella_salivae	N
	e502ebea2a54a6f839d310d6d57e7d47	d__Bacteria	p__Fusobacteriota	c__Fusobacteriia	o__Fusobacteriales	f__Fusobacteriaceae	g__Fusobacterium		N
	d632de5c3fc21bbd74ec98ccfcd20ed9	d__Bacteria	p__Bacteroidota	c__Bacteroidia	o__Bacteroidales	f__Prevotellaceae	g__Prevotella	s__Prevotella_loescheii	N
	f67106d07b885d4d811daca7688633ed	d__Bacteria	p__Bacteroidota	c__Bacteroidia	o__Bacteroidales	f__Prevotellaceae	g__Prevotella	s__Prevotella_oris	N
	eae880eaa9c99650e399d9b4eb5dd3b0	d__Bacteria	p__Firmicutes	c__Negativicutes	o__Veillonellales-Selenomonadales	f__Veillonellaceae	g__Veillonella		N
	76a2a89fb35336e7b117fc44ff915092	d__Bacteria	p__Firmicutes	c__Negativicutes	o__Veillonellales-Selenomonadales	f__Veillonellaceae	g__Veillonella		N
	7ba04a00b7566eb1959c8f459fbc8322	d__Bacteria	p__Firmicutes	c__Bacilli	o__Lactobacillales	f__Streptococcaceae	g__Streptococcus		F
	b0b4dde3991e8da02f84cf77e5a35d63	d__Bacteria	p__Campilobacterota	c__Campylobacteria	o__Campylobacterales	f__Campylobacteraceae	g__Campylobacter		A
	f9612c98d79c37a803a973724113cef6	d__Bacteria	p__Actinobacteriota	c__Coriobacteriia	o__Coriobacteriales	f__Atopobiaceae	g__Atopobium	s__uncultured_bacterium	F
	e7cfd084265c4df4856ca07b1c9b24ee	d__Bacteria	p__Firmicutes	c__Bacilli	o__Lactobacillales	f__Streptococcaceae	g__Streptococcus	s__Streptococcus_mutans	F
	d23dcbe0b3e253d3d5f462f07b5bea0b	d__Bacteria	p__Firmicutes	c__Clostridia	o__Lachnospirales	f__Lachnospiraceae	g__Stomatobaculum	s__uncultured_bacterium	N
	818434292143daca42a3168f3728da82	d__Bacteria	p__Firmicutes	c__Negativicutes	o__Veillonellales-Selenomonadales	f__Veillonellaceae	g__Dialister		N
	1637345f45b90ef2aba65723fddc6151	d__Bacteria	p__Firmicutes	c__Bacilli	o__Lactobacillales	f__Streptococcaceae	g__Streptococcus		F
	e341d76ffa2250ed506c5fb284abdca6	d__Bacteria	p__Firmicutes	c__Clostridia	o__Lachnospirales	f__Lachnospiraceae	g__Lachnoanaerobaculum		N
	366bb3ddd63d135bec172051cf2cfe0a	d__Bacteria	p__Actinobacteriota	c__Actinobacteria	o__Actinomycetales	f__Actinomycetaceae	g__Actinomyces	s__Actinomyces_graevenitzii	F
	d8a05ea8aecfcf5910db345be88e712a	d__Bacteria	p__Bacteroidota	c__Bacteroidia	o__Bacteroidales	f__Prevotellaceae	g__Prevotella	s__Prevotella_nanceiensis	N
	37ab4ef1ea2e1b3c05fc73c9da192b05	d__Bacteria	p__Firmicutes	c__Clostridia	o__Lachnospirales	f__Lachnospiraceae	g__Oribacterium	s__uncultured_organism	N
	4f5efd25dacb5d639316e7291ff6ff8b	d__Bacteria	p__Proteobacteria	c__Gammaproteobacteria	o__Burkholderiales	f__Neisseriaceae	g__Neisseria		A
	300568e1ddcb6356519af1a75ab2df4b	d__Bacteria	p__Firmicutes	c__Clostridia	o__Peptostreptococcales-Tissierellales	f__Anaerovoracaceae	g__Mogibacterium	s__Mogibacterium_diversum	N
	01344f29aa14cf1d706092a4e7721018	d__Bacteria	p__Proteobacteria	c__Gammaproteobacteria	o__Burkholderiales	f__Neisseriaceae	g__Kingella	s__uncultured_bacterium	A
	ce54fd570e2891bb1c24b6b985436151	d__Bacteria	p__Bacteroidota	c__Bacteroidia	o__Flavobacteriales	f__Flavobacteriaceae	g__Capnocytophaga		F
	67a5c29ddb5d1eeda2b8780bb4694235	d__Bacteria	p__Firmicutes	c__Clostridia	o__Lachnospirales	f__Lachnospiraceae	g__Lachnoanaerobaculum		N
	5a2676b27aa16876cffaca5a4dca4669	d__Bacteria	p__Actinobacteriota	c__Actinobacteria	o__Actinomycetales	f__Actinomycetaceae	g__Actinomyces		F
	b022b5312f30be684bdd2cc66030dea5	d__Bacteria	p__Firmicutes	c__Negativicutes	o__Veillonellales-Selenomonadales	f__Veillonellaceae	g__Veillonella	s__Veillonella_sp.	N
	a375ce81db65e848c1f762344851193f	d__Bacteria	p__Fusobacteriota	c__Fusobacteriia	o__Fusobacteriales	f__Leptotrichiaceae	g__Leptotrichia	s__Leptotrichia_hongkongensis	N
	15bd8361441d322d66a955c10a723c14	d__Bacteria	p__Actinobacteriota	c__Actinobacteria	o__Actinomycetales	f__Actinomycetaceae	g__Actinomyces		F
	c845eda99662b5a88a8c8e979ec07dd0	d__Bacteria	p__Proteobacteria	c__Gammaproteobacteria	o__Burkholderiales	f__Burkholderiaceae	g__Lautropia		A
	33ba975cdb88b5073a2355ffdf01e9cb	d__Bacteria	p__Actinobacteriota	c__Actinobacteria	o__Bifidobacteriales	f__Bifidobacteriaceae	g__Bifidobacterium		N
	78f1224136a594084b29c27221ef08b9	d__Bacteria	p__Actinobacteriota	c__Coriobacteriia	o__Coriobacteriales	f__Atopobiaceae	g__Atopobium	s__uncultured_Actinomyces	F
	cc2a0f4ca982a6c49e35915841d63c52	d__Bacteria	p__Bacteroidota	c__Bacteroidia	o__Bacteroidales	f__Prevotellaceae	g__Prevotella	s__Prevotella_oulorum	N
	5dad507afd6cecb7185e8d8fe5fe4b4a	d__Bacteria	p__Bacteroidota	c__Bacteroidia	o__Bacteroidales	f__Prevotellaceae	g__Prevotella	s__Prevotella_genomosp.	N
	8480a4a2e9b2bdbe4d50e83fe4814607	d__Bacteria	p__Bacteroidota	c__Bacteroidia	o__Bacteroidales	f__Prevotellaceae	g__Prevotella	s__Prevotella_oulorum	N
	b8ef84c56b07b2868d12614f0ba0bebe	d__Bacteria	p__Firmicutes	c__Negativicutes	o__Veillonellales-Selenomonadales	f__Selenomonadaceae	g__Selenomonas		N
	8e493df449e84acb4e24f5811ff3599b	d__Bacteria	p__Firmicutes	c__Bacilli	o__Erysipelotrichales	f__Erysipelotrichaceae	g__Solobacterium	s__Solobacterium_moorei	N
	39affe4f24aab02b897ece4e7d11f23d	d__Bacteria	p__Bacteroidota	c__Bacteroidia	o__Bacteroidales	f__Porphyromonadaceae	g__Porphyromonas		N
	ddb33160e89c4af9a402989f1638c284	d__Bacteria	p__Bacteroidota	c__Bacteroidia	o__Bacteroidales	f__Prevotellaceae	g__Prevotella	s__Prevotella_oris	N
	87461b5f2af4769574e5c3af8b7a3d03	d__Bacteria	p__Bacteroidota	c__Bacteroidia	o__Flavobacteriales	f__Flavobacteriaceae	g__Capnocytophaga	s__Capnocytophaga_granulosa	F
	cdf14d2fed157f8032715a22d3bf4573	d__Bacteria	p__Bacteroidota	c__Bacteroidia	o__Bacteroidales	f__Prevotellaceae	g__Prevotella	s__Prevotella_nigrescens	N
	e93b313352019b8113e7fc66bf757917	d__Bacteria	p__Firmicutes	c__Clostridia	o__Peptostreptococcales-Tissierellales	f__Peptostreptococcales-Tissierellales	g__Parvimonas		N
	2f3da68606254b35e1d68615524c6815	d__Bacteria	p__Bacteroidota	c__Bacteroidia	o__Flavobacteriales	f__Flavobacteriaceae	g__Capnocytophaga	s__Capnocytophaga_gingivalis	F
	d7926eba30ca0f01bac6fc5d090e9ab9	d__Bacteria	p__Bacteroidota	c__Bacteroidia	o__Flavobacteriales	f__Flavobacteriaceae	g__Capnocytophaga		F
	a1b31da3a50890aadc04fca003e3e007	d__Bacteria	p__Firmicutes	c__Bacilli	o__Lactobacillales	f__Streptococcaceae	g__Streptococcus	s__Streptococcus_anginosus	F
	f4e78e2e397dc8bd3ca2f87c245a8773	d__Bacteria	p__Fusobacteriota	c__Fusobacteriia	o__Fusobacteriales	f__Fusobacteriaceae	g__Fusobacterium		N
	224102d609b83a172b11bd9115107f16	d__Bacteria	p__Bacteroidota	c__Bacteroidia	o__Bacteroidales	f__Porphyromonadaceae	g__Porphyromonas		N
	66a9ece5a3664b5fd81ad0244ed3b5d3	d__Bacteria	p__Bacteroidota	c__Bacteroidia	o__Bacteroidales	f__Prevotellaceae	g__Prevotella	s__Prevotella_pallens	N
	377bf1b86dd15d576b1b9edd617843ce	d__Bacteria	p__Bacteroidota	c__Bacteroidia	o__Bacteroidales	f__Prevotellaceae	g__Prevotella	s__Prevotella_shahii	N
	a2cec0e8d7fe26f1b4376f3692c2c51e	d__Bacteria	p__Firmicutes	c__Clostridia	o__Lachnospirales	f__Lachnospiraceae	g__Catonella	s__uncultured_bacterium	N
	aa0df0b066bbe1038a844179c7e82e1a	d__Bacteria	p__Campilobacterota	c__Campylobacteria	o__Campylobacterales	f__Campylobacteraceae	g__Campylobacter		A
	a65c4bb7defa88d3127ff6ce4cae80b7	d__Bacteria	p__Firmicutes	c__Bacilli	o__Mycoplasmatales	f__Mycoplasmataceae	g__Mycoplasma	s__Metamycoplasma_salivarium	A
	2df371c65a7a3622b70415bd07c4081f	d__Bacteria	p__Firmicutes	c__Clostridia	o__Lachnospirales	f__Lachnospiraceae	g__Oribacterium		N
	5c8ab304c9598e43323adcc4607c798a	d__Bacteria	p__Actinobacteriota	c__Coriobacteriia	o__Coriobacteriales	f__Atopobiaceae	g__Atopobium		F
	5986b4931422d5a41f019155a60a89f4	d__Bacteria	p__Bacteroidota	c__Bacteroidia	o__Flavobacteriales	f__Flavobacteriaceae	g__Capnocytophaga	s__Capnocytophaga_sp.	F
	09f9294499192d4eecf29e85501cc425	d__Bacteria	p__Bacteroidota	c__Bacteroidia	o__Flavobacteriales	f__Weeksellaceae	g__Bergeyella		A
	2c79c63cbe2431fb26273878631cf564	d__Bacteria	p__Bacteroidota	c__Bacteroidia	o__Bacteroidales	f__Porphyromonadaceae	g__Porphyromonas	s__Porphyromonas_catoniae	N
	5737e058385a6a34a3bcfdec9f73df47	d__Bacteria	p__Proteobacteria	c__Gammaproteobacteria	o__Cardiobacteriales	f__Cardiobacteriaceae	g__Cardiobacterium	s__uncultured_bacterium	F
	814d36cce47414becceb7665900831e6	d__Bacteria	p__Fusobacteriota	c__Fusobacteriia	o__Fusobacteriales	f__Leptotrichiaceae	g__Leptotrichia	s__uncultured_bacterium	N
	ca070986833cb76ab84070eb40df1975	d__Bacteria	p__Fusobacteriota	c__Fusobacteriia	o__Fusobacteriales	f__Leptotrichiaceae	g__Leptotrichia	s__uncultured_bacterium	N
	def5b6d8524e4fc6941620c712f1074d	d__Bacteria	p__Bacteroidota	c__Bacteroidia	o__Bacteroidales	f__Prevotellaceae	g__Prevotella	s__Prevotella_nanceiensis	N
	6be9159335eaf8fa99434fec1f32d847	d__Bacteria	p__Campilobacterota	c__Campylobacteria	o__Campylobacterales	f__Campylobacteraceae	g__Campylobacter	s__Campylobacter_concisus	A
	02df8598ac39f1ef54609afb19c8c450	d__Bacteria	p__Firmicutes	c__Bacilli	o__Lactobacillales	f__Streptococcaceae	g__Streptococcus		F
	8048c6d48b7eb0a432dc4aa28e73ecce	d__Bacteria	p__Proteobacteria	c__Gammaproteobacteria	o__Burkholderiales	f__Neisseriaceae			A
	8e80ec2ce7273253b1e98358d64aef04	d__Bacteria	p__Proteobacteria	c__Gammaproteobacteria	o__Pseudomonadales	f__Moraxellaceae	g__Moraxella		A
	0a857f235b897d7c44e86f0c1b75c69b	d__Bacteria	p__Bacteroidota	c__Bacteroidia	o__Bacteroidales	f__Prevotellaceae	g__Alloprevotella	s__uncultured_Bacteroidetes	N
	e708751e62639cc0951c413f92ea7620	d__Bacteria	p__Fusobacteriota	c__Fusobacteriia	o__Fusobacteriales	f__Fusobacteriaceae	g__Fusobacterium		N
	c3a43e9dca56be145dbc08c893128e6f	d__Bacteria	p__Campilobacterota	c__Campylobacteria	o__Campylobacterales	f__Campylobacteraceae	g__Campylobacter		A
	1601abe13540e0b21db9d29476137c31	d__Bacteria	p__Bacteroidota	c__Bacteroidia	o__Bacteroidales	f__Prevotellaceae	g__Prevotella	s__unidentified_eubacterium	N
	e9f080f863af4353091a04c94ff42294	d__Bacteria	p__Fusobacteriota	c__Fusobacteriia	o__Fusobacteriales	f__Leptotrichiaceae	g__Leptotrichia	s__uncultured_bacterium	N
	f1860fe716257bd5fd5c4c6a16cf3b95	d__Bacteria	p__Proteobacteria	c__Gammaproteobacteria	o__Burkholderiales	f__Neisseriaceae	g__Neisseria		A
	6cb8554bacf666885f13532fe255ae86	d__Bacteria	p__Firmicutes	c__Negativicutes	o__Veillonellales-Selenomonadales	f__Selenomonadaceae	g__Centipeda		N
	8674dcf0cfe35939037fa9a5b986866f	d__Bacteria	p__Fusobacteriota	c__Fusobacteriia	o__Fusobacteriales	f__Fusobacteriaceae	g__Fusobacterium		N
	93fec914068220be020251cc9c36396b	d__Bacteria	p__Fusobacteriota	c__Fusobacteriia	o__Fusobacteriales	f__Leptotrichiaceae	g__Leptotrichia	s__uncultured_bacterium	N
	0a21726cd4952a96635576553da67787	d__Bacteria	p__Bacteroidota	c__Bacteroidia	o__Bacteroidales	f__Prevotellaceae	g__Alloprevotella		N
	f117f249f9d1425f4ecfc792bd51c3f9	d__Bacteria	p__Firmicutes	c__Negativicutes	o__Veillonellales-Selenomonadales	f__Selenomonadaceae	g__Selenomonas		N
	a7c367beef72574e1d66781545a0674a	d__Bacteria	p__Firmicutes	c__Negativicutes	o__Veillonellales-Selenomonadales	f__Selenomonadaceae	g__Centipeda		N
	f0140aec257756213c446d6d7c286873	d__Bacteria	p__Firmicutes	c__Negativicutes	o__Veillonellales-Selenomonadales	f__Selenomonadaceae			N
	0232b56c81bb04fb94bdcfdf8b073ae1	d__Bacteria	p__Bacteroidota	c__Bacteroidia	o__Bacteroidales	f__Porphyromonadaceae	g__Porphyromonas	s__unidentified	N
	70dbac76545ca7f0d29e40f47caf5706	d__Bacteria	p__Bacteroidota	c__Bacteroidia	o__Bacteroidales	f__Prevotellaceae	g__Alloprevotella	s__Alloprevotella_tannerae	N
	3c7228b66038b74285cde6a69d28a4bd	d__Bacteria	p__Bacteroidota	c__Bacteroidia	o__Bacteroidales	f__Prevotellaceae	g__Alloprevotella	s__Alloprevotella_tannerae	N
	7f85ac088481e3811666998c6ba22231	d__Bacteria	p__Fusobacteriota	c__Fusobacteriia	o__Fusobacteriales	f__Fusobacteriaceae	g__Fusobacterium	s__Fusobacterium_nucleatum	N
	47c469260642c23db64dfd023310b421	d__Bacteria	p__Bacteroidota	c__Bacteroidia	o__Flavobacteriales	f__Flavobacteriaceae	g__Capnocytophaga		F
	f992dfdf7e8ebde2cd041f7e4100beff	d__Bacteria	p__Firmicutes	c__Clostridia	o__Lachnospirales	f__Lachnospiraceae	g__Oribacterium		N
	651895d0c2c7a66a35b3a6a7d2ee15e5	d__Bacteria	p__Firmicutes	c__Negativicutes	o__Veillonellales-Selenomonadales	f__Veillonellaceae	g__Veillonella		N
	ff59f10bbc0b61796030b91d25ebebcd	d__Bacteria	p__Bacteroidota	c__Bacteroidia	o__Bacteroidales	f__Prevotellaceae	g__Alloprevotella	s__Alloprevotella_rava	N
	b0f5209ef3b4eba6f0348affcacd5862	d__Bacteria	p__Firmicutes	c__Clostridia	o__Lachnospirales	f__Lachnospiraceae	g__Catonella		N
	426a58d7fde254d8ff01fac25e36ff0e	d__Bacteria	p__Bacteroidota	c__Bacteroidia	o__Bacteroidales	f__Prevotellaceae	g__Alloprevotella	s__uncultured_Bacteroidetes	N
	8d798956f80af7113da08ece309fd8a4	d__Bacteria	p__Bacteroidota	c__Bacteroidia	o__Flavobacteriales	f__Flavobacteriaceae	g__Capnocytophaga		F
	dcb780205dff9735d08f1a23c93470cf	d__Bacteria	p__Firmicutes	c__Negativicutes	o__Veillonellales-Selenomonadales	f__Selenomonadaceae	g__Selenomonas	s__Selenomonas_sputigena	N
	77a920bd965da12d31f93c1adf2c5ea1	d__Bacteria	p__Actinobacteriota	c__Actinobacteria	o__Corynebacteriales	f__Corynebacteriaceae	g__Corynebacterium		F
	e760971780dcb309a237f68058c31e6d	d__Bacteria	p__Firmicutes	c__Clostridia	o__Clostridia_UCG-014	f__Clostridia_UCG-014	g__Clostridia_UCG-014		N
	2b869347e522205f1c4a919196e6b45b	d__Bacteria	p__Fusobacteriota	c__Fusobacteriia	o__Fusobacteriales	f__Leptotrichiaceae	g__Leptotrichia	s__Leptotrichia_sp.	N
	09ba0dcc9d08747a09b3a4ec08c8d529	d__Bacteria	p__Firmicutes	c__Clostridia	o__Peptostreptococcales-Tissierellales	f__Anaerovoracaceae	g__[Eubacterium]_brachy_group	s__Eubacterium_brachy	N
	7e87735c204e7966d544fda276496db7	d__Bacteria	p__Firmicutes	c__Clostridia	o__Lachnospirales	f__Lachnospiraceae	g__Stomatobaculum	s__uncultured_bacterium	N
	184e36e73aea65ae969879632f3644b2	d__Bacteria	p__Bacteroidota	c__Bacteroidia	o__Bacteroidales	f__Prevotellaceae	g__Prevotella	s__Prevotella_sp.	N
	ba430d5e27861988066538a27c3742d0	d__Bacteria	p__Fusobacteriota	c__Fusobacteriia	o__Fusobacteriales	f__Leptotrichiaceae	g__Leptotrichia	s__Leptotrichia_sp.	N
	5d047879489ed3ab2b46680099f20df7	d__Bacteria	p__Fusobacteriota	c__Fusobacteriia	o__Fusobacteriales	f__Fusobacteriaceae	g__Fusobacterium		N
	fa3c3f5a8c4f5834f1afb42cd4e8e977	d__Bacteria	p__Firmicutes	c__Clostridia	o__Lachnospirales	f__Lachnospiraceae	g__Stomatobaculum	s__uncultured_bacterium	N
	97a46f61e3a58fd7a24456794f6e3a8b	d__Bacteria	p__Actinobacteriota	c__Actinobacteria	o__Actinomycetales	f__Actinomycetaceae	g__Actinomyces		F
	213bf13dcb40a070300b6c5ff8866991	d__Bacteria	p__Firmicutes	c__Negativicutes	o__Veillonellales-Selenomonadales	f__Veillonellaceae	g__Veillonella		N
	fc504f21e7e25f5da61e91d818fd28cf	d__Bacteria	p__Bacteroidota	c__Bacteroidia	o__Bacteroidales	f__Prevotellaceae	g__Prevotella		N
	df2a0360b1740dd4524b1e1163302333	d__Bacteria	p__Campilobacterota	c__Campylobacteria	o__Campylobacterales	f__Campylobacteraceae	g__Campylobacter		A
	3b555da08913fea286bf7eab94fc690d	d__Bacteria	p__Firmicutes	c__Negativicutes	o__Veillonellales-Selenomonadales	f__Selenomonadaceae	g__Centipeda		N
	ca6e8c9e4b092b9e0eb5f3cb54ffe8fc	d__Bacteria	p__Proteobacteria	c__Gammaproteobacteria	o__Burkholderiales	f__Neisseriaceae	g__Neisseria		A
	acada4bafd50faf178bb77dd706705f6	d__Bacteria	p__Bacteroidota	c__Bacteroidia	o__Bacteroidales	f__Prevotellaceae	g__Prevotella	s__Prevotella_salivae	N
	7c4e31f3bc28a5ce629d83c91faeea38	d__Bacteria	p__Firmicutes	c__Clostridia	o__Lachnospirales	f__Lachnospiraceae	g__Shuttleworthia	s__Shuttleworthia_satelles	N
	f94e35f3a72a7eda2bd9cc0703494476	d__Bacteria	p__Spirochaetota	c__Spirochaetia	o__Spirochaetales	f__Spirochaetaceae	g__Treponema	s__Treponema_medium	U
	3999d3d48d6c25388670cfd06f792d79	d__Bacteria	p__Bacteroidota	c__Bacteroidia	o__Bacteroidales	f__Prevotellaceae	g__Prevotella	s__Prevotella_salivae	N
	c1ad866ca4cc57cefffbfdb11f5388b8	d__Bacteria	p__Proteobacteria	c__Gammaproteobacteria	o__Pasteurellales	f__Pasteurellaceae	g__Haemophilus		F
	69b739268f7af53def19205e22b2ce88	d__Bacteria	p__Bacteroidota	c__Bacteroidia	o__Bacteroidales	f__Prevotellaceae	g__Prevotella	s__Prevotella_salivae	N
	2ba6fd42d2747428cad67ec783b4131d	d__Bacteria	p__Spirochaetota	c__Spirochaetia	o__Spirochaetales	f__Spirochaetaceae	g__Treponema	s__Treponema_socranskii	U
	ee81b2bfaff2d3edef79b82d58742826	d__Bacteria	p__Bacteroidota	c__Bacteroidia	o__Bacteroidales	f__Prevotellaceae	g__Prevotella	s__Prevotella_melaninogenica	N
	893163595b030990d4be44b1b1a68de9	d__Bacteria	p__Bacteroidota	c__Bacteroidia	o__Bacteroidales	f__Prevotellaceae	g__Prevotella	s__Prevotella_loescheii	N
	658d8903938ce4af1833f5be9f82ac23	d__Bacteria	p__Fusobacteriota	c__Fusobacteriia	o__Fusobacteriales	f__Fusobacteriaceae	g__Fusobacterium		N
	09f80033bb3d7fad91bf9e782dae224f	d__Bacteria	p__Fusobacteriota	c__Fusobacteriia	o__Fusobacteriales	f__Fusobacteriaceae	g__Fusobacterium		N
	e6d61f3bef87ae8371054a750ee868b2	d__Bacteria	p__Firmicutes	c__Negativicutes	o__Veillonellales-Selenomonadales	f__Selenomonadaceae	g__Centipeda	s__uncultured_bacterium	N
	ed4dddec0fe121e8eb5872d6fe067732	d__Bacteria	p__Spirochaetota	c__Spirochaetia	o__Spirochaetales	f__Spirochaetaceae	g__Treponema	s__Treponema_maltophilum	U
	9b84c28457b400b5694dd08547a42e61	d__Bacteria	p__Bacteroidota	c__Bacteroidia	o__Bacteroidales	f__Tannerellaceae	g__Tannerella	s__Tannerella_forsythia	N
	9249604f1a454b67caf515b49cb5bf43	d__Bacteria	p__Fusobacteriota	c__Fusobacteriia	o__Fusobacteriales	f__Fusobacteriaceae	g__Fusobacterium		N
	1f1b29c3e38498cfc7763f05ce2ccd64	d__Bacteria	p__Fusobacteriota	c__Fusobacteriia	o__Fusobacteriales	f__Leptotrichiaceae	g__Leptotrichia	s__uncultured_bacterium	N
	652eb9b25b317141cbf0d4508ed95e63	d__Bacteria	p__Firmicutes	c__Negativicutes	o__Veillonellales-Selenomonadales	f__Selenomonadaceae	g__Centipeda	s__uncultured_bacterium	N
	83c65c33f55a718471f4a66250aedc03	d__Bacteria	p__Bacteroidota	c__Bacteroidia	o__Bacteroidales	f__Prevotellaceae	g__Prevotella	s__Prevotella_oulorum	N
	f8e51c44d78e3db100fe95c9d171c5fc	d__Bacteria	p__Firmicutes	c__Clostridia	o__Lachnospirales	f__Lachnospiraceae	g__Stomatobaculum	s__uncultured_bacterium	N
	d76e72a880b4e5fd81deb0e3dcb3c1cb	d__Bacteria	p__Spirochaetota	c__Spirochaetia	o__Spirochaetales	f__Spirochaetaceae	g__Treponema	s__Treponema_vincentii	U
	94451b926d79f4c13eba64d580d5154f	d__Bacteria	p__Firmicutes	c__Negativicutes	o__Veillonellales-Selenomonadales	f__Veillonellaceae	g__Dialister		N
	563faac64608ddfca54f03cdd5dfaf3f	d__Bacteria	p__Firmicutes	c__Clostridia	o__Lachnospirales	f__Lachnospiraceae	g__Oribacterium	s__uncultured_organism	N
	fee97629f051de0199ea8aab1752f501	d__Bacteria	p__Actinobacteriota	c__Coriobacteriia	o__Coriobacteriales	f__Atopobiaceae	g__Atopobium	s__uncultured_bacterium	F
	3dad5406a1fa2c06e03364dbf3c4402b	d__Bacteria	p__Fusobacteriota	c__Fusobacteriia	o__Fusobacteriales	f__Fusobacteriaceae	g__Fusobacterium	s__Fusobacterium_nucleatum	N
	ca321922be56e7682cce9b8eeec198aa	d__Bacteria	p__Firmicutes	c__Negativicutes	o__Veillonellales-Selenomonadales	f__Selenomonadaceae	g__Selenomonas	s__Veillonellaceae_bacterium	N
	c534548ccace1ea014bf16387ce349ab	d__Bacteria	p__Firmicutes	c__Clostridia	o__Peptostreptococcales-Tissierellales	f__Peptostreptococcaceae	g__[Eubacterium]_yurii_group	s__uncultured_bacterium	N
	e31678836ca29c0ebde1bd1003bcdca6	d__Bacteria	p__Actinobacteriota	c__Actinobacteria	o__Actinomycetales	f__Actinomycetaceae	g__Actinomyces		F
	1f39fdd074ccf0c0ea5138041d08d2e9	d__Bacteria	p__Firmicutes	c__Clostridia	o__Lachnospirales	f__Lachnospiraceae	g__Shuttleworthia	s__Shuttleworthia_satelles	N
	8e9e41ad7e5a60d18c633485baa62678	d__Bacteria	p__Firmicutes	c__Negativicutes	o__Veillonellales-Selenomonadales	f__Selenomonadaceae	g__Selenomonas		N
	cebdc634b55118893d79da202de73b6c	d__Bacteria	p__Fusobacteriota	c__Fusobacteriia	o__Fusobacteriales	f__Leptotrichiaceae	g__Leptotrichia	s__Leptotrichia_sp.	N
	b332b9a4d638a1f226e57c94a40f1450	d__Bacteria	p__Firmicutes	c__Clostridia	o__Peptostreptococcales-Tissierellales	f__Anaerovoracaceae	g__[Eubacterium]_nodatum_group	s__[Eubacterium]_infirmum	N
	52d998a538496179968dec55950d1516	d__Bacteria	p__Proteobacteria	c__Gammaproteobacteria	o__Burkholderiales	f__Neisseriaceae	g__Eikenella		A
	ace7b08a7796148828d0357e86ee4ac8	d__Bacteria	p__Bacteroidota	c__Bacteroidia	o__Bacteroidales	f__Prevotellaceae	g__Prevotella		N
	e6c810f04e3cb9a3908b946c5ab85e86	d__Bacteria	p__Firmicutes	c__Negativicutes	o__Veillonellales-Selenomonadales	f__Veillonellaceae	g__Veillonella		N
	476f23054aadc5156eae036c2c5e73af	d__Bacteria	p__Bacteroidota	c__Bacteroidia	o__Bacteroidales	f__Prevotellaceae	g__Prevotella	s__Prevotella_melaninogenica	N
	5dcf0b75ca974467170dd7739ec289eb	d__Bacteria	p__Bacteroidota	c__Bacteroidia	o__Flavobacteriales	f__Weeksellaceae	g__Bergeyella		A
	59e9aa2569a0b35de27f4468b97b99cd	d__Bacteria	p__Proteobacteria	c__Gammaproteobacteria	o__Pseudomonadales	f__Pseudomonadaceae	g__Pseudomonas		C
	350e2ca44f40ce7ba455c4463730785e	d__Archaea	p__Euryarchaeota	c__Methanobacteria	o__Methanobacteriales	f__Methanobacteriaceae	g__Methanobacterium	s__uncultured_Methanobacteriaceae	N
	da6de4baf5c0fc64a820af6259148191	d__Bacteria	p__Firmicutes	c__Bacilli	o__Lactobacillales	f__Streptococcaceae	g__Streptococcus		F
	5a2e42177ddd0fd0ac60765af28c9a27	d__Bacteria	p__Fusobacteriota	c__Fusobacteriia	o__Fusobacteriales	f__Fusobacteriaceae	g__Fusobacterium		N
	f911ef9948ed9417792816f5ff6b7c59	d__Bacteria	p__Firmicutes	c__Bacilli	o__Staphylococcales	f__Staphylococcaceae	g__Staphylococcus		C
	773538fec13fab1cbb6060f464270a4d	d__Bacteria	p__Firmicutes	c__Bacilli	o__Staphylococcales	f__Staphylococcaceae	g__Staphylococcus		C

## Sheet: figure3_A_B_C
Fig3A-C	NW_ID	EC	sampleID1	K3	ecount	vcount	betweennessC	Sex		NW_ID network ID
	EC10_pt1_1_sp1	EC10	23003	PAT	1	2		Female		EC time series ID
	EC10_pt1_2_sp2	EC10	23004	PAT	1	2		Female		sampleID1 first sample in time series used for network inference
	EC10_pt1_3_sp3	EC10	23005	PAT	1	2		Female		K3 network-wise PEx group
	EC10_pt1_6_sp16	EC10	23018	PAT	1	2		Female		ecount #edges
	EC10_pt1_7_sp17	EC10	23021	PAT	1	2		Female		vcount # vertices
	EC10_pt1_8_sp18	EC10	23021	PAT	1	2		Female		betweennessC betweenness centrality
	EC10_pt1_9_sp19	EC10	23021	PAT	2	3	1	Female		Sex sex of sample donor
	EC10_pt1_2_sp22	EC10	23025	PAT	1	2		Female
	EC10_pt1_4_sp24	EC10	23026	PAT	1	2		Female		NWs	Female	333
	EC10_pt1_5_sp25	EC10	23027	PAT	2	3	1	Female			Male	256
	EC10_pt1_6_sp26	EC10	23028	PAT	1	2		Female
	EC10_pt1_7_sp27	EC10	23029	PAT	2	3	1	Female
	EC10_pt1_8_sp28	EC10	23030	PAT	2	3	1	Female
	EC10_pt1_9_sp29	EC10	23033	PAT	2	3	1	Female
	EC10_pt1_10_sp30	EC10	23033	PAT	2	3	1	Female
	EC10_pt1_1_sp31	EC10	23033	PAT	6	6	0.58	Female
	EC10_pt1_3_sp33	EC10	23035	PAT	1	2		Female
	EC10_pt1_4_sp34	EC10	23036	PAT	4	5	0.416667	Female
	EC10_pt1_5_sp35	EC10	23037	PAT	2	3	1	Female
	EC10_pt1_6_sp36	EC10	23038	PAT	1	2		Female
	EC10_pt1_7_sp37	EC10	23041	PAT	4	5	0.416667	Female
	EC10_pt1_8_sp38	EC10	23041	PAT	1	2		Female
	EC10_pt1_10_sp40	EC10	23042	PAT	2	3	1	Female
	EC11_pt30_1_sp1	EC11	30416	PAT	3	4	1	Male
	EC11_pt30_2_sp2	EC11	30420	PAT	2	3	1	Male
	EC11_pt30_3_sp3	EC11	30420	PAT	12	10	0.342593	Male
	EC11_pt30_4_sp4	EC11	30420	PAT	10	7	0.298148	Male
	EC11_pt30_5_sp5	EC11	30420	PAT	8	6	0.38	Male
	EC11_pt30_6_sp6	EC11	30421	PAT	14	9	0.392857	Male
	EC11_pt30_7_sp7	EC11	30422	PAT	7	5	0.1875	Male
	EC11_pt30_8_sp8	EC11	30423	PAT	3	4	0.444444	Male
	EC11_pt30_9_sp9	EC11	30424	PAT	3	4	1	Male
	EC11_pt30_10_sp10	EC11	30425	PAT	5	6	0.5	Male
	EC11_pt30_1_sp11	EC11	30426	PAT	3	4	0.444444	Male
	EC11_pt30_2_sp12	EC11	30427	PAT	4	4	0.666667	Male
	EC11_pt30_3_sp13	EC11	30428	PAT	2	3	1	Male
	EC11_pt30_4_sp14	EC11	30429	PAT	4	5	0.416667	Male
	EC11_pt30_5_sp15	EC11	30430	PAT	3	4	0.444444	Male
	EC11_pt30_6_sp16	EC11	30431	PAT	6	7	0.355556	Male
	EC11_pt30_7_sp17	EC11	30432	PAT	7	8	0.435374	Male
	EC11_pt30_8_sp18	EC11	30433	PAT	2	3	1	Male
	EC11_pt30_9_sp19	EC11	30434	PAT	2	3	1	Male
	EC11_pt30_10_sp20	EC11	30435	PAT	4	5	0.708333	Male
	EC11_pt30_1_sp21	EC11	30436	PAT	2	3	1	Male
	EC11_pt30_2_sp22	EC11	30437	PAT	5	6	0.32	Male
	EC11_pt30_3_sp23	EC11	30438	PAT	1	2		Male
	EC11_pt30_4_sp24	EC11	30439	PAT	4	4	0.666667	Male
	EC11_pt30_5_sp25	EC11	30440	PAT	6	6	0.44	Male
	EC11_pt30_6_sp26	EC11	30442	PAT	10	8	0.44898	Male
	EC11_pt30_7_sp27	EC11	30442	PAT	2	3	1	Male
	EC11_pt30_8_sp28	EC11	30443	PAT	5	5	0.541667	Male
	EC11_pt30_9_sp29	EC11	30444	PAT	6	6	0.36	Male
	EC11_pt30_10_sp30	EC11	30445	PAT	5	6	0.5	Male
	EC11_pt30_1_sp31	EC11	30446	PAT	5	5	0.375	Male
	EC11_pt30_2_sp32	EC11	30447	PAT	10	8	0.55102	Male
	EC11_pt30_3_sp33	EC11	30448	PAT	10	8	0.510204	Male
	EC11_pt30_4_sp34	EC11	30449	PAT	11	8	0.666667	Male
	EC11_pt30_5_sp35	EC11	30451	PAT	10	8	0.591837	Male
	EC11_pt30_6_sp36	EC11	30451	PAT	11	7	0.344444	Male
	EC11_pt30_7_sp37	EC11	30452	PAT	12	7	0.266667	Male
	EC13_pt5_1_sp1	EC13	5079	AN1	18	13	0.30303	Female
	EC13_pt5_2_sp2	EC13	5080	AN1	23	18	0.430363	Female
	EC13_pt5_3_sp3	EC13	5081	AN1	14	14	0.498028	Female
	EC13_pt5_4_sp4	EC13	5082	AN1	44	30	0.268048	Female
	EC13_pt5_5_sp5	EC13	5083	AN1	59	31	0.234508	Female
	EC13_pt5_6_sp6	EC13	5084	AN1	103	35	0.176421	Female
	EC13_pt5_7_sp7	EC13	5085	AN1	110	36	0.283828	Female
	EC13_pt5_8_sp8	EC13	5086	AN1	101	29	0.176985	Female
	EC13_pt5_9_sp9	EC13	5087	AN1	121	35	0.269718	Female
	EC13_pt5_10_sp10	EC13	5088	AN1	136	34	0.166628	Female
	EC13_pt5_1_sp11	EC13	5089	AN1	195	41	0.0953892	Female
	EC13_pt5_2_sp12	EC13	5090	AN1	134	39	0.156856	Female
	EC13_pt5_3_sp13	EC13	5091	AN1	135	35	0.171848	Female
	EC13_pt5_4_sp14	EC13	5092	AN1	198	42	0.098794	Female
	EC13_pt5_5_sp15	EC13	5093	AN1	138	37	0.10161	Female
	EC13_pt5_6_sp16	EC13	5103	AN2	139	39	0.141142	Female
	EC13_pt5_7_sp17	EC13	5103	AN2	104	37	0.297134	Female
	EC13_pt5_8_sp18	EC13	5103	AN2	87	34	0.304944	Female
	EC13_pt5_9_sp19	EC13	5103	AN2	80	33	0.201488	Female
	EC13_pt5_10_sp20	EC13	5103	AN2	72	28	0.27935	Female
	EC13_pt5_1_sp21	EC13	5103	AN2	42	24	0.412958	Female
	EC13_pt5_2_sp22	EC13	5103	AN2	31	20	0.3241	Female
	EC13_pt5_3_sp23	EC13	5103	AN2	18	13	0.425505	Female
	EC13_pt5_4_sp24	EC13	5103	AN2	22	17	0.353125	Female
	EC13_pt5_5_sp25	EC13	5103	AN2	23	19	0.477427	Female
	EC13_pt5_6_sp26	EC13	5104	AN2	23	16	0.340741	Female
	EC13_pt5_7_sp27	EC13	5105	AN2	28	20	0.352724	Female
	EC13_pt5_8_sp28	EC13	5106	AN2	36	21	0.361316	Female
	EC13_pt5_9_sp29	EC13	5107	AN2	24	16	0.588571	Female
	EC13_pt5_10_sp30	EC13	5108	AN2	34	22	0.362094	Female
	EC13_pt5_1_sp31	EC13	5120	AN1	44	24	0.472899	Female
	EC13_pt5_2_sp32	EC13	5120	AN1	45	18	0.196385	Female
	EC13_pt5_3_sp33	EC13	5120	AN1	61	22	0.203968	Female
	EC13_pt5_4_sp34	EC13	5120	AN1	63	21	0.174145	Female
	EC13_pt5_5_sp35	EC13	5120	AN1	67	24	0.267469	Female
	EC13_pt5_6_sp36	EC13	5120	AN1	69	22	0.265545	Female
	EC13_pt5_7_sp37	EC13	5120	AN1	72	26	0.196883	Female
	EC13_pt5_8_sp38	EC13	5120	AN1	73	29	0.198406	Female
	EC13_pt5_9_sp39	EC13	5120	AN1	67	24	0.234273	Female
	EC13_pt5_10_sp40	EC13	5120	AN1	75	25	0.2377	Female
	EC14_pt5_1_sp1	EC14	5275	AN1	20	12	0.271074	Female
	EC14_pt5_2_sp2	EC14	5276	AN1	24	16	0.357672	Female
	EC14_pt5_3_sp3	EC14	5277	AN1	16	14	0.265286	Female
	EC14_pt5_4_sp4	EC14	5278	AN1	41	30	0.264991	Female
	EC14_pt5_5_sp5	EC14	5279	AN1	65	29	0.207156	Female
	EC14_pt5_6_sp6	EC14	5280	AN1	102	30	0.259573	Female
	EC14_pt5_7_sp7	EC14	5281	AN1	108	29	0.129252	Female
	EC14_pt5_8_sp8	EC14	5282	AN1	111	30	0.184625	Female
	EC14_pt5_9_sp9	EC14	5284	AN1	116	35	0.26029	Female
	EC14_pt5_10_sp10	EC14	5284	AN1	130	38	0.172409	Female
	EC14_pt5_1_sp11	EC14	5285	AN1	189	41	0.0776475	Female
	EC14_pt5_2_sp12	EC14	5286	AN1	191	43	0.11452	Female
	EC14_pt5_3_sp13	EC14	5287	AN1	131	37	0.152834	Female
	EC14_pt5_4_sp14	EC14	5291	AN1	143	36	0.174198	Female
	EC14_pt5_5_sp15	EC14	5291	AN1	204	40	0.155625	Female
	EC14_pt5_6_sp16	EC14	5291	AN1	137	38	0.150008	Female
	EC14_pt5_7_sp17	EC14	5291	AN1	100	34	0.182273	Female
	EC14_pt5_8_sp18	EC14	5292	AN1	95	34	0.198378	Female
	EC14_pt5_9_sp19	EC14	5293	AN1	73	33	0.198424	Female
	EC14_pt5_10_sp20	EC14	5297	AN1	72	31	0.121605	Female
	EC14_pt5_1_sp21	EC14	5297	AN1	49	30	0.484118	Female
	EC14_pt5_2_sp22	EC14	5297	AN1	27	17	0.315625	Female
	EC14_pt5_3_sp23	EC14	5297	AN1	23	16	0.6	Female
	EC14_pt5_4_sp24	EC14	5298	AN1	26	20	0.464451	Female
	EC14_pt5_5_sp25	EC14	5299	AN1	18	17	0.483594	Female
	EC14_pt5_6_sp26	EC14	5300	AN1	23	15	0.449176	Female
	EC14_pt5_7_sp27	EC14	5301	AN1	26	18	0.379066	Female
	EC14_pt5_8_sp28	EC14	5302	AN1	26	17	0.485764	Female
	EC14_pt5_9_sp29	EC14	5303	AN1	31	17	0.485156	Female
	EC14_pt5_10_sp30	EC14	5304	AN1	32	22	0.465533	Female
	EC14_pt5_1_sp31	EC14	5305	AN1	42	20	0.545706	Female
	EC14_pt5_2_sp32	EC14	5306	AN1	40	15	0.195195	Female
	EC14_pt5_3_sp33	EC14	5307	AN1	63	24	0.173054	Female
	EC14_pt5_4_sp34	EC14	5308	AN1	64	22	0.271838	Female
	EC14_pt5_5_sp35	EC14	5309	AN1	70	24	0.245776	Female
	EC14_pt5_6_sp36	EC14	5310	AN1	73	27	0.255099	Female
	EC14_pt5_7_sp37	EC14	5311	AN1	68	24	0.183048	Female
	EC14_pt5_8_sp38	EC14	5312	AN1	67	24	0.218582	Female
	EC14_pt5_9_sp39	EC14	5313	AN1	64	26	0.260796	Female
	EC14_pt5_10_sp40	EC14	5314	AN1	71	25	0.178662	Female
	EC15_pt5_1_sp1	EC15	5515	AN2	24	15	0.350078	Female
	EC15_pt5_2_sp2	EC15	5515	AN2	22	16	0.378824	Female
	EC15_pt5_3_sp3	EC15	5516	AN1	25	21	0.565	Female
	EC15_pt5_4_sp4	EC15	5517	AN1	47	31	0.272785	Female
	EC15_pt5_5_sp5	EC15	5521	AN2	65	35	0.249055	Female
	EC15_pt5_6_sp6	EC15	5521	AN2	108	32	0.177525	Female
	EC15_pt5_7_sp7	EC15	5521	AN2	114	34	0.189485	Female
	EC15_pt5_8_sp8	EC15	5521	AN2	117	37	0.251529	Female
	EC15_pt5_9_sp9	EC15	5524	AN1	118	36	0.196232	Female
	EC15_pt5_10_sp10	EC15	5524	AN1	140	34	0.135019	Female
	EC15_pt5_1_sp11	EC15	5524	AN1	192	45	0.109403	Female
	EC15_pt5_2_sp12	EC15	5530	AN1	191	42	0.0956421	Female
	EC15_pt5_3_sp13	EC15	5530	AN1	123	37	0.229222	Female
	EC15_pt5_4_sp14	EC15	5530	AN1	128	39	0.158887	Female
	EC15_pt5_5_sp15	EC15	5530	AN1	195	42	0.102094	Female
	EC15_pt5_6_sp16	EC15	5530	AN1	203	40	0.0907666	Female
	EC15_pt5_7_sp17	EC15	5530	AN1	106	35	0.254973	Female
	EC15_pt5_8_sp18	EC15	5534	AN1	86	34	0.241942	Female
	EC15_pt5_9_sp19	EC15	5534	AN1	81	31	0.21501	Female
	EC15_pt5_10_sp20	EC15	5534	AN1	64	30	0.292424	Female
	EC15_pt5_1_sp21	EC15	5534	AN1	43	30	0.32283	Female
	EC15_pt5_2_sp22	EC15	5535	AN1	38	23	0.388233	Female
	EC15_pt5_3_sp23	EC15	5536	AN1	29	21	0.360921	Female
	EC15_pt5_4_sp24	EC15	5538	AN1	18	13	0.22601	Female
	EC15_pt5_5_sp25	EC15	5538	AN1	19	16	0.466032	Female
	EC15_pt5_6_sp26	EC15	5539	AN1	25	19	0.399661	Female
	EC15_pt5_7_sp27	EC15	5540	AN1	29	21	0.509342	Female
	EC15_pt5_8_sp28	EC15	5541	AN1	32	25	0.445149	Female
	EC15_pt5_10_sp30	EC15	5543	AN1	39	24	0.485925	Female
	EC15_pt5_1_sp31	EC15	5544	AN1	42	23	0.318979	Female
	EC15_pt5_2_sp32	EC15	5550	AN2	46	20	0.328335	Female
	EC15_pt5_3_sp33	EC15	5550	AN2	60	23	0.31851	Female
	EC15_pt5_4_sp34	EC15	5550	AN2	67	21	0.1645	Female
	EC15_pt5_5_sp35	EC15	5550	AN2	61	23	0.191083	Female
	EC15_pt5_6_sp36	EC15	5550	AN2	86	26	0.129982	Female
	EC15_pt5_7_sp37	EC15	5550	AN2	68	27	0.199164	Female
	EC15_pt5_8_sp38	EC15	5554	AN2	64	23	0.293587	Female
	EC15_pt5_9_sp39	EC15	5554	AN2	61	24	0.224446	Female
	EC15_pt5_10_sp40	EC15	5554	AN2	66	25	0.15929	Female
	EC16_pt6_1_sp1	EC16	6456	PAT	7	7	0.444444	Male
	EC16_pt6_2_sp2	EC16	6457	PAT	20	16	0.302815	Male
	EC16_pt6_3_sp3	EC16	6458	PAT	13	12	0.319008	Male
	EC16_pt6_4_sp4	EC16	6459	PAT	18	16	0.539683	Male
	EC16_pt6_5_sp5	EC16	6460	PAT	29	23	0.413584	Male
	EC16_pt6_6_sp6	EC16	6461	PAT	25	21	0.463158	Male
	EC16_pt6_7_sp7	EC16	6462	PAT	23	17	0.35	Male
	EC16_pt6_8_sp8	EC16	6463	PAT	33	23	0.458914	Male
	EC16_pt6_9_sp9	EC16	6464	PAT	34	27	0.525148	Male
	EC16_pt6_10_sp10	EC16	6466	PAT	37	24	0.407802	Male
	EC16_pt6_1_sp11	EC16	6466	PAT	35	26	0.362667	Male
	EC16_pt6_2_sp12	EC16	6467	PAT	33	24	0.271868	Male
	EC16_pt6_3_sp13	EC16	6468	PAT	24	18	0.354022	Male
	EC16_pt6_4_sp14	EC16	6469	PAT	30	26	0.492889	Male
	EC16_pt6_5_sp15	EC16	6470	PAT	30	23	0.405893	Male
	EC16_pt6_6_sp16	EC16	6471	PAT	36	24	0.472246	Male
	EC16_pt6_7_sp17	EC16	6472	PAT	33	22	0.322797	Male
	EC16_pt6_8_sp18	EC16	6473	PAT	35	23	0.271271	Male
	EC16_pt6_9_sp19	EC16	6474	PAT	46	25	0.261763	Male
	EC16_pt6_10_sp20	EC16	6475	PAT	40	24	0.260217	Male
	EC16_pt6_1_sp21	EC16	6476	PAT	40	28	0.36615	Male
	EC16_pt6_2_sp22	EC16	6477	PAT	32	23	0.499475	Male
	EC16_pt6_3_sp23	EC16	6478	PAT	43	27	0.316331	Male
	EC16_pt6_4_sp24	EC16	6479	PAT	49	28	0.474897	Male
	EC16_pt6_5_sp25	EC16	6480	PAT	20	18	0.629325	Male
	EC16_pt6_6_sp26	EC16	6481	PAT	22	18	0.240052	Male
	EC16_pt6_7_sp27	EC16	6482	PAT	28	22	0.458503	Male
	EC16_pt6_8_sp28	EC16	6483	PAT	30	26	0.27936	Male
	EC16_pt6_9_sp29	EC16	6484	PAT	7	6	0.4	Male
	EC16_pt6_10_sp30	EC16	6485	PAT	18	16	0.51746	Male
	EC16_pt6_1_sp31	EC16	6486	PAT	21	19	0.441358	Male
	EC16_pt6_2_sp32	EC16	6487	PAT	15	13	0.404672	Male
	EC16_pt6_3_sp33	EC16	6488	PAT	20	16	0.297989	Male
	EC16_pt6_4_sp34	EC16	6489	PAT	17	15	0.551805	Male
	EC16_pt6_5_sp35	EC16	6490	PAT	23	19	0.436456	Male
	EC16_pt6_6_sp36	EC16	6491	PAT	20	19	0.399056	Male
	EC16_pt6_7_sp37	EC16	6492	PAT	27	22	0.326757	Male
	EC16_pt6_8_sp38	EC16	6493	PAT	28	20	0.580179	Male
	EC16_pt6_9_sp39	EC16	6494	PAT	34	21	0.362368	Male
	EC17_pt9_1_sp1	EC17	9028	AN1	41	18	0.286209	Male
	EC17_pt9_2_sp2	EC17	9028	AN1	41	19	0.376235	Male
	EC17_pt9_3_sp3	EC17	9029	AN1	46	18	0.101594	Male
	EC17_pt9_4_sp4	EC17	9031	AN1	40	19	0.261329	Male
	EC17_pt9_5_sp5	EC17	9031	AN1	35	16	0.286688	Male
	EC17_pt9_6_sp6	EC17	9032	AN1	37	24	0.477573	Male
	EC17_pt9_7_sp7	EC17	9033	AN1	42	20	0.330197	Male
	EC17_pt9_8_sp8	EC17	9034	AN1	40	22	0.234234	Male
	EC17_pt9_9_sp9	EC17	9035	AN1	33	18	0.24282	Male
	EC17_pt9_10_sp10	EC17	9037	AN1	35	21	0.412829	Male
	EC17_pt9_1_sp11	EC17	9037	AN1	36	21	0.495836	Male
	EC17_pt9_2_sp12	EC17	9038	AN1	32	15	0.240357	Male
	EC17_pt9_3_sp13	EC17	9039	AN1	26	14	0.174227	Male
	EC17_pt9_4_sp14	EC17	9040	AN1	42	20	0.192264	Male
	EC17_pt9_5_sp15	EC17	9041	AN1	35	18	0.296651	Male
	EC17_pt9_6_sp16	EC17	9042	AN1	35	18	0.477941	Male
	EC17_pt9_7_sp17	EC17	9043	AN1	36	18	0.244377	Male
	EC17_pt9_8_sp18	EC17	9044	AN1	36	17	0.443316	Male
	EC17_pt9_9_sp19	EC17	9045	AN1	31	15	0.454474	Male
	EC17_pt9_10_sp20	EC17	9046	AN1	36	15	0.295526	Male
	EC17_pt9_1_sp21	EC17	9047	AN1	32	16	0.404868	Male
	EC17_pt9_2_sp22	EC17	9056	AN2	24	16	0.483386	Male
	EC17_pt9_3_sp23	EC17	9056	AN2	30	18	0.470588	Male
	EC17_pt9_4_sp24	EC17	9056	AN2	30	18	0.269291	Male
	EC17_pt9_5_sp25	EC17	9056	AN2	45	17	0.155906	Male
	EC17_pt9_6_sp26	EC17	9056	AN2	43	19	0.238913	Male
	EC17_pt9_7_sp27	EC17	9056	AN2	40	17	0.151181	Male
	EC17_pt9_8_sp28	EC17	9056	AN2	40	19	0.270873	Male
	EC17_pt9_9_sp29	EC17	9056	AN2	33	16	0.31746	Male
	EC17_pt9_10_sp30	EC17	9056	AN2	39	19	0.345316	Male
	EC17_pt9_1_sp31	EC17	9057	AN2	32	17	0.4848	Male
	EC17_pt9_2_sp32	EC17	9058	AN2	41	23	0.196163	Male
	EC17_pt9_3_sp33	EC17	9059	AN2	47	23	0.338512	Male
	EC17_pt9_4_sp34	EC17	9062	AN2	45	24	0.428218	Male
	EC17_pt9_5_sp35	EC17	9062	AN2	55	24	0.31571	Male
	EC17_pt9_6_sp36	EC17	9062	AN2	54	24	0.192601	Male
	EC17_pt9_7_sp37	EC17	9063	AN2	52	27	0.242319	Male
	EC18_pt9_1_sp1	EC18	9227	AN1	41	19	0.291951	Male
	EC18_pt9_2_sp2	EC18	9228	AN1	38	19	0.265107	Male
	EC18_pt9_3_sp3	EC18	9229	AN1	45	20	0.454474	Male
	EC18_pt9_4_sp4	EC18	9231	AN1	37	18	0.326557	Male
	EC18_pt9_5_sp5	EC18	9231	AN1	36	23	0.439256	Male
	EC18_pt9_6_sp6	EC18	9232	AN1	30	15	0.197998	Male
	EC18_pt9_7_sp7	EC18	9233	AN1	42	21	0.253868	Male
	EC18_pt9_8_sp8	EC18	9234	AN1	37	20	0.313943	Male
	EC18_pt9_9_sp9	EC18	9235	AN1	36	18	0.160683	Male
	EC18_pt9_10_sp10	EC18	9236	AN1	37	19	0.31499	Male
	EC18_pt9_1_sp11	EC18	9237	AN1	39	21	0.451079	Male
	EC18_pt9_2_sp12	EC18	9239	AN1	30	18	0.444204	Male
	EC18_pt9_3_sp13	EC18	9239	AN1	28	16	0.212027	Male
	EC18_pt9_4_sp14	EC18	9240	AN1	38	19	0.171781	Male
	EC18_pt9_5_sp15	EC18	9241	AN1	38	19	0.235482	Male
	EC18_pt9_6_sp16	EC18	9244	AN1	33	16	0.205164	Male
	EC18_pt9_8_sp18	EC18	9244	AN1	36	18	0.210467	Male
	EC18_pt9_9_sp19	EC18	9246	AN1	32	14	0.475345	Male
	EC18_pt9_10_sp20	EC18	9246	AN1	32	16	0.187302	Male
	EC18_pt9_1_sp21	EC18	9247	AN1	42	21	0.369066	Male
	EC18_pt9_2_sp22	EC18	9248	AN1	24	14	0.341716	Male
	EC18_pt9_3_sp23	EC18	9249	AN1	28	14	0.231427	Male
	EC18_pt9_4_sp24	EC18	9250	AN1	35	17	0.260781	Male
	EC18_pt9_5_sp25	EC18	9251	AN1	39	20	0.314969	Male
	EC18_pt9_6_sp26	EC18	9252	AN1	34	17	0.22823	Male
	EC18_pt9_7_sp27	EC18	9253	AN1	31	16	0.416931	Male
	EC18_pt9_8_sp28	EC18	9259	AN1	39	21	0.191829	Male
	EC18_pt9_9_sp29	EC18	9257	PAT	38	18	0.234516	Male
	EC18_pt9_10_sp30	EC18	9259	AN1	37	17	0.451476	Male
	EC18_pt9_1_sp31	EC18	9259	AN1	31	21	0.447013	Male
	EC18_pt9_2_sp32	EC18	9259	AN1	32	19	0.273312	Male
	EC18_pt9_3_sp33	EC18	9259	AN1	43	21	0.261132	Male
	EC18_pt9_4_sp34	EC18	9261	AN1	59	26	0.358408	Male
	EC18_pt9_5_sp35	EC18	9265	PAT	52	27	0.40155	Male
	EC18_pt9_6_sp36	EC18	9265	PAT	57	26	0.357725	Male
	EC18_pt9_7_sp37	EC18	9265	PAT	61	26	0.387271	Male
	EC18_pt9_8_sp38	EC18	9265	PAT	64	27	0.179217	Male
	EC18_pt9_9_sp39	EC18	9265	PAT	58	28	0.3067	Male
	EC1_pt1_1_sp1	EC1	1104	PAT	6	5	0.5625	Female
	EC1_pt1_2_sp2	EC1	1106	PAT	3	4	0.444444	Female
	EC1_pt1_3_sp3	EC1	1106	PAT	10	10	0.493827	Female
	EC1_pt1_4_sp4	EC1	1110	PAT	5	5	0.375	Female
	EC1_pt1_5_sp5	EC1	1110	PAT	3	4	0.444444	Female
	EC1_pt1_6_sp6	EC1	1110	PAT	6	6	0.44	Female
	EC1_pt1_7_sp7	EC1	1110	PAT	4	4	0.666667	Female
	EC1_pt1_8_sp8	EC1	1115	PAT	5	5	0.541667	Female
	EC1_pt1_9_sp9	EC1	1115	PAT	6	7	0.311111	Female
	EC1_pt1_10_sp10	EC1	1115	PAT	4	5	0.708333	Female
	EC1_pt1_1_sp11	EC1	1115	PAT	2	3	1	Female
	EC1_pt1_2_sp12	EC1	1115	PAT	4	4	0.666667	Female
	EC1_pt1_3_sp13	EC1	1116	PAT	7	8	0.469388	Female
	EC1_pt1_4_sp14	EC1	1117	PAT	7	8	0.469388	Female
	EC1_pt1_5_sp15	EC1	1120	PAT	4	5	0.416667	Female
	EC1_pt1_6_sp16	EC1	1120	PAT	6	7	0.355556	Female
	EC1_pt1_7_sp17	EC1	1120	PAT	12	11	0.44	Female
	EC1_pt1_8_sp18	EC1	1124	PAT	5	5	0.541667	Female
	EC1_pt1_9_sp19	EC1	1124	PAT	7	7	0.588889	Female
	EC1_pt1_10_sp20	EC1	1124	PAT	15	12	0.323967	Female
	EC1_pt1_1_sp21	EC1	1124	PAT	8	8	0.29932	Female
	EC1_pt1_2_sp22	EC1	1125	PAT	4	5	0.416667	Female
	EC1_pt1_3_sp23	EC1	1126	PAT	8	9	0.294643	Female
	EC1_pt1_4_sp24	EC1	1127	PAT	14	14	0.512821	Female
	EC1_pt1_5_sp25	EC1	1128	PAT	9	9	0.321429	Female
	EC1_pt1_6_sp26	EC1	1129	PAT	11	10	0.503086	Female
	EC1_pt1_7_sp27	EC1	1130	PAT	6	5	0.416667	Female
	EC1_pt1_8_sp28	EC1	1132	PAT	10	9	0.328125	Female
	EC1_pt1_9_sp29	EC1	1132	PAT	7	7	0.622222	Female
	EC1_pt1_10_sp30	EC1	1133	PAT	6	6	0.44	Female
	EC1_pt1_1_sp31	EC1	1134	PAT	5	6	0.56	Female
	EC1_pt1_2_sp32	EC1	1137	PAT	6	6	0.62	Female
	EC1_pt1_3_sp33	EC1	1137	PAT	4	4	0.666667	Female
	EC1_pt1_4_sp34	EC1	1137	PAT	10	10	0.574074	Female
	EC1_pt1_5_sp35	EC1	1139	PAT	7	6	0.8	Female
	EC1_pt1_6_sp36	EC1	1139	PAT	4	4	0.666667	Female
	EC1_pt1_7_sp37	EC1	1140	PAT	7	6	0.12	Female
	EC1_pt1_8_sp38	EC1	1142	PAT	8	8	0.340136	Female
	EC2_pt1_1_sp1	EC2	1576	PAT	5	5	0.375	Female
	EC2_pt1_2_sp2	EC2	1576	PAT	5	4	0.111111	Female
	EC2_pt1_3_sp3	EC2	1577	PAT	8	7	0.483333	Female
	EC2_pt1_4_sp4	EC2	1582	PAT	3	3	0	Female
	EC2_pt1_5_sp5	EC2	1582	PAT	3	4	1	Female
	EC2_pt1_6_sp6	EC2	1582	PAT	5	5	0.541667	Female
	EC2_pt1_7_sp7	EC2	1582	PAT	7	7	0.333333	Female
	EC2_pt1_8_sp8	EC2	1582	PAT	6	6	0.44	Female
	EC2_pt1_9_sp9	EC2	1584	PAT	2	3	1	Female
	EC2_pt1_10_sp10	EC2	1584	PAT	3	4	0.444444	Female
	EC2_pt1_1_sp11	EC2	1587	PAT	2	3	1	Female
	EC2_pt1_2_sp12	EC2	1587	PAT	3	4	1	Female
	EC2_pt1_3_sp13	EC2	1587	PAT	6	6	0.44	Female
	EC2_pt1_4_sp14	EC2	1588	PAT	7	8	0.469388	Female
	EC2_pt1_5_sp15	EC2	1589	PAT	7	8	0.571429	Female
	EC2_pt1_6_sp16	EC2	1592	PAT	7	8	0.489796	Female
	EC2_pt1_7_sp17	EC2	1592	PAT	7	8	0.489796	Female
	EC2_pt1_8_sp18	EC2	1592	PAT	9	10	0.45679	Female
	EC2_pt1_9_sp19	EC2	1593	PAT	10	9	0.549107	Female
	EC2_pt1_10_sp20	EC2	1597	PAT	5	6	0.5	Female
	EC2_pt1_1_sp21	EC2	1597	PAT	4	5	0.708333	Female
	EC2_pt1_2_sp22	EC2	1597	PAT	11	11	0.311111	Female
	EC2_pt1_3_sp23	EC2	1597	PAT	6	7	0.533333	Female
	EC2_pt1_4_sp24	EC2	1598	PAT	10	9	0.404018	Female
	EC2_pt1_5_sp25	EC2	1599	PAT	15	12	0.573554	Female
	EC2_pt1_6_sp26	EC2	1600	PAT	12	10	0.382716	Female
	EC2_pt1_7_sp27	EC2	1601	PAT	6	6	0.62	Female
	EC2_pt1_8_sp28	EC2	1603	PAT	6	5	0.5625	Female
	EC2_pt1_9_sp29	EC2	1603	PAT	7	7	0.622222	Female
	EC2_pt1_10_sp30	EC2	1605	PAT	7	7	0.4	Female
	EC2_pt1_1_sp31	EC2	1605	PAT	13	12	0.345455	Female
	EC2_pt1_2_sp32	EC2	1606	PAT	5	5	0.541667	Female
	EC2_pt1_3_sp33	EC2	1609	PAT	6	6	0.72	Female
	EC2_pt1_4_sp34	EC2	1609	PAT	12	11	0.578889	Female
	EC2_pt1_5_sp35	EC2	1609	PAT	6	6	0.72	Female
	EC2_pt1_6_sp36	EC2	1612	PAT	5	5	0.375	Female
	EC2_pt1_7_sp37	EC2	1612	PAT	4	4	0.666667	Female
	EC2_pt1_8_sp38	EC2	1612	PAT	8	7	0.216667	Female
	EC2_pt1_9_sp39	EC2	1613	PAT	6	6	0.4	Female
	EC3_pt12_1_sp1	EC3	12235	PAT	11	11	0.576667	Female
	EC3_pt12_2_sp2	EC3	12236	PAT	15	14	0.540434	Female
	EC3_pt12_3_sp3	EC3	12237	PAT	13	10	0.339506	Female
	EC3_pt12_4_sp4	EC3	12238	PAT	19	12	0.256198	Female
	EC3_pt12_5_sp5	EC3	12240	PAT	24	13	0.49697	Female
	EC3_pt12_6_sp6	EC3	12240	PAT	17	14	0.240631	Female
	EC3_pt12_7_sp7	EC3	12241	PAT	20	13	0.311448	Female
	EC3_pt12_8_sp8	EC3	12242	PAT	14	10	0.535494	Female
	EC3_pt12_9_sp9	EC3	12244	PAT	15	13	0.544192	Female
	EC3_pt12_10_sp10	EC3	12244	PAT	5	6	0.5	Female
	EC3_pt12_1_sp11	EC3	12245	PAT	6	7	0.577778	Female
	EC3_pt12_2_sp12	EC3	12246	PAT	10	8	0.639456	Female
	EC3_pt12_3_sp13	EC3	12247	PAT	11	8	0.612245	Female
	EC3_pt12_4_sp14	EC3	12248	PAT	18	14	0.501972	Female
	EC3_pt12_5_sp15	EC3	12249	PAT	20	14	0.528928	Female
	EC3_pt12_6_sp16	EC3	12250	PAT	26	18	0.352076	Female
	EC3_pt12_7_sp17	EC3	12251	PAT	22	12	0.434711	Female
	EC3_pt12_8_sp18	EC3	12254	PAT	23	12	0.454545	Female
	EC3_pt12_9_sp19	EC3	12254	PAT	23	11	0.178148	Female
	EC3_pt12_10_sp20	EC3	12254	PAT	32	19	0.396641	Female
	EC3_pt12_1_sp21	EC3	12255	PAT	35	16	0.255026	Female
	EC3_pt12_2_sp22	EC3	12256	PAT	18	8	0.326531	Female
	EC3_pt12_3_sp23	EC3	12257	PAT	34	16	0.242963	Female
	EC3_pt12_4_sp24	EC3	12260	PAT	25	12	0.290909	Female
	EC3_pt12_5_sp25	EC3	12260	PAT	29	17	0.464062	Female
	EC3_pt12_6_sp26	EC3	12260	PAT	28	16	0.417143	Female
	EC3_pt12_7_sp27	EC3	12261	PAT	36	23	0.394726	Female
	EC3_pt12_8_sp28	EC3	12263	PAT	29	19	0.35984	Female
	EC3_pt12_9_sp29	EC3	12263	PAT	8	8	0.727891	Female
	EC3_pt12_10_sp30	EC3	12265	PAT	8	6	0.7	Female
	EC3_pt12_1_sp31	EC3	12265	PAT	9	7	0.416667	Female
	EC3_pt12_2_sp32	EC3	12266	PAT	6	5	0.5625	Female
	EC3_pt12_3_sp33	EC3	12267	PAT	19	14	0.377252	Female
	EC3_pt12_4_sp34	EC3	12270	PAT	10	8	0.319728	Female
	EC3_pt12_5_sp35	EC3	12270	PAT	12	10	0.444444	Female
	EC3_pt12_6_sp36	EC3	12270	PAT	10	8	0.353741	Female
	EC3_pt12_7_sp37	EC3	12271	PAT	11	9	0.4375	Female
	EC3_pt12_8_sp38	EC3	12272	PAT	11	7	0.244444	Female
	EC3_pt12_9_sp39	EC3	12273	PAT	14	9	0.357143	Female
	EC3_pt12_10_sp40	EC3	12274	PAT	23	15	0.260204	Female
	EC4_pt13_1_sp1	EC4	13298	AN1	16	10	0.454733	Male
	EC4_pt13_2_sp2	EC4	13299	AN1	19	14	0.454306	Male
	EC4_pt13_3_sp3	EC4	13300	AN1	10	9	0.5	Male
	EC4_pt13_4_sp4	EC4	13301	AN1	12	9	0.493304	Male
	EC4_pt13_5_sp5	EC4	13302	AN1	12	10	0.435185	Male
	EC4_pt13_6_sp6	EC4	13303	AN1	8	7	0.305556	Male
	EC4_pt13_7_sp7	EC4	13304	AN1	10	9	0.473214	Male
	EC4_pt13_8_sp8	EC4	13305	AN1	17	15	0.451727	Male
	EC4_pt13_9_sp9	EC4	13306	AN1	22	18	0.739187	Male
	EC4_pt13_10_sp10	EC4	13307	AN1	19	17	0.64401	Male
	EC4_pt13_1_sp11	EC4	13308	AN1	26	18	0.399221	Male
	EC4_pt13_2_sp12	EC4	13309	AN1	20	15	0.519623	Male
	EC4_pt13_3_sp13	EC4	13310	AN1	21	15	0.33438	Male
	EC4_pt13_4_sp14	EC4	13311	AN1	26	16	0.286984	Male
	EC4_pt13_5_sp15	EC4	13314	AN1	31	20	0.202832	Male
	EC4_pt13_6_sp16	EC4	13314	AN1	40	24	0.212923	Male
	EC4_pt13_7_sp17	EC4	13314	AN1	46	21	0.163224	Male
	EC4_pt13_8_sp18	EC4	13315	AN1	47	19	0.206081	Male
	EC4_pt13_9_sp19	EC4	13316	AN1	48	21	0.222105	Male
	EC4_pt13_10_sp20	EC4	13317	AN1	41	19	0.201422	Male
	EC4_pt13_1_sp21	EC4	13318	AN1	34	18	0.245415	Male
	EC4_pt13_2_sp22	EC4	13319	AN1	33	18	0.382322	Male
	EC4_pt13_3_sp23	EC4	13320	AN1	35	19	0.241225	Male
	EC4_pt13_4_sp24	EC4	13321	AN1	26	17	0.268212	Male
	EC4_pt13_5_sp25	EC4	13322	AN1	22	15	0.642072	Male
	EC4_pt13_6_sp26	EC4	13323	AN1	36	19	0.264313	Male
	EC4_pt13_7_sp27	EC4	13324	AN1	36	17	0.334251	Male
	EC4_pt13_8_sp28	EC4	13326	AN1	38	17	0.35651	Male
	EC5_pt14_1_sp1	EC5	14062	AN1	263	65	0.105469	Male
	EC5_pt14_2_sp2	EC5	14063	AN1	210	59	0.0955081	Male
	EC5_pt14_3_sp3	EC5	14064	AN1	183	59	0.162933	Male
	EC5_pt14_4_sp4	EC5	14065	AN1	157	58	0.198457	Male
	EC5_pt14_5_sp5	EC5	14066	AN1	157	58	0.134214	Male
	EC5_pt14_6_sp6	EC5	14068	AN1	133	54	0.249733	Male
	EC5_pt14_7_sp7	EC5	14068	AN1	110	51	0.30407	Male
	EC5_pt14_8_sp8	EC5	14070	AN1	94	46	0.165195	Male
	EC5_pt14_9_sp9	EC5	14070	AN1	96	49	0.300086	Male
	EC5_pt14_10_sp10	EC5	14074	AN1	63	42	0.225769	Male
	EC5_pt14_1_sp11	EC5	14074	AN1	70	41	0.30409	Male
	EC5_pt14_2_sp12	EC5	14074	AN1	60	35	0.212123	Male
	EC5_pt14_3_sp13	EC5	14074	AN1	72	40	0.177383	Male
	EC5_pt14_4_sp14	EC5	14075	AN1	109	43	0.241552	Male
	EC5_pt14_5_sp15	EC5	14077	AN1	100	42	0.226908	Male
	EC5_pt14_6_sp16	EC5	14077	AN1	93	41	0.187084	Male
	EC5_pt14_7_sp17	EC5	14078	AN1	75	37	0.232721	Male
	EC5_pt14_8_sp18	EC5	14079	AN1	100	40	0.21761	Male
	EC5_pt14_9_sp19	EC5	14080	AN1	84	34	0.259623	Male
	EC5_pt14_10_sp20	EC5	14081	AN1	76	39	0.285108	Male
	EC5_pt14_1_sp21	EC5	14082	AN1	69	36	0.303947	Male
	EC5_pt14_2_sp22	EC5	14083	AN1	94	38	0.129172	Male
	EC5_pt14_3_sp23	EC5	14086	AN2	99	43	0.154184	Male
	EC5_pt14_4_sp24	EC5	14086	AN2	97	41	0.163666	Male
	EC5_pt14_5_sp25	EC5	14086	AN2	73	39	0.201245	Male
	EC5_pt14_6_sp26	EC5	14088	AN2	63	34	0.310103	Male
	EC5_pt14_7_sp27	EC5	14088	AN2	72	33	0.141631	Male
	EC5_pt14_8_sp28	EC5	14089	AN2	69	37	0.300654	Male
	EC5_pt14_9_sp29	EC5	14090	AN2	57	35	0.36347	Male
	EC5_pt14_10_sp30	EC5	14091	AN2	66	40	0.250834	Male
	EC5_pt14_1_sp31	EC5	14094	AN2	35	23	0.290476	Male
	EC5_pt14_2_sp32	EC5	14094	AN2	54	33	0.311996	Male
	EC5_pt14_3_sp33	EC5	14094	AN2	54	36	0.255971	Male
	EC5_pt14_4_sp34	EC5	14103	AN2	45	32	0.403515	Male
	EC5_pt14_5_sp35	EC5	14103	AN2	55	37	0.245309	Male
	EC5_pt14_6_sp36	EC5	14103	AN2	44	33	0.355091	Male
	EC5_pt14_7_sp37	EC5	14103	AN2	65	36	0.242854	Male
	EC5_pt14_8_sp38	EC5	14103	AN2	76	38	0.183176	Male
	EC5_pt14_9_sp39	EC5	14103	AN2	88	37	0.146636	Male
	EC6_pt17_1_sp1	EC6	17088	AN2	290	50	0.136028	Female
	EC6_pt17_2_sp2	EC6	17088	AN2	306	54	0.213471	Female
	EC6_pt17_3_sp3	EC6	17089	AN2	286	52	0.1063	Female
	EC6_pt17_4_sp4	EC6	17090	AN2	247	51	0.101092	Female
	EC6_pt17_5_sp5	EC6	17091	AN2	226	50	0.109532	Female
	EC6_pt17_6_sp6	EC6	17094	AN2	207	48	0.138014	Female
	EC6_pt17_7_sp7	EC6	17094	AN2	185	49	0.241848	Female
	EC6_pt17_8_sp8	EC6	17094	AN2	157	44	0.187102	Female
	EC6_pt17_9_sp9	EC6	17095	AN2	127	40	0.19536	Female
	EC6_pt17_10_sp10	EC6	17096	AN2	91	40	0.206806	Female
	EC6_pt17_1_sp11	EC6	17097	AN2	77	35	0.218507	Female
	EC6_pt17_2_sp12	EC6	17098	AN2	64	31	0.136903	Female
	EC6_pt17_3_sp13	EC6	17099	AN2	63	36	0.335392	Female
	EC6_pt17_4_sp14	EC6	17100	AN2	37	30	0.530916	Female
	EC6_pt17_5_sp15	EC6	17103	AN2	44	30	0.284907	Female
	EC6_pt17_6_sp16	EC6	17103	AN2	46	32	0.280842	Female
	EC6_pt17_7_sp17	EC6	17103	AN2	56	33	0.20637	Female
	EC6_pt17_8_sp18	EC6	17104	AN2	50	32	0.334288	Female
	EC6_pt17_9_sp19	EC6	17105	AN2	57	36	0.3592	Female
	EC6_pt17_10_sp20	EC6	17108	AN2	61	35	0.186969	Female
	EC6_pt17_1_sp21	EC6	17108	AN2	65	33	0.179672	Female
	EC6_pt17_2_sp22	EC6	17108	AN2	66	36	0.255789	Female
	EC6_pt17_3_sp23	EC6	17109	AN2	64	32	0.172986	Female
	EC6_pt17_4_sp24	EC6	17110	AN2	48	28	0.396335	Female
	EC6_pt17_5_sp25	EC6	17112	AN2	60	30	0.241337	Female
	EC6_pt17_6_sp26	EC6	17112	AN2	56	31	0.329639	Female
	EC6_pt17_7_sp27	EC6	17113	AN2	60	36	0.380058	Female
	EC6_pt17_8_sp28	EC6	17115	AN2	58	33	0.231707	Female
	EC6_pt17_9_sp29	EC6	17115	AN2	73	42	0.203195	Female
	EC6_pt17_10_sp30	EC6	17116	AN2	76	43	0.29389	Female
	EC6_pt17_1_sp31	EC6	17118	AN2	83	46	0.266809	Female
	EC6_pt17_2_sp32	EC6	17118	AN2	80	44	0.247418	Female
	EC6_pt17_3_sp33	EC6	17119	AN2	103	45	0.158922	Female
	EC6_pt17_4_sp34	EC6	17121	AN2	83	41	0.204124	Female
	EC6_pt17_5_sp35	EC6	17121	AN2	74	43	0.333239	Female
	EC6_pt17_6_sp36	EC6	17124	AN2	84	39	0.170395	Female
	EC6_pt17_7_sp37	EC6	17124	AN2	72	41	0.250503	Female
	EC6_pt17_8_sp38	EC6	17124	AN2	74	39	0.263816	Female
	EC6_pt17_9_sp39	EC6	17125	AN2	73	41	0.169028	Female
	EC6_pt17_10_sp40	EC6	17126	AN2	61	35	0.2641	Female
	EC7_pt17_1_sp1	EC7	17320	AN2	317	52	0.119271	Female
	EC7_pt17_2_sp2	EC7	17320	AN2	287	53	0.22268	Female
	EC7_pt17_3_sp3	EC7	17321	AN2	284	53	0.104745	Female
	EC7_pt17_4_sp4	EC7	17322	AN2	249	48	0.126703	Female
	EC7_pt17_5_sp5	EC7	17324	AN2	239	49	0.0916989	Female
	EC7_pt17_6_sp6	EC7	17324	AN2	204	48	0.162871	Female
	EC7_pt17_7_sp7	EC7	17325	AN2	185	51	0.13751	Female
	EC7_pt17_8_sp8	EC7	17326	AN2	153	45	0.207762	Female
	EC7_pt17_9_sp9	EC7	17327	AN2	125	39	0.170604	Female
	EC7_pt17_10_sp10	EC7	17329	AN2	98	42	0.186454	Female
	EC7_pt17_1_sp11	EC7	17329	AN2	84	36	0.259907	Female
	EC7_pt17_2_sp12	EC7	17330	AN2	66	30	0.179432	Female
	EC7_pt17_3_sp13	EC7	17331	AN2	57	31	0.209548	Female
	EC7_pt17_4_sp14	EC7	17332	AN2	27	24	0.50507	Female
	EC7_pt17_5_sp15	EC7	17333	AN2	68	35	0.215728	Female
	EC7_pt17_6_sp16	EC7	17334	AN2	55	34	0.290345	Female
	EC7_pt17_7_sp17	EC7	17335	AN2	68	35	0.369478	Female
	EC7_pt17_8_sp18	EC7	17336	AN2	44	30	0.375191	Female
	EC7_pt17_9_sp19	EC7	17337	AN2	65	35	0.199242	Female
	EC7_pt17_10_sp20	EC7	17338	AN2	70	35	0.291151	Female
	EC7_pt17_1_sp21	EC7	17339	AN2	68	35	0.165397	Female
	EC7_pt17_2_sp22	EC7	17340	AN2	75	37	0.169864	Female
	EC7_pt17_3_sp23	EC7	17341	AN2	68	34	0.212538	Female
	EC7_pt17_4_sp24	EC7	17345	AN2	55	27	0.179071	Female
	EC7_pt17_5_sp25	EC7	17345	AN2	64	32	0.218877	Female
	EC7_pt17_6_sp26	EC7	17345	AN2	59	33	0.32234	Female
	EC7_pt17_7_sp27	EC7	17345	AN2	70	36	0.212978	Female
	EC7_pt17_8_sp28	EC7	17346	AN2	69	37	0.298622	Female
	EC7_pt17_9_sp29	EC7	17347	AN2	64	39	0.251775	Female
	EC7_pt17_10_sp30	EC7	17348	AN2	69	36	0.176832	Female
	EC7_pt17_1_sp31	EC7	17349	AN2	78	40	0.300444	Female
	EC7_pt17_2_sp32	EC7	17350	AN2	88	44	0.22409	Female
	EC7_pt17_3_sp33	EC7	17351	AN2	94	44	0.249641	Female
	EC7_pt17_4_sp34	EC7	17352	AN2	89	42	0.214707	Female
	EC9_pt20_1_sp1	EC9	20075	AN2	13	11	0.517778	Male
	EC9_pt20_2_sp2	EC9	20078	AN2	13	11	0.517778	Male
	EC9_pt20_3_sp3	EC9	20078	AN2	18	15	0.456044	Male
	EC9_pt20_4_sp4	EC9	20078	AN2	9	8	0.653061	Male
	EC9_pt20_5_sp5	EC9	20081	AN2	24	21	0.518684	Male
	EC9_pt20_6_sp6	EC9	20081	AN2	26	20	0.48261	Male
	EC9_pt20_8_sp8	EC9	20082	AN2	38	26	0.57744	Male
	EC9_pt20_9_sp9	EC9	20085	AN2	49	27	0.26634	Male
	EC9_pt20_10_sp10	EC9	20085	AN2	47	28	0.320798	Male
	EC9_pt20_1_sp11	EC9	20085	AN2	53	29	0.301152	Male
	EC9_pt20_2_sp12	EC9	20089	AN2	55	29	0.401131	Male
	EC9_pt20_3_sp13	EC9	20089	AN2	63	29	0.345684	Male
	EC9_pt20_4_sp14	EC9	20089	AN2	60	30	0.336832	Male
	EC9_pt20_5_sp15	EC9	20089	AN2	65	32	0.182273	Male
	EC9_pt20_6_sp16	EC9	20090	AN2	78	35	0.220499	Male
	EC9_pt20_7_sp17	EC9	20094	AN2	75	36	0.246702	Male
	EC9_pt20_8_sp18	EC9	20094	AN2	46	27	0.325189	Male
	EC9_pt20_9_sp19	EC9	20094	AN2	53	29	0.315203	Male
	EC9_pt20_10_sp20	EC9	20094	AN2	67	33	0.210229	Male
	EC9_pt20_1_sp21	EC9	20095	AN2	61	30	0.193392	Male
	EC9_pt20_2_sp22	EC9	20096	AN2	62	33	0.222338	Male
	EC9_pt20_3_sp23	EC9	20101	AN2	63	29	0.205398	Male
	EC9_pt20_4_sp24	EC9	20101	AN2	63	30	0.24157	Male
	EC9_pt20_5_sp25	EC9	20101	AN2	59	30	0.256437	Male
	EC9_pt20_6_sp26	EC9	20101	AN2	56	28	0.187746	Male
	EC9_pt20_7_sp27	EC9	20101	AN2	61	29	0.230065	Male
	EC9_pt20_8_sp28	EC9	20107	AN2	25	20	0.439417	Male
	EC9_pt20_9_sp29	EC9	20107	AN2	18	13	0.435606	Male
	EC9_pt20_10_sp30	EC9	20107	AN2	36	29	0.449452	Male
	EC9_pt20_1_sp31	EC9	20107	AN2	38	27	0.194112	Male
	EC9_pt20_2_sp32	EC9	20107	AN2	37	27	0.281686	Male
	EC9_pt20_3_sp33	EC9	20107	AN2	38	28	0.256551	Male
	EC9_pt20_4_sp34	EC9	20108	AN2	44	29	0.383759	Male
	EC9_pt20_5_sp35	EC9	20109	AN2	42	30	0.242568	Male
	EC9_pt20_6_sp36	EC9	20110	AN2	39	30	0.486835	Male
	EC9_pt20_7_sp37	EC9	20111	AN2	52	33	0.388659	Male
	EC9_pt20_8_sp38	EC9	20112	AN2	34	24	0.273561	Male
	EC9_pt20_9_sp39	EC9	20116	AN2	42	27	0.453781	Male

## Sheet: figure3_D
Fig3D	EC	NW_IDs	K3	d	Freq	Sex			EC time series ID
degree-wise table	EC10	EC10_pt1_1_sp1	PAT	1	1	Female			NW_IDs network IDs
	EC10	EC10_pt1_2_sp2	PAT	1	1	Female			K3 network-wise PEx group
	EC10	EC10_pt1_3_sp3	PAT	1	1	Female			d node degree
	EC10	EC10_pt1_6_sp16	PAT	1	1	Female			Freq degree frequency in given network
	EC10	EC10_pt1_7_sp17	PAT	1	1	Female			Sex sex of sample donor
	EC10	EC10_pt1_8_sp18	PAT	1	1	Female
	EC10	EC10_pt1_9_sp19	PAT	1	0.666667	Female			Data points	Female	2607
	EC10	EC10_pt1_9_sp19	PAT	2	0.333333	Female				Male	1753
	EC10	EC10_pt1_2_sp22	PAT	1	1	Female
	EC10	EC10_pt1_4_sp24	PAT	1	1	Female
	EC10	EC10_pt1_5_sp25	PAT	1	0.666667	Female
	EC10	EC10_pt1_5_sp25	PAT	2	0.333333	Female
	EC10	EC10_pt1_6_sp26	PAT	1	1	Female
	EC10	EC10_pt1_7_sp27	PAT	1	0.666667	Female
	EC10	EC10_pt1_7_sp27	PAT	2	0.333333	Female
	EC10	EC10_pt1_8_sp28	PAT	1	0.666667	Female
	EC10	EC10_pt1_8_sp28	PAT	2	0.333333	Female
	EC10	EC10_pt1_9_sp29	PAT	1	0.666667	Female
	EC10	EC10_pt1_9_sp29	PAT	2	0.333333	Female
	EC10	EC10_pt1_10_sp30	PAT	1	0.666667	Female
	EC10	EC10_pt1_10_sp30	PAT	2	0.333333	Female
	EC10	EC10_pt1_1_sp31	PAT	1	0.333333	Female
	EC10	EC10_pt1_1_sp31	PAT	2	0.333333	Female
	EC10	EC10_pt1_1_sp31	PAT	3	0.333333	Female
	EC10	EC10_pt1_3_sp33	PAT	1	1	Female
	EC10	EC10_pt1_4_sp34	PAT	1	0.4	Female
	EC10	EC10_pt1_4_sp34	PAT	2	0.6	Female
	EC10	EC10_pt1_5_sp35	PAT	1	0.666667	Female
	EC10	EC10_pt1_5_sp35	PAT	2	0.333333	Female
	EC10	EC10_pt1_6_sp36	PAT	1	1	Female
	EC10	EC10_pt1_7_sp37	PAT	1	0.4	Female
	EC10	EC10_pt1_7_sp37	PAT	2	0.6	Female
	EC10	EC10_pt1_8_sp38	PAT	1	1	Female
	EC10	EC10_pt1_10_sp40	PAT	1	0.666667	Female
	EC10	EC10_pt1_10_sp40	PAT	2	0.333333	Female
	EC11	EC11_pt30_1_sp1	PAT	1	0.75	Male
	EC11	EC11_pt30_1_sp1	PAT	3	0.25	Male
	EC11	EC11_pt30_2_sp2	PAT	1	0.666667	Male
	EC11	EC11_pt30_2_sp2	PAT	2	0.333333	Male
	EC11	EC11_pt30_3_sp3	PAT	1	0.3	Male
	EC11	EC11_pt30_3_sp3	PAT	2	0.2	Male
	EC11	EC11_pt30_3_sp3	PAT	3	0.4	Male
	EC11	EC11_pt30_3_sp3	PAT	5	0.1	Male
	EC11	EC11_pt30_4_sp4	PAT	1	0.142857	Male
	EC11	EC11_pt30_4_sp4	PAT	2	0.285714	Male
	EC11	EC11_pt30_4_sp4	PAT	3	0.142857	Male
	EC11	EC11_pt30_4_sp4	PAT	4	0.428571	Male
	EC11	EC11_pt30_5_sp5	PAT	1	0.166667	Male
	EC11	EC11_pt30_5_sp5	PAT	2	0.333333	Male
	EC11	EC11_pt30_5_sp5	PAT	3	0.166667	Male
	EC11	EC11_pt30_5_sp5	PAT	4	0.333333	Male
	EC11	EC11_pt30_6_sp6	PAT	1	0.333333	Male
	EC11	EC11_pt30_6_sp6	PAT	3	0.111111	Male
	EC11	EC11_pt30_6_sp6	PAT	4	0.333333	Male
	EC11	EC11_pt30_6_sp6	PAT	5	0.222222	Male
	EC11	EC11_pt30_7_sp7	PAT	2	0.6	Male
	EC11	EC11_pt30_7_sp7	PAT	4	0.4	Male
	EC11	EC11_pt30_8_sp8	PAT	1	0.5	Male
	EC11	EC11_pt30_8_sp8	PAT	2	0.5	Male
	EC11	EC11_pt30_9_sp9	PAT	1	0.75	Male
	EC11	EC11_pt30_9_sp9	PAT	3	0.25	Male
	EC11	EC11_pt30_10_sp10	PAT	1	0.5	Male
	EC11	EC11_pt30_10_sp10	PAT	2	0.333333	Male
	EC11	EC11_pt30_10_sp10	PAT	3	0.166667	Male
	EC11	EC11_pt30_1_sp11	PAT	1	0.5	Male
	EC11	EC11_pt30_1_sp11	PAT	2	0.5	Male
	EC11	EC11_pt30_2_sp12	PAT	1	0.25	Male
	EC11	EC11_pt30_2_sp12	PAT	2	0.5	Male
	EC11	EC11_pt30_2_sp12	PAT	3	0.25	Male
	EC11	EC11_pt30_3_sp13	PAT	1	0.666667	Male
	EC11	EC11_pt30_3_sp13	PAT	2	0.333333	Male
	EC11	EC11_pt30_4_sp14	PAT	1	0.4	Male
	EC11	EC11_pt30_4_sp14	PAT	2	0.6	Male
	EC11	EC11_pt30_5_sp15	PAT	1	0.5	Male
	EC11	EC11_pt30_5_sp15	PAT	2	0.5	Male
	EC11	EC11_pt30_6_sp16	PAT	1	0.428571	Male
	EC11	EC11_pt30_6_sp16	PAT	2	0.428571	Male
	EC11	EC11_pt30_6_sp16	PAT	3	0.142857	Male
	EC11	EC11_pt30_7_sp17	PAT	1	0.375	Male
	EC11	EC11_pt30_7_sp17	PAT	2	0.5	Male
	EC11	EC11_pt30_7_sp17	PAT	3	0.125	Male
	EC11	EC11_pt30_8_sp18	PAT	1	0.666667	Male
	EC11	EC11_pt30_8_sp18	PAT	2	0.333333	Male
	EC11	EC11_pt30_9_sp19	PAT	1	0.666667	Male
	EC11	EC11_pt30_9_sp19	PAT	2	0.333333	Male
	EC11	EC11_pt30_10_sp20	PAT	1	0.6	Male
	EC11	EC11_pt30_10_sp20	PAT	2	0.2	Male
	EC11	EC11_pt30_10_sp20	PAT	3	0.2	Male
	EC11	EC11_pt30_1_sp21	PAT	1	0.666667	Male
	EC11	EC11_pt30_1_sp21	PAT	2	0.333333	Male
	EC11	EC11_pt30_2_sp22	PAT	1	0.333333	Male
	EC11	EC11_pt30_2_sp22	PAT	2	0.666667	Male
	EC11	EC11_pt30_3_sp23	PAT	1	1	Male
	EC11	EC11_pt30_4_sp24	PAT	1	0.25	Male
	EC11	EC11_pt30_4_sp24	PAT	2	0.5	Male
	EC11	EC11_pt30_4_sp24	PAT	3	0.25	Male
	EC11	EC11_pt30_5_sp25	PAT	1	0.333333	Male
	EC11	EC11_pt30_5_sp25	PAT	2	0.333333	Male
	EC11	EC11_pt30_5_sp25	PAT	3	0.333333	Male
	EC11	EC11_pt30_6_sp26	PAT	1	0.125	Male
	EC11	EC11_pt30_6_sp26	PAT	2	0.5	Male
	EC11	EC11_pt30_6_sp26	PAT	3	0.25	Male
	EC11	EC11_pt30_6_sp26	PAT	5	0.125	Male
	EC11	EC11_pt30_7_sp27	PAT	1	0.666667	Male
	EC11	EC11_pt30_7_sp27	PAT	2	0.333333	Male
	EC11	EC11_pt30_8_sp28	PAT	1	0.2	Male
	EC11	EC11_pt30_8_sp28	PAT	2	0.6	Male
	EC11	EC11_pt30_8_sp28	PAT	3	0.2	Male
	EC11	EC11_pt30_9_sp29	PAT	1	0.333333	Male
	EC11	EC11_pt30_9_sp29	PAT	2	0.333333	Male
	EC11	EC11_pt30_9_sp29	PAT	3	0.333333	Male
	EC11	EC11_pt30_10_sp30	PAT	1	0.5	Male
	EC11	EC11_pt30_10_sp30	PAT	2	0.333333	Male
	EC11	EC11_pt30_10_sp30	PAT	3	0.166667	Male
	EC11	EC11_pt30_1_sp31	PAT	1	0.4	Male
	EC11	EC11_pt30_1_sp31	PAT	2	0.2	Male
	EC11	EC11_pt30_1_sp31	PAT	3	0.4	Male
	EC11	EC11_pt30_2_sp32	PAT	1	0.125	Male
	EC11	EC11_pt30_2_sp32	PAT	2	0.5	Male
	EC11	EC11_pt30_2_sp32	PAT	3	0.25	Male
	EC11	EC11_pt30_2_sp32	PAT	5	0.125	Male
	EC11	EC11_pt30_3_sp33	PAT	1	0.25	Male
	EC11	EC11_pt30_3_sp33	PAT	2	0.375	Male
	EC11	EC11_pt30_3_sp33	PAT	3	0.125	Male
	EC11	EC11_pt30_3_sp33	PAT	4	0.125	Male
	EC11	EC11_pt30_3_sp33	PAT	5	0.125	Male
	EC11	EC11_pt30_4_sp34	PAT	1	0.25	Male
	EC11	EC11_pt30_4_sp34	PAT	2	0.25	Male
	EC11	EC11_pt30_4_sp34	PAT	3	0.25	Male
	EC11	EC11_pt30_4_sp34	PAT	4	0.125	Male
	EC11	EC11_pt30_4_sp34	PAT	6	0.125	Male
	EC11	EC11_pt30_5_sp35	PAT	1	0.375	Male
	EC11	EC11_pt30_5_sp35	PAT	2	0.25	Male
	EC11	EC11_pt30_5_sp35	PAT	3	0.125	Male
	EC11	EC11_pt30_5_sp35	PAT	4	0.125	Male
	EC11	EC11_pt30_5_sp35	PAT	6	0.125	Male
	EC11	EC11_pt30_6_sp36	PAT	1	0.142857	Male
	EC11	EC11_pt30_6_sp36	PAT	2	0.285714	Male
	EC11	EC11_pt30_6_sp36	PAT	3	0.142857	Male
	EC11	EC11_pt30_6_sp36	PAT	4	0.142857	Male
	EC11	EC11_pt30_6_sp36	PAT	5	0.285714	Male
	EC11	EC11_pt30_7_sp37	PAT	1	0.142857	Male
	EC11	EC11_pt30_7_sp37	PAT	2	0.142857	Male
	EC11	EC11_pt30_7_sp37	PAT	3	0.142857	Male
	EC11	EC11_pt30_7_sp37	PAT	4	0.285714	Male
	EC11	EC11_pt30_7_sp37	PAT	5	0.285714	Male
	EC13	EC13_pt5_1_sp1	AN1	1	0.307692	Female
	EC13	EC13_pt5_1_sp1	AN1	2	0.0769231	Female
	EC13	EC13_pt5_1_sp1	AN1	3	0.384615	Female
	EC13	EC13_pt5_1_sp1	AN1	4	0.0769231	Female
	EC13	EC13_pt5_1_sp1	AN1	5	0.0769231	Female
	EC13	EC13_pt5_1_sp1	AN1	6	0.0769231	Female
	EC13	EC13_pt5_2_sp2	AN1	1	0.277778	Female
	EC13	EC13_pt5_2_sp2	AN1	2	0.277778	Female
	EC13	EC13_pt5_2_sp2	AN1	3	0.222222	Female
	EC13	EC13_pt5_2_sp2	AN1	4	0.111111	Female
	EC13	EC13_pt5_2_sp2	AN1	5	0.0555556	Female
	EC13	EC13_pt5_2_sp2	AN1	6	0.0555556	Female
	EC13	EC13_pt5_3_sp3	AN1	1	0.285714	Female
	EC13	EC13_pt5_3_sp3	AN1	2	0.428571	Female
	EC13	EC13_pt5_3_sp3	AN1	3	0.285714	Female
	EC13	EC13_pt5_4_sp4	AN1	1	0.233333	Female
	EC13	EC13_pt5_4_sp4	AN1	2	0.233333	Female
	EC13	EC13_pt5_4_sp4	AN1	3	0.2	Female
	EC13	EC13_pt5_4_sp4	AN1	4	0.166667	Female
	EC13	EC13_pt5_4_sp4	AN1	5	0.0666667	Female
	EC13	EC13_pt5_4_sp4	AN1	6	0.0666667	Female
	EC13	EC13_pt5_4_sp4	AN1	7	0.0333333	Female
	EC13	EC13_pt5_5_sp5	AN1	1	0.290323	Female
	EC13	EC13_pt5_5_sp5	AN1	2	0.0967742	Female
	EC13	EC13_pt5_5_sp5	AN1	3	0.0967742	Female
	EC13	EC13_pt5_5_sp5	AN1	4	0.129032	Female
	EC13	EC13_pt5_5_sp5	AN1	5	0.129032	Female
	EC13	EC13_pt5_5_sp5	AN1	6	0.0967742	Female
	EC13	EC13_pt5_5_sp5	AN1	7	0.0645161	Female
	EC13	EC13_pt5_5_sp5	AN1	8	0.0322581	Female
	EC13	EC13_pt5_5_sp5	AN1	9	0.0645161	Female
	EC13	EC13_pt5_6_sp6	AN1	1	0.171429	Female
	EC13	EC13_pt5_6_sp6	AN1	2	0.0857143	Female
	EC13	EC13_pt5_6_sp6	AN1	3	0.114286	Female
	EC13	EC13_pt5_6_sp6	AN1	4	0.0571429	Female
	EC13	EC13_pt5_6_sp6	AN1	5	0.0857143	Female
	EC13	EC13_pt5_6_sp6	AN1	6	0.0857143	Female
	EC13	EC13_pt5_6_sp6	AN1	7	0.0571429	Female
	EC13	EC13_pt5_6_sp6	AN1	8	0.0571429	Female
	EC13	EC13_pt5_6_sp6	AN1	9	0.114286	Female
	EC13	EC13_pt5_6_sp6	AN1	10	0.0571429	Female
	EC13	EC13_pt5_6_sp6	AN1	11	0.0285714	Female
	EC13	EC13_pt5_6_sp6	AN1	12	0.0285714	Female
	EC13	EC13_pt5_6_sp6	AN1	15	0.0285714	Female
	EC13	EC13_pt5_6_sp6	AN1	17	0.0285714	Female
	EC13	EC13_pt5_7_sp7	AN1	1	0.138889	Female
	EC13	EC13_pt5_7_sp7	AN1	2	0.25	Female
	EC13	EC13_pt5_7_sp7	AN1	3	0.0555556	Female
	EC13	EC13_pt5_7_sp7	AN1	4	0.0277778	Female
	EC13	EC13_pt5_7_sp7	AN1	5	0.0555556	Female
	EC13	EC13_pt5_7_sp7	AN1	6	0.0277778	Female
	EC13	EC13_pt5_7_sp7	AN1	7	0.111111	Female
	EC13	EC13_pt5_7_sp7	AN1	9	0.0555556	Female
	EC13	EC13_pt5_7_sp7	AN1	10	0.0555556	Female
	EC13	EC13_pt5_7_sp7	AN1	11	0.0277778	Female
	EC13	EC13_pt5_7_sp7	AN1	12	0.0833333	Female
	EC13	EC13_pt5_7_sp7	AN1	13	0.0277778	Female
	EC13	EC13_pt5_7_sp7	AN1	14	0.0277778	Female
	EC13	EC13_pt5_7_sp7	AN1	15	0.0277778	Female
	EC13	EC13_pt5_7_sp7	AN1	16	0.0277778	Female
	EC13	EC13_pt5_8_sp8	AN1	1	0.137931	Female
	EC13	EC13_pt5_8_sp8	AN1	2	0.103448	Female
	EC13	EC13_pt5_8_sp8	AN1	3	0.0344828	Female
	EC13	EC13_pt5_8_sp8	AN1	4	0.0689655	Female
	EC13	EC13_pt5_8_sp8	AN1	5	0.103448	Female
	EC13	EC13_pt5_8_sp8	AN1	6	0.103448	Female
	EC13	EC13_pt5_8_sp8	AN1	7	0.0344828	Female
	EC13	EC13_pt5_8_sp8	AN1	8	0.0344828	Female
	EC13	EC13_pt5_8_sp8	AN1	9	0.0689655	Female
	EC13	EC13_pt5_8_sp8	AN1	10	0.0689655	Female
	EC13	EC13_pt5_8_sp8	AN1	11	0.0344828	Female
	EC13	EC13_pt5_8_sp8	AN1	12	0.0689655	Female
	EC13	EC13_pt5_8_sp8	AN1	13	0.0689655	Female
	EC13	EC13_pt5_8_sp8	AN1	16	0.0344828	Female
	EC13	EC13_pt5_8_sp8	AN1	18	0.0344828	Female
	EC13	EC13_pt5_9_sp9	AN1	1	0.171429	Female
	EC13	EC13_pt5_9_sp9	AN1	2	0.0857143	Female
	EC13	EC13_pt5_9_sp9	AN1	3	0.0857143	Female
	EC13	EC13_pt5_9_sp9	AN1	4	0.114286	Female
	EC13	EC13_pt5_9_sp9	AN1	5	0.0285714	Female
	EC13	EC13_pt5_9_sp9	AN1	6	0.0285714	Female
	EC13	EC13_pt5_9_sp9	AN1	7	0.0285714	Female
	EC13	EC13_pt5_9_sp9	AN1	8	0.0857143	Female
	EC13	EC13_pt5_9_sp9	AN1	9	0.0285714	Female
	EC13	EC13_pt5_9_sp9	AN1	10	0.0571429	Female
	EC13	EC13_pt5_9_sp9	AN1	11	0.0857143	Female
	EC13	EC13_pt5_9_sp9	AN1	12	0.0571429	Female
	EC13	EC13_pt5_9_sp9	AN1	13	0.0285714	Female
	EC13	EC13_pt5_9_sp9	AN1	14	0.0571429	Female
	EC13	EC13_pt5_9_sp9	AN1	15	0.0285714	Female
	EC13	EC13_pt5_9_sp9	AN1	21	0.0285714	Female
	EC13	EC13_pt5_10_sp10	AN1	1	0.176471	Female
	EC13	EC13_pt5_10_sp10	AN1	2	0.0882353	Female
	EC13	EC13_pt5_10_sp10	AN1	3	0.0588235	Female
	EC13	EC13_pt5_10_sp10	AN1	4	0.0588235	Female
	EC13	EC13_pt5_10_sp10	AN1	5	0.0588235	Female
	EC13	EC13_pt5_10_sp10	AN1	6	0.0294118	Female
	EC13	EC13_pt5_10_sp10	AN1	7	0.0294118	Female
	EC13	EC13_pt5_10_sp10	AN1	8	0.0882353	Female
	EC13	EC13_pt5_10_sp10	AN1	9	0.0294118	Female
	EC13	EC13_pt5_10_sp10	AN1	10	0.0294118	Female
	EC13	EC13_pt5_10_sp10	AN1	11	0.0588235	Female
	EC13	EC13_pt5_10_sp10	AN1	13	0.0588235	Female
	EC13	EC13_pt5_10_sp10	AN1	14	0.0294118	Female
	EC13	EC13_pt5_10_sp10	AN1	15	0.0294118	Female
	EC13	EC13_pt5_10_sp10	AN1	16	0.0294118	Female
	EC13	EC13_pt5_10_sp10	AN1	17	0.117647	Female
	EC13	EC13_pt5_10_sp10	AN1	19	0.0294118	Female
	EC13	EC13_pt5_1_sp11	AN1	1	0.097561	Female
	EC13	EC13_pt5_1_sp11	AN1	2	0.0731707	Female
	EC13	EC13_pt5_1_sp11	AN1	3	0.0731707	Female
	EC13	EC13_pt5_1_sp11	AN1	4	0.0487805	Female
	EC13	EC13_pt5_1_sp11	AN1	5	0.0731707	Female
	EC13	EC13_pt5_1_sp11	AN1	7	0.121951	Female
	EC13	EC13_pt5_1_sp11	AN1	8	0.097561	Female
	EC13	EC13_pt5_1_sp11	AN1	9	0.0243902	Female
	EC13	EC13_pt5_1_sp11	AN1	10	0.0243902	Female
	EC13	EC13_pt5_1_sp11	AN1	12	0.0243902	Female
	EC13	EC13_pt5_1_sp11	AN1	13	0.0243902	Female
	EC13	EC13_pt5_1_sp11	AN1	14	0.0243902	Female
	EC13	EC13_pt5_1_sp11	AN1	15	0.0243902	Female
	EC13	EC13_pt5_1_sp11	AN1	17	0.0487805	Female
	EC13	EC13_pt5_1_sp11	AN1	18	0.0487805	Female
	EC13	EC13_pt5_1_sp11	AN1	19	0.097561	Female
	EC13	EC13_pt5_1_sp11	AN1	20	0.0243902	Female
	EC13	EC13_pt5_1_sp11	AN1	21	0.0487805	Female
	EC13	EC13_pt5_2_sp12	AN1	1	0.128205	Female
	EC13	EC13_pt5_2_sp12	AN1	2	0.102564	Female
	EC13	EC13_pt5_2_sp12	AN1	3	0.0512821	Female
	EC13	EC13_pt5_2_sp12	AN1	4	0.102564	Female
	EC13	EC13_pt5_2_sp12	AN1	5	0.0769231	Female
	EC13	EC13_pt5_2_sp12	AN1	6	0.0512821	Female
	EC13	EC13_pt5_2_sp12	AN1	7	0.025641	Female
	EC13	EC13_pt5_2_sp12	AN1	8	0.153846	Female
	EC13	EC13_pt5_2_sp12	AN1	10	0.0769231	Female
	EC13	EC13_pt5_2_sp12	AN1	11	0.0512821	Female
	EC13	EC13_pt5_2_sp12	AN1	12	0.025641	Female
	EC13	EC13_pt5_2_sp12	AN1	13	0.0512821	Female
	EC13	EC13_pt5_2_sp12	AN1	14	0.0512821	Female
	EC13	EC13_pt5_2_sp12	AN1	15	0.025641	Female
	EC13	EC13_pt5_2_sp12	AN1	18	0.025641	Female
	EC13	EC13_pt5_3_sp13	AN1	1	0.0857143	Female
	EC13	EC13_pt5_3_sp13	AN1	2	0.0857143	Female
	EC13	EC13_pt5_3_sp13	AN1	3	0.0571429	Female
	EC13	EC13_pt5_3_sp13	AN1	4	0.0857143	Female
	EC13	EC13_pt5_3_sp13	AN1	5	0.0571429	Female
	EC13	EC13_pt5_3_sp13	AN1	6	0.0571429	Female
	EC13	EC13_pt5_3_sp13	AN1	7	0.0857143	Female
	EC13	EC13_pt5_3_sp13	AN1	8	0.114286	Female
	EC13	EC13_pt5_3_sp13	AN1	9	0.0857143	Female
	EC13	EC13_pt5_3_sp13	AN1	11	0.0571429	Female
	EC13	EC13_pt5_3_sp13	AN1	12	0.0285714	Female
	EC13	EC13_pt5_3_sp13	AN1	13	0.0285714	Female
	EC13	EC13_pt5_3_sp13	AN1	14	0.0285714	Female
	EC13	EC13_pt5_3_sp13	AN1	15	0.0571429	Female
	EC13	EC13_pt5_3_sp13	AN1	16	0.0285714	Female
	EC13	EC13_pt5_3_sp13	AN1	17	0.0571429	Female
	EC13	EC13_pt5_4_sp14	AN1	1	0.0714286	Female
	EC13	EC13_pt5_4_sp14	AN1	2	0.0714286	Female
	EC13	EC13_pt5_4_sp14	AN1	3	0.0714286	Female
	EC13	EC13_pt5_4_sp14	AN1	4	0.0714286	Female
	EC13	EC13_pt5_4_sp14	AN1	6	0.0714286	Female
	EC13	EC13_pt5_4_sp14	AN1	7	0.0952381	Female
	EC13	EC13_pt5_4_sp14	AN1	8	0.0714286	Female
	EC13	EC13_pt5_4_sp14	AN1	10	0.047619	Female
	EC13	EC13_pt5_4_sp14	AN1	11	0.047619	Female
	EC13	EC13_pt5_4_sp14	AN1	12	0.0714286	Female
	EC13	EC13_pt5_4_sp14	AN1	13	0.0714286	Female
	EC13	EC13_pt5_4_sp14	AN1	14	0.0238095	Female
	EC13	EC13_pt5_4_sp14	AN1	15	0.0714286	Female
	EC13	EC13_pt5_4_sp14	AN1	18	0.047619	Female
	EC13	EC13_pt5_4_sp14	AN1	20	0.0238095	Female
	EC13	EC13_pt5_4_sp14	AN1	21	0.047619	Female
	EC13	EC13_pt5_4_sp14	AN1	22	0.0238095	Female
	EC13	EC13_pt5_5_sp15	AN1	1	0.108108	Female
	EC13	EC13_pt5_5_sp15	AN1	2	0.0540541	Female
	EC13	EC13_pt5_5_sp15	AN1	3	0.0810811	Female
	EC13	EC13_pt5_5_sp15	AN1	4	0.0810811	Female
	EC13	EC13_pt5_5_sp15	AN1	5	0.0540541	Female
	EC13	EC13_pt5_5_sp15	AN1	6	0.0810811	Female
	EC13	EC13_pt5_5_sp15	AN1	7	0.108108	Female
	EC13	EC13_pt5_5_sp15	AN1	8	0.0810811	Female
	EC13	EC13_pt5_5_sp15	AN1	9	0.0810811	Female
	EC13	EC13_pt5_5_sp15	AN1	10	0.027027	Female
	EC13	EC13_pt5_5_sp15	AN1	11	0.0540541	Female
	EC13	EC13_pt5_5_sp15	AN1	13	0.027027	Female
	EC13	EC13_pt5_5_sp15	AN1	14	0.027027	Female
	EC13	EC13_pt5_5_sp15	AN1	15	0.027027	Female
	EC13	EC13_pt5_5_sp15	AN1	16	0.0540541	Female
	EC13	EC13_pt5_5_sp15	AN1	17	0.0540541	Female
	EC13	EC13_pt5_6_sp16	AN2	1	0.102564	Female
	EC13	EC13_pt5_6_sp16	AN2	2	0.128205	Female
	EC13	EC13_pt5_6_sp16	AN2	3	0.102564	Female
	EC13	EC13_pt5_6_sp16	AN2	4	0.0769231	Female
	EC13	EC13_pt5_6_sp16	AN2	5	0.025641	Female
	EC13	EC13_pt5_6_sp16	AN2	6	0.025641	Female
	EC13	EC13_pt5_6_sp16	AN2	7	0.0769231	Female
	EC13	EC13_pt5_6_sp16	AN2	8	0.128205	Female
	EC13	EC13_pt5_6_sp16	AN2	9	0.0769231	Female
	EC13	EC13_pt5_6_sp16	AN2	10	0.0512821	Female
	EC13	EC13_pt5_6_sp16	AN2	12	0.0512821	Female
	EC13	EC13_pt5_6_sp16	AN2	13	0.025641	Female
	EC13	EC13_pt5_6_sp16	AN2	14	0.025641	Female
	EC13	EC13_pt5_6_sp16	AN2	16	0.025641	Female
	EC13	EC13_pt5_6_sp16	AN2	17	0.025641	Female
	EC13	EC13_pt5_6_sp16	AN2	18	0.025641	Female
	EC13	EC13_pt5_6_sp16	AN2	19	0.025641	Female
	EC13	EC13_pt5_7_sp17	AN2	1	0.162162	Female
	EC13	EC13_pt5_7_sp17	AN2	2	0.189189	Female
	EC13	EC13_pt5_7_sp17	AN2	3	0.0810811	Female
	EC13	EC13_pt5_7_sp17	AN2	4	0.0810811	Female
	EC13	EC13_pt5_7_sp17	AN2	6	0.108108	Female
	EC13	EC13_pt5_7_sp17	AN2	7	0.189189	Female
	EC13	EC13_pt5_7_sp17	AN2	8	0.027027	Female
	EC13	EC13_pt5_7_sp17	AN2	12	0.0540541	Female
	EC13	EC13_pt5_7_sp17	AN2	14	0.0540541	Female
	EC13	EC13_pt5_7_sp17	AN2	17	0.0540541	Female
	EC13	EC13_pt5_8_sp18	AN2	1	0.205882	Female
	EC13	EC13_pt5_8_sp18	AN2	2	0.147059	Female
	EC13	EC13_pt5_8_sp18	AN2	3	0.0882353	Female
	EC13	EC13_pt5_8_sp18	AN2	4	0.117647	Female
	EC13	EC13_pt5_8_sp18	AN2	6	0.117647	Female
	EC13	EC13_pt5_8_sp18	AN2	7	0.0588235	Female
	EC13	EC13_pt5_8_sp18	AN2	8	0.0588235	Female
	EC13	EC13_pt5_8_sp18	AN2	9	0.0588235	Female
	EC13	EC13_pt5_8_sp18	AN2	10	0.0294118	Female
	EC13	EC13_pt5_8_sp18	AN2	12	0.0588235	Female
	EC13	EC13_pt5_8_sp18	AN2	13	0.0588235	Female
	EC13	EC13_pt5_9_sp19	AN2	1	0.242424	Female
	EC13	EC13_pt5_9_sp19	AN2	2	0.0909091	Female
	EC13	EC13_pt5_9_sp19	AN2	3	0.212121	Female
	EC13	EC13_pt5_9_sp19	AN2	4	0.0606061	Female
	EC13	EC13_pt5_9_sp19	AN2	5	0.030303	Female
	EC13	EC13_pt5_9_sp19	AN2	6	0.030303	Female
	EC13	EC13_pt5_9_sp19	AN2	7	0.0909091	Female
	EC13	EC13_pt5_9_sp19	AN2	8	0.030303	Female
	EC13	EC13_pt5_9_sp19	AN2	9	0.030303	Female
	EC13	EC13_pt5_9_sp19	AN2	10	0.0606061	Female
	EC13	EC13_pt5_9_sp19	AN2	11	0.0606061	Female
	EC13	EC13_pt5_9_sp19	AN2	13	0.0606061	Female
	EC13	EC13_pt5_10_sp20	AN2	1	0.0714286	Female
	EC13	EC13_pt5_10_sp20	AN2	2	0.25	Female
	EC13	EC13_pt5_10_sp20	AN2	3	0.107143	Female
	EC13	EC13_pt5_10_sp20	AN2	4	0.107143	Female
	EC13	EC13_pt5_10_sp20	AN2	5	0.107143	Female
	EC13	EC13_pt5_10_sp20	AN2	6	0.0357143	Female
	EC13	EC13_pt5_10_sp20	AN2	7	0.0357143	Female
	EC13	EC13_pt5_10_sp20	AN2	8	0.0714286	Female
	EC13	EC13_pt5_10_sp20	AN2	9	0.0714286	Female
	EC13	EC13_pt5_10_sp20	AN2	10	0.0357143	Female
	EC13	EC13_pt5_10_sp20	AN2	11	0.0714286	Female
	EC13	EC13_pt5_10_sp20	AN2	13	0.0357143	Female
	EC13	EC13_pt5_1_sp21	AN2	1	0.291667	Female
	EC13	EC13_pt5_1_sp21	AN2	2	0.166667	Female
	EC13	EC13_pt5_1_sp21	AN2	3	0.0416667	Female
	EC13	EC13_pt5_1_sp21	AN2	4	0.125	Female
	EC13	EC13_pt5_1_sp21	AN2	5	0.125	Female
	EC13	EC13_pt5_1_sp21	AN2	6	0.166667	Female
	EC13	EC13_pt5_1_sp21	AN2	7	0.0416667	Female
	EC13	EC13_pt5_1_sp21	AN2	8	0.0416667	Female
	EC13	EC13_pt5_2_sp22	AN2	1	0.2	Female
	EC13	EC13_pt5_2_sp22	AN2	2	0.4	Female
	EC13	EC13_pt5_2_sp22	AN2	3	0.1	Female
	EC13	EC13_pt5_2_sp22	AN2	4	0.1	Female
	EC13	EC13_pt5_2_sp22	AN2	6	0.1	Female
	EC13	EC13_pt5_2_sp22	AN2	7	0.05	Female
	EC13	EC13_pt5_2_sp22	AN2	9	0.05	Female
	EC13	EC13_pt5_3_sp23	AN2	1	0.307692	Female
	EC13	EC13_pt5_3_sp23	AN2	2	0.230769	Female
	EC13	EC13_pt5_3_sp23	AN2	3	0.0769231	Female
	EC13	EC13_pt5_3_sp23	AN2	4	0.230769	Female
	EC13	EC13_pt5_3_sp23	AN2	5	0.0769231	Female
	EC13	EC13_pt5_3_sp23	AN2	6	0.0769231	Female
	EC13	EC13_pt5_4_sp24	AN2	1	0.411765	Female
	EC13	EC13_pt5_4_sp24	AN2	2	0.235294	Female
	EC13	EC13_pt5_4_sp24	AN2	4	0.117647	Female
	EC13	EC13_pt5_4_sp24	AN2	5	0.176471	Female
	EC13	EC13_pt5_4_sp24	AN2	6	0.0588235	Female
	EC13	EC13_pt5_5_sp25	AN2	1	0.421053	Female
	EC13	EC13_pt5_5_sp25	AN2	2	0.105263	Female
	EC13	EC13_pt5_5_sp25	AN2	3	0.263158	Female
	EC13	EC13_pt5_5_sp25	AN2	4	0.105263	Female
	EC13	EC13_pt5_5_sp25	AN2	5	0.0526316	Female
	EC13	EC13_pt5_5_sp25	AN2	6	0.0526316	Female
	EC13	EC13_pt5_6_sp26	AN2	1	0.3125	Female
	EC13	EC13_pt5_6_sp26	AN2	2	0.125	Female
	EC13	EC13_pt5_6_sp26	AN2	3	0.1875	Female
	EC13	EC13_pt5_6_sp26	AN2	4	0.25	Female
	EC13	EC13_pt5_6_sp26	AN2	6	0.125	Female
	EC13	EC13_pt5_7_sp27	AN2	1	0.4	Female
	EC13	EC13_pt5_7_sp27	AN2	2	0.25	Female
	EC13	EC13_pt5_7_sp27	AN2	4	0.1	Female
	EC13	EC13_pt5_7_sp27	AN2	5	0.1	Female
	EC13	EC13_pt5_7_sp27	AN2	6	0.05	Female
	EC13	EC13_pt5_7_sp27	AN2	7	0.1	Female
	EC13	EC13_pt5_8_sp28	AN2	1	0.190476	Female
	EC13	EC13_pt5_8_sp28	AN2	2	0.285714	Female
	EC13	EC13_pt5_8_sp28	AN2	3	0.047619	Female
	EC13	EC13_pt5_8_sp28	AN2	4	0.190476	Female
	EC13	EC13_pt5_8_sp28	AN2	5	0.142857	Female
	EC13	EC13_pt5_8_sp28	AN2	6	0.047619	Female
	EC13	EC13_pt5_8_sp28	AN2	7	0.047619	Female
	EC13	EC13_pt5_8_sp28	AN2	9	0.047619	Female
	EC13	EC13_pt5_9_sp29	AN2	1	0.3125	Female
	EC13	EC13_pt5_9_sp29	AN2	2	0.125	Female
	EC13	EC13_pt5_9_sp29	AN2	3	0.125	Female
	EC13	EC13_pt5_9_sp29	AN2	4	0.1875	Female
	EC13	EC13_pt5_9_sp29	AN2	5	0.1875	Female
	EC13	EC13_pt5_9_sp29	AN2	6	0.0625	Female
	EC13	EC13_pt5_10_sp30	AN2	1	0.181818	Female
	EC13	EC13_pt5_10_sp30	AN2	2	0.181818	Female
	EC13	EC13_pt5_10_sp30	AN2	3	0.272727	Female
	EC13	EC13_pt5_10_sp30	AN2	4	0.181818	Female
	EC13	EC13_pt5_10_sp30	AN2	5	0.0909091	Female
	EC13	EC13_pt5_10_sp30	AN2	6	0.0909091	Female
	EC13	EC13_pt5_1_sp31	AN1	1	0.25	Female
	EC13	EC13_pt5_1_sp31	AN1	2	0.166667	Female
	EC13	EC13_pt5_1_sp31	AN1	3	0.0833333	Female
	EC13	EC13_pt5_1_sp31	AN1	4	0.166667	Female
	EC13	EC13_pt5_1_sp31	AN1	5	0.208333	Female
	EC13	EC13_pt5_1_sp31	AN1	8	0.0833333	Female
	EC13	EC13_pt5_1_sp31	AN1	11	0.0416667	Female
	EC13	EC13_pt5_2_sp32	AN1	1	0.277778	Female
	EC13	EC13_pt5_2_sp32	AN1	2	0.0555556	Female
	EC13	EC13_pt5_2_sp32	AN1	3	0.111111	Female
	EC13	EC13_pt5_2_sp32	AN1	4	0.0555556	Female
	EC13	EC13_pt5_2_sp32	AN1	6	0.0555556	Female
	EC13	EC13_pt5_2_sp32	AN1	7	0.166667	Female
	EC13	EC13_pt5_2_sp32	AN1	8	0.0555556	Female
	EC13	EC13_pt5_2_sp32	AN1	9	0.166667	Female
	EC13	EC13_pt5_2_sp32	AN1	11	0.0555556	Female
	EC13	EC13_pt5_3_sp33	AN1	1	0.227273	Female
	EC13	EC13_pt5_3_sp33	AN1	2	0.0454545	Female
	EC13	EC13_pt5_3_sp33	AN1	3	0.136364	Female
	EC13	EC13_pt5_3_sp33	AN1	5	0.0909091	Female
	EC13	EC13_pt5_3_sp33	AN1	6	0.0454545	Female
	EC13	EC13_pt5_3_sp33	AN1	7	0.227273	Female
	EC13	EC13_pt5_3_sp33	AN1	9	0.0909091	Female
	EC13	EC13_pt5_3_sp33	AN1	12	0.0909091	Female
	EC13	EC13_pt5_3_sp33	AN1	13	0.0454545	Female
	EC13	EC13_pt5_4_sp34	AN1	1	0.190476	Female
	EC13	EC13_pt5_4_sp34	AN1	2	0.0952381	Female
	EC13	EC13_pt5_4_sp34	AN1	4	0.0952381	Female
	EC13	EC13_pt5_4_sp34	AN1	5	0.142857	Female
	EC13	EC13_pt5_4_sp34	AN1	6	0.047619	Female
	EC13	EC13_pt5_4_sp34	AN1	7	0.047619	Female
	EC13	EC13_pt5_4_sp34	AN1	8	0.0952381	Female
	EC13	EC13_pt5_4_sp34	AN1	9	0.0952381	Female
	EC13	EC13_pt5_4_sp34	AN1	11	0.047619	Female
	EC13	EC13_pt5_4_sp34	AN1	12	0.0952381	Female
	EC13	EC13_pt5_4_sp34	AN1	13	0.047619	Female
	EC13	EC13_pt5_5_sp35	AN1	1	0.166667	Female
	EC13	EC13_pt5_5_sp35	AN1	2	0.208333	Female
	EC13	EC13_pt5_5_sp35	AN1	3	0.0416667	Female
	EC13	EC13_pt5_5_sp35	AN1	4	0.0416667	Female
	EC13	EC13_pt5_5_sp35	AN1	5	0.0416667	Female
	EC13	EC13_pt5_5_sp35	AN1	6	0.0833333	Female
	EC13	EC13_pt5_5_sp35	AN1	7	0.0416667	Female
	EC13	EC13_pt5_5_sp35	AN1	8	0.166667	Female
	EC13	EC13_pt5_5_sp35	AN1	9	0.0416667	Female
	EC13	EC13_pt5_5_sp35	AN1	11	0.0833333	Female
	EC13	EC13_pt5_5_sp35	AN1	13	0.0833333	Female
	EC13	EC13_pt5_6_sp36	AN1	1	0.136364	Female
	EC13	EC13_pt5_6_sp36	AN1	2	0.0454545	Female
	EC13	EC13_pt5_6_sp36	AN1	3	0.181818	Female
	EC13	EC13_pt5_6_sp36	AN1	4	0.0454545	Female
	EC13	EC13_pt5_6_sp36	AN1	5	0.136364	Female
	EC13	EC13_pt5_6_sp36	AN1	7	0.0909091	Female
	EC13	EC13_pt5_6_sp36	AN1	8	0.0454545	Female
	EC13	EC13_pt5_6_sp36	AN1	9	0.136364	Female
	EC13	EC13_pt5_6_sp36	AN1	10	0.0454545	Female
	EC13	EC13_pt5_6_sp36	AN1	11	0.0454545	Female
	EC13	EC13_pt5_6_sp36	AN1	16	0.0909091	Female
	EC13	EC13_pt5_7_sp37	AN1	1	0.153846	Female
	EC13	EC13_pt5_7_sp37	AN1	2	0.153846	Female
	EC13	EC13_pt5_7_sp37	AN1	3	0.115385	Female
	EC13	EC13_pt5_7_sp37	AN1	4	0.0384615	Female
	EC13	EC13_pt5_7_sp37	AN1	5	0.153846	Female
	EC13	EC13_pt5_7_sp37	AN1	6	0.0384615	Female
	EC13	EC13_pt5_7_sp37	AN1	7	0.115385	Female
	EC13	EC13_pt5_7_sp37	AN1	9	0.0384615	Female
	EC13	EC13_pt5_7_sp37	AN1	10	0.0384615	Female
	EC13	EC13_pt5_7_sp37	AN1	13	0.115385	Female
	EC13	EC13_pt5_7_sp37	AN1	14	0.0384615	Female
	EC13	EC13_pt5_8_sp38	AN1	1	0.275862	Female
	EC13	EC13_pt5_8_sp38	AN1	2	0.137931	Female
	EC13	EC13_pt5_8_sp38	AN1	3	0.0689655	Female
	EC13	EC13_pt5_8_sp38	AN1	4	0.0689655	Female
	EC13	EC13_pt5_8_sp38	AN1	5	0.0344828	Female
	EC13	EC13_pt5_8_sp38	AN1	6	0.0344828	Female
	EC13	EC13_pt5_8_sp38	AN1	7	0.103448	Female
	EC13	EC13_pt5_8_sp38	AN1	8	0.0689655	Female
	EC13	EC13_pt5_8_sp38	AN1	9	0.0344828	Female
	EC13	EC13_pt5_8_sp38	AN1	11	0.103448	Female
	EC13	EC13_pt5_8_sp38	AN1	13	0.0689655	Female
	EC13	EC13_pt5_9_sp39	AN1	1	0.0833333	Female
	EC13	EC13_pt5_9_sp39	AN1	2	0.125	Female
	EC13	EC13_pt5_9_sp39	AN1	3	0.208333	Female
	EC13	EC13_pt5_9_sp39	AN1	4	0.0416667	Female
	EC13	EC13_pt5_9_sp39	AN1	5	0.125	Female
	EC13	EC13_pt5_9_sp39	AN1	6	0.0416667	Female
	EC13	EC13_pt5_9_sp39	AN1	7	0.0833333	Female
	EC13	EC13_pt5_9_sp39	AN1	8	0.0416667	Female
	EC13	EC13_pt5_9_sp39	AN1	9	0.0833333	Female
	EC13	EC13_pt5_9_sp39	AN1	10	0.0833333	Female
	EC13	EC13_pt5_9_sp39	AN1	12	0.0416667	Female
	EC13	EC13_pt5_9_sp39	AN1	14	0.0416667	Female
	EC13	EC13_pt5_10_sp40	AN1	1	0.08	Female
	EC13	EC13_pt5_10_sp40	AN1	2	0.16	Female
	EC13	EC13_pt5_10_sp40	AN1	3	0.08	Female
	EC13	EC13_pt5_10_sp40	AN1	4	0.08	Female
	EC13	EC13_pt5_10_sp40	AN1	5	0.12	Female
	EC13	EC13_pt5_10_sp40	AN1	6	0.12	Female
	EC13	EC13_pt5_10_sp40	AN1	7	0.04	Female
	EC13	EC13_pt5_10_sp40	AN1	8	0.04	Female
	EC13	EC13_pt5_10_sp40	AN1	9	0.08	Female
	EC13	EC13_pt5_10_sp40	AN1	10	0.04	Female
	EC13	EC13_pt5_10_sp40	AN1	11	0.08	Female
	EC13	EC13_pt5_10_sp40	AN1	12	0.04	Female
	EC13	EC13_pt5_10_sp40	AN1	16	0.04	Female
	EC14	EC14_pt5_1_sp1	AN1	1	0.0833333	Female
	EC14	EC14_pt5_1_sp1	AN1	2	0.333333	Female
	EC14	EC14_pt5_1_sp1	AN1	3	0.166667	Female
	EC14	EC14_pt5_1_sp1	AN1	4	0.166667	Female
	EC14	EC14_pt5_1_sp1	AN1	5	0.166667	Female
	EC14	EC14_pt5_1_sp1	AN1	7	0.0833333	Female
	EC14	EC14_pt5_2_sp2	AN1	1	0.1875	Female
	EC14	EC14_pt5_2_sp2	AN1	2	0.3125	Female
	EC14	EC14_pt5_2_sp2	AN1	3	0.125	Female
	EC14	EC14_pt5_2_sp2	AN1	4	0.1875	Female
	EC14	EC14_pt5_2_sp2	AN1	5	0.125	Female
	EC14	EC14_pt5_2_sp2	AN1	7	0.0625	Female
	EC14	EC14_pt5_3_sp3	AN1	1	0.285714	Female
	EC14	EC14_pt5_3_sp3	AN1	2	0.285714	Female
	EC14	EC14_pt5_3_sp3	AN1	3	0.285714	Female
	EC14	EC14_pt5_3_sp3	AN1	4	0.142857	Female
	EC14	EC14_pt5_4_sp4	AN1	1	0.366667	Female
	EC14	EC14_pt5_4_sp4	AN1	2	0.166667	Female
	EC14	EC14_pt5_4_sp4	AN1	3	0.166667	Female
	EC14	EC14_pt5_4_sp4	AN1	4	0.1	Female
	EC14	EC14_pt5_4_sp4	AN1	5	0.1	Female
	EC14	EC14_pt5_4_sp4	AN1	6	0.0666667	Female
	EC14	EC14_pt5_4_sp4	AN1	7	0.0333333	Female
	EC14	EC14_pt5_5_sp5	AN1	1	0.103448	Female
	EC14	EC14_pt5_5_sp5	AN1	2	0.137931	Female
	EC14	EC14_pt5_5_sp5	AN1	3	0.206897	Female
	EC14	EC14_pt5_5_sp5	AN1	4	0.103448	Female
	EC14	EC14_pt5_5_sp5	AN1	5	0.137931	Female
	EC14	EC14_pt5_5_sp5	AN1	6	0.0344828	Female
	EC14	EC14_pt5_5_sp5	AN1	7	0.137931	Female
	EC14	EC14_pt5_5_sp5	AN1	8	0.0344828	Female
	EC14	EC14_pt5_5_sp5	AN1	9	0.103448	Female
	EC14	EC14_pt5_6_sp6	AN1	1	0.133333	Female
	EC14	EC14_pt5_6_sp6	AN1	2	0.0666667	Female
	EC14	EC14_pt5_6_sp6	AN1	3	0.133333	Female
	EC14	EC14_pt5_6_sp6	AN1	5	0.0666667	Female
	EC14	EC14_pt5_6_sp6	AN1	6	0.0666667	Female
	EC14	EC14_pt5_6_sp6	AN1	7	0.0666667	Female
	EC14	EC14_pt5_6_sp6	AN1	8	0.0333333	Female
	EC14	EC14_pt5_6_sp6	AN1	9	0.233333	Female
	EC14	EC14_pt5_6_sp6	AN1	10	0.0666667	Female
	EC14	EC14_pt5_6_sp6	AN1	11	0.0333333	Female
	EC14	EC14_pt5_6_sp6	AN1	13	0.0333333	Female
	EC14	EC14_pt5_6_sp6	AN1	14	0.0333333	Female
	EC14	EC14_pt5_6_sp6	AN1	19	0.0333333	Female
	EC14	EC14_pt5_7_sp7	AN1	1	0.137931	Female
	EC14	EC14_pt5_7_sp7	AN1	2	0.0689655	Female
	EC14	EC14_pt5_7_sp7	AN1	3	0.0689655	Female
	EC14	EC14_pt5_7_sp7	AN1	4	0.0344828	Female
	EC14	EC14_pt5_7_sp7	AN1	5	0.0689655	Female
	EC14	EC14_pt5_7_sp7	AN1	7	0.103448	Female
	EC14	EC14_pt5_7_sp7	AN1	8	0.0689655	Female
	EC14	EC14_pt5_7_sp7	AN1	9	0.103448	Female
	EC14	EC14_pt5_7_sp7	AN1	10	0.103448	Female
	EC14	EC14_pt5_7_sp7	AN1	11	0.0344828	Female
	EC14	EC14_pt5_7_sp7	AN1	12	0.137931	Female
	EC14	EC14_pt5_7_sp7	AN1	17	0.0344828	Female
	EC14	EC14_pt5_7_sp7	AN1	18	0.0344828	Female
	EC14	EC14_pt5_8_sp8	AN1	1	0.1	Female
	EC14	EC14_pt5_8_sp8	AN1	2	0.0666667	Female
	EC14	EC14_pt5_8_sp8	AN1	3	0.1	Female
	EC14	EC14_pt5_8_sp8	AN1	4	0.0333333	Female
	EC14	EC14_pt5_8_sp8	AN1	5	0.0333333	Female
	EC14	EC14_pt5_8_sp8	AN1	6	0.166667	Female
	EC14	EC14_pt5_8_sp8	AN1	7	0.0666667	Female
	EC14	EC14_pt5_8_sp8	AN1	8	0.0666667	Female
	EC14	EC14_pt5_8_sp8	AN1	9	0.0333333	Female
	EC14	EC14_pt5_8_sp8	AN1	10	0.0333333	Female
	EC14	EC14_pt5_8_sp8	AN1	11	0.0666667	Female
	EC14	EC14_pt5_8_sp8	AN1	12	0.0666667	Female
	EC14	EC14_pt5_8_sp8	AN1	13	0.1	Female
	EC14	EC14_pt5_8_sp8	AN1	15	0.0333333	Female
	EC14	EC14_pt5_8_sp8	AN1	18	0.0333333	Female
	EC14	EC14_pt5_9_sp9	AN1	1	0.171429	Female
	EC14	EC14_pt5_9_sp9	AN1	2	0.114286	Female
	EC14	EC14_pt5_9_sp9	AN1	3	0.114286	Female
	EC14	EC14_pt5_9_sp9	AN1	4	0.0857143	Female
	EC14	EC14_pt5_9_sp9	AN1	5	0.0285714	Female
	EC14	EC14_pt5_9_sp9	AN1	6	0.0571429	Female
	EC14	EC14_pt5_9_sp9	AN1	7	0.0571429	Female
	EC14	EC14_pt5_9_sp9	AN1	8	0.0285714	Female
	EC14	EC14_pt5_9_sp9	AN1	10	0.0571429	Female
	EC14	EC14_pt5_9_sp9	AN1	11	0.0285714	Female
	EC14	EC14_pt5_9_sp9	AN1	12	0.0285714	Female
	EC14	EC14_pt5_9_sp9	AN1	13	0.142857	Female
	EC14	EC14_pt5_9_sp9	AN1	14	0.0285714	Female
	EC14	EC14_pt5_9_sp9	AN1	16	0.0285714	Female
	EC14	EC14_pt5_9_sp9	AN1	17	0.0285714	Female
	EC14	EC14_pt5_10_sp10	AN1	1	0.131579	Female
	EC14	EC14_pt5_10_sp10	AN1	2	0.105263	Female
	EC14	EC14_pt5_10_sp10	AN1	3	0.184211	Female
	EC14	EC14_pt5_10_sp10	AN1	4	0.0789474	Female
	EC14	EC14_pt5_10_sp10	AN1	6	0.0789474	Female
	EC14	EC14_pt5_10_sp10	AN1	7	0.0263158	Female
	EC14	EC14_pt5_10_sp10	AN1	8	0.0263158	Female
	EC14	EC14_pt5_10_sp10	AN1	9	0.0263158	Female
	EC14	EC14_pt5_10_sp10	AN1	10	0.0526316	Female
	EC14	EC14_pt5_10_sp10	AN1	11	0.0263158	Female
	EC14	EC14_pt5_10_sp10	AN1	12	0.0789474	Female
	EC14	EC14_pt5_10_sp10	AN1	13	0.0263158	Female
	EC14	EC14_pt5_10_sp10	AN1	14	0.0526316	Female
	EC14	EC14_pt5_10_sp10	AN1	15	0.0526316	Female
	EC14	EC14_pt5_10_sp10	AN1	16	0.0263158	Female
	EC14	EC14_pt5_10_sp10	AN1	18	0.0263158	Female
	EC14	EC14_pt5_1_sp11	AN1	1	0.0487805	Female
	EC14	EC14_pt5_1_sp11	AN1	2	0.121951	Female
	EC14	EC14_pt5_1_sp11	AN1	3	0.0731707	Female
	EC14	EC14_pt5_1_sp11	AN1	4	0.0487805	Female
	EC14	EC14_pt5_1_sp11	AN1	5	0.0731707	Female
	EC14	EC14_pt5_1_sp11	AN1	6	0.0243902	Female
	EC14	EC14_pt5_1_sp11	AN1	7	0.097561	Female
	EC14	EC14_pt5_1_sp11	AN1	8	0.0487805	Female
	EC14	EC14_pt5_1_sp11	AN1	9	0.0243902	Female
	EC14	EC14_pt5_1_sp11	AN1	11	0.097561	Female
	EC14	EC14_pt5_1_sp11	AN1	12	0.0243902	Female
	EC14	EC14_pt5_1_sp11	AN1	13	0.0243902	Female
	EC14	EC14_pt5_1_sp11	AN1	14	0.0243902	Female
	EC14	EC14_pt5_1_sp11	AN1	15	0.0243902	Female
	EC14	EC14_pt5_1_sp11	AN1	16	0.0731707	Female
	EC14	EC14_pt5_1_sp11	AN1	17	0.0487805	Female
	EC14	EC14_pt5_1_sp11	AN1	18	0.0487805	Female
	EC14	EC14_pt5_1_sp11	AN1	19	0.0243902	Female
	EC14	EC14_pt5_1_sp11	AN1	20	0.0487805	Female
	EC14	EC14_pt5_2_sp12	AN1	1	0.139535	Female
	EC14	EC14_pt5_2_sp12	AN1	2	0.0697674	Female
	EC14	EC14_pt5_2_sp12	AN1	3	0.0465116	Female
	EC14	EC14_pt5_2_sp12	AN1	4	0.0232558	Female
	EC14	EC14_pt5_2_sp12	AN1	5	0.0697674	Female
	EC14	EC14_pt5_2_sp12	AN1	6	0.0232558	Female
	EC14	EC14_pt5_2_sp12	AN1	7	0.0697674	Female
	EC14	EC14_pt5_2_sp12	AN1	8	0.0465116	Female
	EC14	EC14_pt5_2_sp12	AN1	9	0.139535	Female
	EC14	EC14_pt5_2_sp12	AN1	11	0.0232558	Female
	EC14	EC14_pt5_2_sp12	AN1	12	0.0232558	Female
	EC14	EC14_pt5_2_sp12	AN1	13	0.0465116	Female
	EC14	EC14_pt5_2_sp12	AN1	14	0.0465116	Female
	EC14	EC14_pt5_2_sp12	AN1	15	0.0465116	Female
	EC14	EC14_pt5_2_sp12	AN1	16	0.0465116	Female
	EC14	EC14_pt5_2_sp12	AN1	17	0.0465116	Female
	EC14	EC14_pt5_2_sp12	AN1	18	0.0465116	Female
	EC14	EC14_pt5_2_sp12	AN1	19	0.0232558	Female
	EC14	EC14_pt5_2_sp12	AN1	20	0.0232558	Female
	EC14	EC14_pt5_3_sp13	AN1	1	0.0810811	Female
	EC14	EC14_pt5_3_sp13	AN1	2	0.135135	Female
	EC14	EC14_pt5_3_sp13	AN1	3	0.0810811	Female
	EC14	EC14_pt5_3_sp13	AN1	4	0.0810811	Female
	EC14	EC14_pt5_3_sp13	AN1	5	0.027027	Female
	EC14	EC14_pt5_3_sp13	AN1	6	0.0540541	Female
	EC14	EC14_pt5_3_sp13	AN1	7	0.135135	Female
	EC14	EC14_pt5_3_sp13	AN1	9	0.108108	Female
	EC14	EC14_pt5_3_sp13	AN1	10	0.0540541	Female
	EC14	EC14_pt5_3_sp13	AN1	11	0.027027	Female
	EC14	EC14_pt5_3_sp13	AN1	12	0.0540541	Female
	EC14	EC14_pt5_3_sp13	AN1	13	0.0540541	Female
	EC14	EC14_pt5_3_sp13	AN1	14	0.0540541	Female
	EC14	EC14_pt5_3_sp13	AN1	15	0.027027	Female
	EC14	EC14_pt5_3_sp13	AN1	16	0.027027	Female
	EC14	EC14_pt5_4_sp14	AN1	1	0.0277778	Female
	EC14	EC14_pt5_4_sp14	AN1	2	0.0833333	Female
	EC14	EC14_pt5_4_sp14	AN1	3	0.0833333	Female
	EC14	EC14_pt5_4_sp14	AN1	4	0.0277778	Female
	EC14	EC14_pt5_4_sp14	AN1	5	0.138889	Female
	EC14	EC14_pt5_4_sp14	AN1	6	0.111111	Female
	EC14	EC14_pt5_4_sp14	AN1	7	0.138889	Female
	EC14	EC14_pt5_4_sp14	AN1	8	0.0277778	Female
	EC14	EC14_pt5_4_sp14	AN1	9	0.0277778	Female
	EC14	EC14_pt5_4_sp14	AN1	10	0.0555556	Female
	EC14	EC14_pt5_4_sp14	AN1	11	0.0555556	Female
	EC14	EC14_pt5_4_sp14	AN1	13	0.0277778	Female
	EC14	EC14_pt5_4_sp14	AN1	14	0.0833333	Female
	EC14	EC14_pt5_4_sp14	AN1	15	0.0277778	Female
	EC14	EC14_pt5_4_sp14	AN1	17	0.0277778	Female
	EC14	EC14_pt5_4_sp14	AN1	18	0.0555556	Female
	EC14	EC14_pt5_5_sp15	AN1	1	0.025	Female
	EC14	EC14_pt5_5_sp15	AN1	2	0.05	Female
	EC14	EC14_pt5_5_sp15	AN1	3	0.1	Female
	EC14	EC14_pt5_5_sp15	AN1	4	0.05	Female
	EC14	EC14_pt5_5_sp15	AN1	5	0.025	Female
	EC14	EC14_pt5_5_sp15	AN1	6	0.1	Female
	EC14	EC14_pt5_5_sp15	AN1	8	0.025	Female
	EC14	EC14_pt5_5_sp15	AN1	9	0.15	Female
	EC14	EC14_pt5_5_sp15	AN1	10	0.025	Female
	EC14	EC14_pt5_5_sp15	AN1	11	0.075	Female
	EC14	EC14_pt5_5_sp15	AN1	12	0.05	Female
	EC14	EC14_pt5_5_sp15	AN1	13	0.05	Female
	EC14	EC14_pt5_5_sp15	AN1	14	0.025	Female
	EC14	EC14_pt5_5_sp15	AN1	15	0.05	Female
	EC14	EC14_pt5_5_sp15	AN1	17	0.05	Female
	EC14	EC14_pt5_5_sp15	AN1	18	0.05	Female
	EC14	EC14_pt5_5_sp15	AN1	20	0.025	Female
	EC14	EC14_pt5_5_sp15	AN1	21	0.025	Female
	EC14	EC14_pt5_5_sp15	AN1	22	0.05	Female
	EC14	EC14_pt5_6_sp16	AN1	1	0.105263	Female
	EC14	EC14_pt5_6_sp16	AN1	2	0.131579	Female
	EC14	EC14_pt5_6_sp16	AN1	3	0.105263	Female
	EC14	EC14_pt5_6_sp16	AN1	4	0.0526316	Female
	EC14	EC14_pt5_6_sp16	AN1	5	0.0526316	Female
	EC14	EC14_pt5_6_sp16	AN1	6	0.0263158	Female
	EC14	EC14_pt5_6_sp16	AN1	7	0.0789474	Female
	EC14	EC14_pt5_6_sp16	AN1	8	0.105263	Female
	EC14	EC14_pt5_6_sp16	AN1	9	0.0789474	Female
	EC14	EC14_pt5_6_sp16	AN1	10	0.0526316	Female
	EC14	EC14_pt5_6_sp16	AN1	11	0.0526316	Female
	EC14	EC14_pt5_6_sp16	AN1	12	0.0263158	Female
	EC14	EC14_pt5_6_sp16	AN1	13	0.0263158	Female
	EC14	EC14_pt5_6_sp16	AN1	17	0.0263158	Female
	EC14	EC14_pt5_6_sp16	AN1	19	0.0263158	Female
	EC14	EC14_pt5_6_sp16	AN1	20	0.0263158	Female
	EC14	EC14_pt5_6_sp16	AN1	21	0.0263158	Female
	EC14	EC14_pt5_7_sp17	AN1	1	0.205882	Female
	EC14	EC14_pt5_7_sp17	AN1	2	0.0588235	Female
	EC14	EC14_pt5_7_sp17	AN1	3	0.0882353	Female
	EC14	EC14_pt5_7_sp17	AN1	4	0.205882	Female
	EC14	EC14_pt5_7_sp17	AN1	6	0.0588235	Female
	EC14	EC14_pt5_7_sp17	AN1	7	0.0588235	Female
	EC14	EC14_pt5_7_sp17	AN1	8	0.0588235	Female
	EC14	EC14_pt5_7_sp17	AN1	9	0.0294118	Female
	EC14	EC14_pt5_7_sp17	AN1	10	0.0588235	Female
	EC14	EC14_pt5_7_sp17	AN1	11	0.0294118	Female
	EC14	EC14_pt5_7_sp17	AN1	12	0.0294118	Female
	EC14	EC14_pt5_7_sp17	AN1	13	0.0294118	Female
	EC14	EC14_pt5_7_sp17	AN1	14	0.0588235	Female
	EC14	EC14_pt5_7_sp17	AN1	17	0.0294118	Female
	EC14	EC14_pt5_8_sp18	AN1	1	0.147059	Female
	EC14	EC14_pt5_8_sp18	AN1	2	0.147059	Female
	EC14	EC14_pt5_8_sp18	AN1	3	0.205882	Female
	EC14	EC14_pt5_8_sp18	AN1	4	0.0294118	Female
	EC14	EC14_pt5_8_sp18	AN1	5	0.0588235	Female
	EC14	EC14_pt5_8_sp18	AN1	6	0.0294118	Female
	EC14	EC14_pt5_8_sp18	AN1	7	0.0588235	Female
	EC14	EC14_pt5_8_sp18	AN1	8	0.0882353	Female
	EC14	EC14_pt5_8_sp18	AN1	9	0.0294118	Female
	EC14	EC14_pt5_8_sp18	AN1	10	0.0294118	Female
	EC14	EC14_pt5_8_sp18	AN1	11	0.0588235	Female
	EC14	EC14_pt5_8_sp18	AN1	12	0.0294118	Female
	EC14	EC14_pt5_8_sp18	AN1	13	0.0294118	Female
	EC14	EC14_pt5_8_sp18	AN1	15	0.0588235	Female
	EC14	EC14_pt5_9_sp19	AN1	1	0.272727	Female
	EC14	EC14_pt5_9_sp19	AN1	2	0.181818	Female
	EC14	EC14_pt5_9_sp19	AN1	3	0.0909091	Female
	EC14	EC14_pt5_9_sp19	AN1	5	0.0909091	Female
	EC14	EC14_pt5_9_sp19	AN1	6	0.0909091	Female
	EC14	EC14_pt5_9_sp19	AN1	7	0.030303	Female
	EC14	EC14_pt5_9_sp19	AN1	8	0.0909091	Female
	EC14	EC14_pt5_9_sp19	AN1	10	0.0909091	Female
	EC14	EC14_pt5_9_sp19	AN1	11	0.0606061	Female
	EC14	EC14_pt5_10_sp20	AN1	1	0.193548	Female
	EC14	EC14_pt5_10_sp20	AN1	2	0.193548	Female
	EC14	EC14_pt5_10_sp20	AN1	3	0.0967742	Female
	EC14	EC14_pt5_10_sp20	AN1	4	0.0645161	Female
	EC14	EC14_pt5_10_sp20	AN1	5	0.0645161	Female
	EC14	EC14_pt5_10_sp20	AN1	6	0.0967742	Female
	EC14	EC14_pt5_10_sp20	AN1	7	0.0645161	Female
	EC14	EC14_pt5_10_sp20	AN1	8	0.0645161	Female
	EC14	EC14_pt5_10_sp20	AN1	9	0.0967742	Female
	EC14	EC14_pt5_10_sp20	AN1	11	0.0322581	Female
	EC14	EC14_pt5_10_sp20	AN1	13	0.0322581	Female
	EC14	EC14_pt5_1_sp21	AN1	1	0.3	Female
	EC14	EC14_pt5_1_sp21	AN1	2	0.233333	Female
	EC14	EC14_pt5_1_sp21	AN1	3	0.1	Female
	EC14	EC14_pt5_1_sp21	AN1	4	0.0666667	Female
	EC14	EC14_pt5_1_sp21	AN1	5	0.133333	Female
	EC14	EC14_pt5_1_sp21	AN1	7	0.0666667	Female
	EC14	EC14_pt5_1_sp21	AN1	8	0.1	Female
	EC14	EC14_pt5_2_sp22	AN1	1	0.411765	Female
	EC14	EC14_pt5_2_sp22	AN1	2	0.176471	Female
	EC14	EC14_pt5_2_sp22	AN1	4	0.117647	Female
	EC14	EC14_pt5_2_sp22	AN1	5	0.0588235	Female
	EC14	EC14_pt5_2_sp22	AN1	6	0.117647	Female
	EC14	EC14_pt5_2_sp22	AN1	7	0.0588235	Female
	EC14	EC14_pt5_2_sp22	AN1	9	0.0588235	Female
	EC14	EC14_pt5_3_sp23	AN1	1	0.375	Female
	EC14	EC14_pt5_3_sp23	AN1	2	0.125	Female
	EC14	EC14_pt5_3_sp23	AN1	3	0.125	Female
	EC14	EC14_pt5_3_sp23	AN1	4	0.125	Female
	EC14	EC14_pt5_3_sp23	AN1	5	0.125	Female
	EC14	EC14_pt5_3_sp23	AN1	6	0.125	Female
	EC14	EC14_pt5_4_sp24	AN1	1	0.3	Female
	EC14	EC14_pt5_4_sp24	AN1	2	0.35	Female
	EC14	EC14_pt5_4_sp24	AN1	3	0.1	Female
	EC14	EC14_pt5_4_sp24	AN1	4	0.1	Female
	EC14	EC14_pt5_4_sp24	AN1	5	0.05	Female
	EC14	EC14_pt5_4_sp24	AN1	6	0.05	Female
	EC14	EC14_pt5_4_sp24	AN1	7	0.05	Female
	EC14	EC14_pt5_5_sp25	AN1	1	0.588235	Female
	EC14	EC14_pt5_5_sp25	AN1	2	0.117647	Female
	EC14	EC14_pt5_5_sp25	AN1	3	0.0588235	Female
	EC14	EC14_pt5_5_sp25	AN1	4	0.117647	Female
	EC14	EC14_pt5_5_sp25	AN1	5	0.0588235	Female
	EC14	EC14_pt5_5_sp25	AN1	6	0.0588235	Female
	EC14	EC14_pt5_6_sp26	AN1	1	0.266667	Female
	EC14	EC14_pt5_6_sp26	AN1	2	0.2	Female
	EC14	EC14_pt5_6_sp26	AN1	3	0.2	Female
	EC14	EC14_pt5_6_sp26	AN1	4	0.0666667	Female
	EC14	EC14_pt5_6_sp26	AN1	5	0.0666667	Female
	EC14	EC14_pt5_6_sp26	AN1	6	0.2	Female
	EC14	EC14_pt5_7_sp27	AN1	1	0.333333	Female
	EC14	EC14_pt5_7_sp27	AN1	2	0.277778	Female
	EC14	EC14_pt5_7_sp27	AN1	3	0.0555556	Female
	EC14	EC14_pt5_7_sp27	AN1	4	0.111111	Female
	EC14	EC14_pt5_7_sp27	AN1	5	0.111111	Female
	EC14	EC14_pt5_7_sp27	AN1	6	0.0555556	Female
	EC14	EC14_pt5_7_sp27	AN1	9	0.0555556	Female
	EC14	EC14_pt5_8_sp28	AN1	1	0.352941	Female
	EC14	EC14_pt5_8_sp28	AN1	2	0.117647	Female
	EC14	EC14_pt5_8_sp28	AN1	3	0.0588235	Female
	EC14	EC14_pt5_8_sp28	AN1	4	0.176471	Female
	EC14	EC14_pt5_8_sp28	AN1	5	0.176471	Female
	EC14	EC14_pt5_8_sp28	AN1	6	0.117647	Female
	EC14	EC14_pt5_9_sp29	AN1	1	0.176471	Female
	EC14	EC14_pt5_9_sp29	AN1	2	0.0588235	Female
	EC14	EC14_pt5_9_sp29	AN1	3	0.235294	Female
	EC14	EC14_pt5_9_sp29	AN1	4	0.176471	Female
	EC14	EC14_pt5_9_sp29	AN1	5	0.176471	Female
	EC14	EC14_pt5_9_sp29	AN1	6	0.176471	Female
	EC14	EC14_pt5_10_sp30	AN1	1	0.318182	Female
	EC14	EC14_pt5_10_sp30	AN1	2	0.318182	Female
	EC14	EC14_pt5_10_sp30	AN1	3	0.0454545	Female
	EC14	EC14_pt5_10_sp30	AN1	4	0.0909091	Female
	EC14	EC14_pt5_10_sp30	AN1	6	0.136364	Female
	EC14	EC14_pt5_10_sp30	AN1	7	0.0909091	Female
	EC14	EC14_pt5_1_sp31	AN1	1	0.15	Female
	EC14	EC14_pt5_1_sp31	AN1	2	0.25	Female
	EC14	EC14_pt5_1_sp31	AN1	3	0.05	Female
	EC14	EC14_pt5_1_sp31	AN1	4	0.15	Female
	EC14	EC14_pt5_1_sp31	AN1	5	0.05	Female
	EC14	EC14_pt5_1_sp31	AN1	6	0.25	Female
	EC14	EC14_pt5_1_sp31	AN1	7	0.05	Female
	EC14	EC14_pt5_1_sp31	AN1	14	0.05	Female
	EC14	EC14_pt5_2_sp32	AN1	1	0.133333	Female
	EC14	EC14_pt5_2_sp32	AN1	2	0.0666667	Female
	EC14	EC14_pt5_2_sp32	AN1	3	0.133333	Female
	EC14	EC14_pt5_2_sp32	AN1	4	0.0666667	Female
	EC14	EC14_pt5_2_sp32	AN1	5	0.133333	Female
	EC14	EC14_pt5_2_sp32	AN1	6	0.0666667	Female
	EC14	EC14_pt5_2_sp32	AN1	7	0.133333	Female
	EC14	EC14_pt5_2_sp32	AN1	8	0.133333	Female
	EC14	EC14_pt5_2_sp32	AN1	9	0.0666667	Female
	EC14	EC14_pt5_2_sp32	AN1	11	0.0666667	Female
	EC14	EC14_pt5_3_sp33	AN1	1	0.166667	Female
	EC14	EC14_pt5_3_sp33	AN1	2	0.166667	Female
	EC14	EC14_pt5_3_sp33	AN1	3	0.0833333	Female
	EC14	EC14_pt5_3_sp33	AN1	5	0.125	Female
	EC14	EC14_pt5_3_sp33	AN1	6	0.0833333	Female
	EC14	EC14_pt5_3_sp33	AN1	7	0.0416667	Female
	EC14	EC14_pt5_3_sp33	AN1	8	0.166667	Female
	EC14	EC14_pt5_3_sp33	AN1	9	0.0416667	Female
	EC14	EC14_pt5_3_sp33	AN1	10	0.0416667	Female
	EC14	EC14_pt5_3_sp33	AN1	11	0.0416667	Female
	EC14	EC14_pt5_3_sp33	AN1	12	0.0416667	Female
	EC14	EC14_pt5_4_sp34	AN1	1	0.136364	Female
	EC14	EC14_pt5_4_sp34	AN1	2	0.136364	Female
	EC14	EC14_pt5_4_sp34	AN1	3	0.0909091	Female
	EC14	EC14_pt5_4_sp34	AN1	4	0.0909091	Female
	EC14	EC14_pt5_4_sp34	AN1	5	0.0909091	Female
	EC14	EC14_pt5_4_sp34	AN1	7	0.0909091	Female
	EC14	EC14_pt5_4_sp34	AN1	8	0.0909091	Female
	EC14	EC14_pt5_4_sp34	AN1	9	0.0909091	Female
	EC14	EC14_pt5_4_sp34	AN1	10	0.0454545	Female
	EC14	EC14_pt5_4_sp34	AN1	11	0.0454545	Female
	EC14	EC14_pt5_4_sp34	AN1	12	0.0454545	Female
	EC14	EC14_pt5_4_sp34	AN1	14	0.0454545	Female
	EC14	EC14_pt5_5_sp35	AN1	1	0.208333	Female
	EC14	EC14_pt5_5_sp35	AN1	3	0.0833333	Female
	EC14	EC14_pt5_5_sp35	AN1	4	0.208333	Female
	EC14	EC14_pt5_5_sp35	AN1	5	0.0416667	Female
	EC14	EC14_pt5_5_sp35	AN1	6	0.0416667	Female
	EC14	EC14_pt5_5_sp35	AN1	7	0.125	Female
	EC14	EC14_pt5_5_sp35	AN1	8	0.0833333	Female
	EC14	EC14_pt5_5_sp35	AN1	9	0.0833333	Female
	EC14	EC14_pt5_5_sp35	AN1	13	0.0416667	Female
	EC14	EC14_pt5_5_sp35	AN1	14	0.0416667	Female
	EC14	EC14_pt5_5_sp35	AN1	16	0.0416667	Female
	EC14	EC14_pt5_6_sp36	AN1	1	0.222222	Female
	EC14	EC14_pt5_6_sp36	AN1	2	0.185185	Female
	EC14	EC14_pt5_6_sp36	AN1	3	0.0740741	Female
	EC14	EC14_pt5_6_sp36	AN1	4	0.037037	Female
	EC14	EC14_pt5_6_sp36	AN1	5	0.037037	Female
	EC14	EC14_pt5_6_sp36	AN1	6	0.0740741	Female
	EC14	EC14_pt5_6_sp36	AN1	7	0.037037	Female
	EC14	EC14_pt5_6_sp36	AN1	8	0.037037	Female
	EC14	EC14_pt5_6_sp36	AN1	9	0.0740741	Female
	EC14	EC14_pt5_6_sp36	AN1	10	0.037037	Female
	EC14	EC14_pt5_6_sp36	AN1	11	0.111111	Female
	EC14	EC14_pt5_6_sp36	AN1	13	0.037037	Female
	EC14	EC14_pt5_6_sp36	AN1	14	0.037037	Female
	EC14	EC14_pt5_7_sp37	AN1	1	0.166667	Female
	EC14	EC14_pt5_7_sp37	AN1	2	0.0833333	Female
	EC14	EC14_pt5_7_sp37	AN1	3	0.125	Female
	EC14	EC14_pt5_7_sp37	AN1	4	0.0833333	Female
	EC14	EC14_pt5_7_sp37	AN1	5	0.0416667	Female
	EC14	EC14_pt5_7_sp37	AN1	6	0.0833333	Female
	EC14	EC14_pt5_7_sp37	AN1	7	0.125	Female
	EC14	EC14_pt5_7_sp37	AN1	8	0.0416667	Female
	EC14	EC14_pt5_7_sp37	AN1	9	0.0416667	Female
	EC14	EC14_pt5_7_sp37	AN1	10	0.0833333	Female
	EC14	EC14_pt5_7_sp37	AN1	12	0.125	Female
	EC14	EC14_pt5_8_sp38	AN1	1	0.208333	Female
	EC14	EC14_pt5_8_sp38	AN1	2	0.0833333	Female
	EC14	EC14_pt5_8_sp38	AN1	3	0.125	Female
	EC14	EC14_pt5_8_sp38	AN1	4	0.0833333	Female
	EC14	EC14_pt5_8_sp38	AN1	6	0.0416667	Female
	EC14	EC14_pt5_8_sp38	AN1	7	0.125	Female
	EC14	EC14_pt5_8_sp38	AN1	8	0.125	Female
	EC14	EC14_pt5_8_sp38	AN1	9	0.0416667	Female
	EC14	EC14_pt5_8_sp38	AN1	10	0.0416667	Female
	EC14	EC14_pt5_8_sp38	AN1	11	0.0416667	Female
	EC14	EC14_pt5_8_sp38	AN1	13	0.0416667	Female
	EC14	EC14_pt5_8_sp38	AN1	14	0.0416667	Female
	EC14	EC14_pt5_9_sp39	AN1	1	0.153846	Female
	EC14	EC14_pt5_9_sp39	AN1	2	0.153846	Female
	EC14	EC14_pt5_9_sp39	AN1	3	0.153846	Female
	EC14	EC14_pt5_9_sp39	AN1	4	0.0769231	Female
	EC14	EC14_pt5_9_sp39	AN1	5	0.0769231	Female
	EC14	EC14_pt5_9_sp39	AN1	6	0.0384615	Female
	EC14	EC14_pt5_9_sp39	AN1	7	0.0769231	Female
	EC14	EC14_pt5_9_sp39	AN1	8	0.0384615	Female
	EC14	EC14_pt5_9_sp39	AN1	9	0.115385	Female
	EC14	EC14_pt5_9_sp39	AN1	10	0.0769231	Female
	EC14	EC14_pt5_9_sp39	AN1	11	0.0384615	Female
	EC14	EC14_pt5_10_sp40	AN1	1	0.12	Female
	EC14	EC14_pt5_10_sp40	AN1	2	0.16	Female
	EC14	EC14_pt5_10_sp40	AN1	3	0.04	Female
	EC14	EC14_pt5_10_sp40	AN1	4	0.12	Female
	EC14	EC14_pt5_10_sp40	AN1	5	0.04	Female
	EC14	EC14_pt5_10_sp40	AN1	6	0.08	Female
	EC14	EC14_pt5_10_sp40	AN1	7	0.16	Female
	EC14	EC14_pt5_10_sp40	AN1	8	0.04	Female
	EC14	EC14_pt5_10_sp40	AN1	9	0.12	Female
	EC14	EC14_pt5_10_sp40	AN1	10	0.04	Female
	EC14	EC14_pt5_10_sp40	AN1	13	0.08	Female
	EC15	EC15_pt5_1_sp1	AN2	1	0.2	Female
	EC15	EC15_pt5_1_sp1	AN2	2	0.4	Female
	EC15	EC15_pt5_1_sp1	AN2	4	0.2	Female
	EC15	EC15_pt5_1_sp1	AN2	6	0.0666667	Female
	EC15	EC15_pt5_1_sp1	AN2	7	0.0666667	Female
	EC15	EC15_pt5_1_sp1	AN2	8	0.0666667	Female
	EC15	EC15_pt5_2_sp2	AN2	1	0.3125	Female
	EC15	EC15_pt5_2_sp2	AN2	2	0.125	Female
	EC15	EC15_pt5_2_sp2	AN2	3	0.3125	Female
	EC15	EC15_pt5_2_sp2	AN2	4	0.0625	Female
	EC15	EC15_pt5_2_sp2	AN2	5	0.125	Female
	EC15	EC15_pt5_2_sp2	AN2	6	0.0625	Female
	EC15	EC15_pt5_3_sp3	AN1	1	0.238095	Female
	EC15	EC15_pt5_3_sp3	AN1	2	0.380952	Female
	EC15	EC15_pt5_3_sp3	AN1	3	0.190476	Female
	EC15	EC15_pt5_3_sp3	AN1	4	0.142857	Female
	EC15	EC15_pt5_3_sp3	AN1	5	0.047619	Female
	EC15	EC15_pt5_4_sp4	AN1	1	0.129032	Female
	EC15	EC15_pt5_4_sp4	AN1	2	0.354839	Female
	EC15	EC15_pt5_4_sp4	AN1	3	0.225806	Female
	EC15	EC15_pt5_4_sp4	AN1	4	0.0645161	Female
	EC15	EC15_pt5_4_sp4	AN1	5	0.129032	Female
	EC15	EC15_pt5_4_sp4	AN1	6	0.0645161	Female
	EC15	EC15_pt5_4_sp4	AN1	7	0.0322581	Female
	EC15	EC15_pt5_5_sp5	AN2	1	0.228571	Female
	EC15	EC15_pt5_5_sp5	AN2	2	0.2	Female
	EC15	EC15_pt5_5_sp5	AN2	3	0.114286	Female
	EC15	EC15_pt5_5_sp5	AN2	4	0.142857	Female
	EC15	EC15_pt5_5_sp5	AN2	5	0.0571429	Female
	EC15	EC15_pt5_5_sp5	AN2	6	0.114286	Female
	EC15	EC15_pt5_5_sp5	AN2	7	0.0857143	Female
	EC15	EC15_pt5_5_sp5	AN2	10	0.0285714	Female
	EC15	EC15_pt5_5_sp5	AN2	11	0.0285714	Female
	EC15	EC15_pt5_6_sp6	AN2	1	0.09375	Female
	EC15	EC15_pt5_6_sp6	AN2	2	0.09375	Female
	EC15	EC15_pt5_6_sp6	AN2	3	0.0625	Female
	EC15	EC15_pt5_6_sp6	AN2	4	0.125	Female
	EC15	EC15_pt5_6_sp6	AN2	5	0.0625	Female
	EC15	EC15_pt5_6_sp6	AN2	6	0.03125	Female
	EC15	EC15_pt5_6_sp6	AN2	7	0.03125	Female
	EC15	EC15_pt5_6_sp6	AN2	8	0.15625	Female
	EC15	EC15_pt5_6_sp6	AN2	9	0.09375	Female
	EC15	EC15_pt5_6_sp6	AN2	10	0.125	Female
	EC15	EC15_pt5_6_sp6	AN2	11	0.03125	Female
	EC15	EC15_pt5_6_sp6	AN2	13	0.0625	Female
	EC15	EC15_pt5_6_sp6	AN2	18	0.03125	Female
	EC15	EC15_pt5_7_sp7	AN2	1	0.264706	Female
	EC15	EC15_pt5_7_sp7	AN2	2	0.0882353	Female
	EC15	EC15_pt5_7_sp7	AN2	3	0.0588235	Female
	EC15	EC15_pt5_7_sp7	AN2	4	0.0294118	Female
	EC15	EC15_pt5_7_sp7	AN2	6	0.0294118	Female
	EC15	EC15_pt5_7_sp7	AN2	7	0.0294118	Female
	EC15	EC15_pt5_7_sp7	AN2	8	0.0882353	Female
	EC15	EC15_pt5_7_sp7	AN2	9	0.0882353	Female
	EC15	EC15_pt5_7_sp7	AN2	10	0.117647	Female
	EC15	EC15_pt5_7_sp7	AN2	11	0.0882353	Female
	EC15	EC15_pt5_7_sp7	AN2	14	0.0294118	Female
	EC15	EC15_pt5_7_sp7	AN2	16	0.0588235	Female
	EC15	EC15_pt5_7_sp7	AN2	20	0.0294118	Female
	EC15	EC15_pt5_8_sp8	AN2	1	0.189189	Female
	EC15	EC15_pt5_8_sp8	AN2	2	0.0810811	Female
	EC15	EC15_pt5_8_sp8	AN2	3	0.135135	Female
	EC15	EC15_pt5_8_sp8	AN2	4	0.027027	Female
	EC15	EC15_pt5_8_sp8	AN2	5	0.027027	Female
	EC15	EC15_pt5_8_sp8	AN2	6	0.0810811	Female
	EC15	EC15_pt5_8_sp8	AN2	7	0.0540541	Female
	EC15	EC15_pt5_8_sp8	AN2	8	0.0810811	Female
	EC15	EC15_pt5_8_sp8	AN2	9	0.108108	Female
	EC15	EC15_pt5_8_sp8	AN2	10	0.0540541	Female
	EC15	EC15_pt5_8_sp8	AN2	11	0.027027	Female
	EC15	EC15_pt5_8_sp8	AN2	12	0.0540541	Female
	EC15	EC15_pt5_8_sp8	AN2	13	0.027027	Female
	EC15	EC15_pt5_8_sp8	AN2	17	0.027027	Female
	EC15	EC15_pt5_8_sp8	AN2	20	0.027027	Female
	EC15	EC15_pt5_9_sp9	AN1	1	0.194444	Female
	EC15	EC15_pt5_9_sp9	AN1	2	0.0833333	Female
	EC15	EC15_pt5_9_sp9	AN1	3	0.166667	Female
	EC15	EC15_pt5_9_sp9	AN1	5	0.0833333	Female
	EC15	EC15_pt5_9_sp9	AN1	6	0.0555556	Female
	EC15	EC15_pt5_9_sp9	AN1	7	0.0277778	Female
	EC15	EC15_pt5_9_sp9	AN1	9	0.0833333	Female
	EC15	EC15_pt5_9_sp9	AN1	10	0.0555556	Female
	EC15	EC15_pt5_9_sp9	AN1	11	0.0555556	Female
	EC15	EC15_pt5_9_sp9	AN1	13	0.0833333	Female
	EC15	EC15_pt5_9_sp9	AN1	15	0.0555556	Female
	EC15	EC15_pt5_9_sp9	AN1	16	0.0277778	Female
	EC15	EC15_pt5_9_sp9	AN1	17	0.0277778	Female
	EC15	EC15_pt5_10_sp10	AN1	1	0.147059	Female
	EC15	EC15_pt5_10_sp10	AN1	2	0.0588235	Female
	EC15	EC15_pt5_10_sp10	AN1	3	0.0294118	Female
	EC15	EC15_pt5_10_sp10	AN1	4	0.176471	Female
	EC15	EC15_pt5_10_sp10	AN1	5	0.0588235	Female
	EC15	EC15_pt5_10_sp10	AN1	8	0.0882353	Female
	EC15	EC15_pt5_10_sp10	AN1	9	0.0294118	Female
	EC15	EC15_pt5_10_sp10	AN1	10	0.0294118	Female
	EC15	EC15_pt5_10_sp10	AN1	11	0.0588235	Female
	EC15	EC15_pt5_10_sp10	AN1	12	0.0294118	Female
	EC15	EC15_pt5_10_sp10	AN1	13	0.0588235	Female
	EC15	EC15_pt5_10_sp10	AN1	14	0.0588235	Female
	EC15	EC15_pt5_10_sp10	AN1	16	0.0588235	Female
	EC15	EC15_pt5_10_sp10	AN1	17	0.0882353	Female
	EC15	EC15_pt5_10_sp10	AN1	20	0.0294118	Female
	EC15	EC15_pt5_1_sp11	AN1	1	0.155556	Female
	EC15	EC15_pt5_1_sp11	AN1	2	0.0888889	Female
	EC15	EC15_pt5_1_sp11	AN1	3	0.0222222	Female
	EC15	EC15_pt5_1_sp11	AN1	4	0.0888889	Female
	EC15	EC15_pt5_1_sp11	AN1	5	0.0888889	Female
	EC15	EC15_pt5_1_sp11	AN1	6	0.0222222	Female
	EC15	EC15_pt5_1_sp11	AN1	7	0.0222222	Female
	EC15	EC15_pt5_1_sp11	AN1	8	0.0222222	Female
	EC15	EC15_pt5_1_sp11	AN1	9	0.111111	Female
	EC15	EC15_pt5_1_sp11	AN1	11	0.0444444	Female
	EC15	EC15_pt5_1_sp11	AN1	12	0.0666667	Female
	EC15	EC15_pt5_1_sp11	AN1	13	0.0222222	Female
	EC15	EC15_pt5_1_sp11	AN1	15	0.0222222	Female
	EC15	EC15_pt5_1_sp11	AN1	16	0.0666667	Female
	EC15	EC15_pt5_1_sp11	AN1	17	0.0666667	Female
	EC15	EC15_pt5_1_sp11	AN1	19	0.0444444	Female
	EC15	EC15_pt5_1_sp11	AN1	20	0.0222222	Female
	EC15	EC15_pt5_1_sp11	AN1	21	0.0222222	Female
	EC15	EC15_pt5_2_sp12	AN1	1	0.0952381	Female
	EC15	EC15_pt5_2_sp12	AN1	2	0.0714286	Female
	EC15	EC15_pt5_2_sp12	AN1	3	0.0952381	Female
	EC15	EC15_pt5_2_sp12	AN1	5	0.0238095	Female
	EC15	EC15_pt5_2_sp12	AN1	6	0.0714286	Female
	EC15	EC15_pt5_2_sp12	AN1	7	0.142857	Female
	EC15	EC15_pt5_2_sp12	AN1	9	0.047619	Female
	EC15	EC15_pt5_2_sp12	AN1	10	0.0238095	Female
	EC15	EC15_pt5_2_sp12	AN1	11	0.0714286	Female
	EC15	EC15_pt5_2_sp12	AN1	12	0.0714286	Female
	EC15	EC15_pt5_2_sp12	AN1	13	0.0714286	Female
	EC15	EC15_pt5_2_sp12	AN1	14	0.0238095	Female
	EC15	EC15_pt5_2_sp12	AN1	15	0.0238095	Female
	EC15	EC15_pt5_2_sp12	AN1	17	0.047619	Female
	EC15	EC15_pt5_2_sp12	AN1	18	0.047619	Female
	EC15	EC15_pt5_2_sp12	AN1	20	0.0714286	Female
	EC15	EC15_pt5_3_sp13	AN1	1	0.135135	Female
	EC15	EC15_pt5_3_sp13	AN1	2	0.0810811	Female
	EC15	EC15_pt5_3_sp13	AN1	3	0.108108	Female
	EC15	EC15_pt5_3_sp13	AN1	4	0.027027	Female
	EC15	EC15_pt5_3_sp13	AN1	5	0.108108	Female
	EC15	EC15_pt5_3_sp13	AN1	6	0.135135	Female
	EC15	EC15_pt5_3_sp13	AN1	7	0.0540541	Female
	EC15	EC15_pt5_3_sp13	AN1	8	0.0540541	Female
	EC15	EC15_pt5_3_sp13	AN1	9	0.0540541	Female
	EC15	EC15_pt5_3_sp13	AN1	12	0.0810811	Female
	EC15	EC15_pt5_3_sp13	AN1	13	0.0540541	Female
	EC15	EC15_pt5_3_sp13	AN1	14	0.0540541	Female
	EC15	EC15_pt5_3_sp13	AN1	15	0.027027	Female
	EC15	EC15_pt5_3_sp13	AN1	16	0.027027	Female
	EC15	EC15_pt5_4_sp14	AN1	1	0.205128	Female
	EC15	EC15_pt5_4_sp14	AN1	2	0.025641	Female
	EC15	EC15_pt5_4_sp14	AN1	3	0.128205	Female
	EC15	EC15_pt5_4_sp14	AN1	4	0.0512821	Female
	EC15	EC15_pt5_4_sp14	AN1	5	0.025641	Female
	EC15	EC15_pt5_4_sp14	AN1	6	0.153846	Female
	EC15	EC15_pt5_4_sp14	AN1	8	0.025641	Female
	EC15	EC15_pt5_4_sp14	AN1	9	0.153846	Female
	EC15	EC15_pt5_4_sp14	AN1	10	0.025641	Female
	EC15	EC15_pt5_4_sp14	AN1	11	0.025641	Female
	EC15	EC15_pt5_4_sp14	AN1	12	0.0769231	Female
	EC15	EC15_pt5_4_sp14	AN1	14	0.025641	Female
	EC15	EC15_pt5_4_sp14	AN1	16	0.0512821	Female
	EC15	EC15_pt5_4_sp14	AN1	17	0.025641	Female
	EC15	EC15_pt5_5_sp15	AN1	1	0.0714286	Female
	EC15	EC15_pt5_5_sp15	AN1	2	0.119048	Female
	EC15	EC15_pt5_5_sp15	AN1	3	0.047619	Female
	EC15	EC15_pt5_5_sp15	AN1	4	0.047619	Female
	EC15	EC15_pt5_5_sp15	AN1	5	0.047619	Female
	EC15	EC15_pt5_5_sp15	AN1	6	0.0714286	Female
	EC15	EC15_pt5_5_sp15	AN1	7	0.047619	Female
	EC15	EC15_pt5_5_sp15	AN1	8	0.047619	Female
	EC15	EC15_pt5_5_sp15	AN1	9	0.0238095	Female
	EC15	EC15_pt5_5_sp15	AN1	10	0.047619	Female
	EC15	EC15_pt5_5_sp15	AN1	11	0.0714286	Female
	EC15	EC15_pt5_5_sp15	AN1	12	0.0714286	Female
	EC15	EC15_pt5_5_sp15	AN1	13	0.0714286	Female
	EC15	EC15_pt5_5_sp15	AN1	14	0.0238095	Female
	EC15	EC15_pt5_5_sp15	AN1	16	0.0238095	Female
	EC15	EC15_pt5_5_sp15	AN1	17	0.047619	Female
	EC15	EC15_pt5_5_sp15	AN1	19	0.0238095	Female
	EC15	EC15_pt5_5_sp15	AN1	20	0.0238095	Female
	EC15	EC15_pt5_5_sp15	AN1	21	0.0238095	Female
	EC15	EC15_pt5_5_sp15	AN1	22	0.047619	Female
	EC15	EC15_pt5_6_sp16	AN1	1	0.075	Female
	EC15	EC15_pt5_6_sp16	AN1	2	0.075	Female
	EC15	EC15_pt5_6_sp16	AN1	3	0.025	Female
	EC15	EC15_pt5_6_sp16	AN1	4	0.05	Female
	EC15	EC15_pt5_6_sp16	AN1	5	0.05	Female
	EC15	EC15_pt5_6_sp16	AN1	6	0.025	Female
	EC15	EC15_pt5_6_sp16	AN1	7	0.075	Female
	EC15	EC15_pt5_6_sp16	AN1	8	0.05	Female
	EC15	EC15_pt5_6_sp16	AN1	9	0.05	Female
	EC15	EC15_pt5_6_sp16	AN1	10	0.1	Female
	EC15	EC15_pt5_6_sp16	AN1	11	0.05	Female
	EC15	EC15_pt5_6_sp16	AN1	12	0.025	Female
	EC15	EC15_pt5_6_sp16	AN1	13	0.05	Female
	EC15	EC15_pt5_6_sp16	AN1	14	0.025	Female
	EC15	EC15_pt5_6_sp16	AN1	15	0.05	Female
	EC15	EC15_pt5_6_sp16	AN1	16	0.075	Female
	EC15	EC15_pt5_6_sp16	AN1	18	0.025	Female
	EC15	EC15_pt5_6_sp16	AN1	20	0.025	Female
	EC15	EC15_pt5_6_sp16	AN1	21	0.075	Female
	EC15	EC15_pt5_6_sp16	AN1	22	0.025	Female
	EC15	EC15_pt5_7_sp17	AN1	1	0.142857	Female
	EC15	EC15_pt5_7_sp17	AN1	2	0.114286	Female
	EC15	EC15_pt5_7_sp17	AN1	3	0.171429	Female
	EC15	EC15_pt5_7_sp17	AN1	4	0.0285714	Female
	EC15	EC15_pt5_7_sp17	AN1	5	0.114286	Female
	EC15	EC15_pt5_7_sp17	AN1	6	0.0857143	Female
	EC15	EC15_pt5_7_sp17	AN1	7	0.0571429	Female
	EC15	EC15_pt5_7_sp17	AN1	8	0.0285714	Female
	EC15	EC15_pt5_7_sp17	AN1	9	0.0285714	Female
	EC15	EC15_pt5_7_sp17	AN1	10	0.0285714	Female
	EC15	EC15_pt5_7_sp17	AN1	11	0.0571429	Female
	EC15	EC15_pt5_7_sp17	AN1	13	0.0285714	Female
	EC15	EC15_pt5_7_sp17	AN1	14	0.0285714	Female
	EC15	EC15_pt5_7_sp17	AN1	15	0.0285714	Female
	EC15	EC15_pt5_7_sp17	AN1	17	0.0571429	Female
	EC15	EC15_pt5_8_sp18	AN1	1	0.205882	Female
	EC15	EC15_pt5_8_sp18	AN1	2	0.117647	Female
	EC15	EC15_pt5_8_sp18	AN1	3	0.176471	Female
	EC15	EC15_pt5_8_sp18	AN1	4	0.0882353	Female
	EC15	EC15_pt5_8_sp18	AN1	5	0.0588235	Female
	EC15	EC15_pt5_8_sp18	AN1	6	0.0294118	Female
	EC15	EC15_pt5_8_sp18	AN1	7	0.0882353	Female
	EC15	EC15_pt5_8_sp18	AN1	8	0.0588235	Female
	EC15	EC15_pt5_8_sp18	AN1	10	0.0588235	Female
	EC15	EC15_pt5_8_sp18	AN1	12	0.0588235	Female
	EC15	EC15_pt5_8_sp18	AN1	15	0.0588235	Female
	EC15	EC15_pt5_9_sp19	AN1	1	0.225806	Female
	EC15	EC15_pt5_9_sp19	AN1	2	0.129032	Female
	EC15	EC15_pt5_9_sp19	AN1	3	0.0645161	Female
	EC15	EC15_pt5_9_sp19	AN1	4	0.0322581	Female
	EC15	EC15_pt5_9_sp19	AN1	5	0.129032	Female
	EC15	EC15_pt5_9_sp19	AN1	6	0.129032	Female
	EC15	EC15_pt5_9_sp19	AN1	7	0.0645161	Female
	EC15	EC15_pt5_9_sp19	AN1	9	0.0322581	Female
	EC15	EC15_pt5_9_sp19	AN1	10	0.0645161	Female
	EC15	EC15_pt5_9_sp19	AN1	12	0.0967742	Female
	EC15	EC15_pt5_9_sp19	AN1	14	0.0322581	Female
	EC15	EC15_pt5_10_sp20	AN1	1	0.2	Female
	EC15	EC15_pt5_10_sp20	AN1	2	0.233333	Female
	EC15	EC15_pt5_10_sp20	AN1	3	0.133333	Female
	EC15	EC15_pt5_10_sp20	AN1	4	0.0333333	Female
	EC15	EC15_pt5_10_sp20	AN1	5	0.0666667	Female
	EC15	EC15_pt5_10_sp20	AN1	6	0.133333	Female
	EC15	EC15_pt5_10_sp20	AN1	8	0.0666667	Female
	EC15	EC15_pt5_10_sp20	AN1	9	0.0333333	Female
	EC15	EC15_pt5_10_sp20	AN1	10	0.0333333	Female
	EC15	EC15_pt5_10_sp20	AN1	11	0.0333333	Female
	EC15	EC15_pt5_10_sp20	AN1	12	0.0333333	Female
	EC15	EC15_pt5_1_sp21	AN1	1	0.3	Female
	EC15	EC15_pt5_1_sp21	AN1	2	0.233333	Female
	EC15	EC15_pt5_1_sp21	AN1	3	0.166667	Female
	EC15	EC15_pt5_1_sp21	AN1	4	0.133333	Female
	EC15	EC15_pt5_1_sp21	AN1	6	0.1	Female
	EC15	EC15_pt5_1_sp21	AN1	7	0.0666667	Female
	EC15	EC15_pt5_2_sp22	AN1	1	0.26087	Female
	EC15	EC15_pt5_2_sp22	AN1	2	0.217391	Female
	EC15	EC15_pt5_2_sp22	AN1	3	0.0869565	Female
	EC15	EC15_pt5_2_sp22	AN1	4	0.173913	Female
	EC15	EC15_pt5_2_sp22	AN1	5	0.0869565	Female
	EC15	EC15_pt5_2_sp22	AN1	7	0.173913	Female
	EC15	EC15_pt5_3_sp23	AN1	1	0.428571	Female
	EC15	EC15_pt5_3_sp23	AN1	2	0.142857	Female
	EC15	EC15_pt5_3_sp23	AN1	3	0.0952381	Female
	EC15	EC15_pt5_3_sp23	AN1	4	0.0952381	Female
	EC15	EC15_pt5_3_sp23	AN1	5	0.0952381	Female
	EC15	EC15_pt5_3_sp23	AN1	6	0.0952381	Female
	EC15	EC15_pt5_3_sp23	AN1	7	0.047619	Female
	EC15	EC15_pt5_4_sp24	AN1	1	0.307692	Female
	EC15	EC15_pt5_4_sp24	AN1	2	0.307692	Female
	EC15	EC15_pt5_4_sp24	AN1	4	0.0769231	Female
	EC15	EC15_pt5_4_sp24	AN1	5	0.307692	Female
	EC15	EC15_pt5_5_sp25	AN1	1	0.4375	Female
	EC15	EC15_pt5_5_sp25	AN1	2	0.1875	Female
	EC15	EC15_pt5_5_sp25	AN1	3	0.125	Female
	EC15	EC15_pt5_5_sp25	AN1	4	0.125	Female
	EC15	EC15_pt5_5_sp25	AN1	5	0.0625	Female
	EC15	EC15_pt5_5_sp25	AN1	6	0.0625	Female
	EC15	EC15_pt5_6_sp26	AN1	1	0.368421	Female
	EC15	EC15_pt5_6_sp26	AN1	2	0.263158	Female
	EC15	EC15_pt5_6_sp26	AN1	3	0.0526316	Female
	EC15	EC15_pt5_6_sp26	AN1	4	0.105263	Female
	EC15	EC15_pt5_6_sp26	AN1	5	0.157895	Female
	EC15	EC15_pt5_6_sp26	AN1	7	0.0526316	Female
	EC15	EC15_pt5_7_sp27	AN1	1	0.428571	Female
	EC15	EC15_pt5_7_sp27	AN1	2	0.142857	Female
	EC15	EC15_pt5_7_sp27	AN1	3	0.142857	Female
	EC15	EC15_pt5_7_sp27	AN1	4	0.047619	Female
	EC15	EC15_pt5_7_sp27	AN1	5	0.142857	Female
	EC15	EC15_pt5_7_sp27	AN1	7	0.047619	Female
	EC15	EC15_pt5_7_sp27	AN1	8	0.047619	Female
	EC15	EC15_pt5_8_sp28	AN1	1	0.4	Female
	EC15	EC15_pt5_8_sp28	AN1	2	0.24	Female
	EC15	EC15_pt5_8_sp28	AN1	3	0.08	Female
	EC15	EC15_pt5_8_sp28	AN1	4	0.08	Female
	EC15	EC15_pt5_8_sp28	AN1	5	0.08	Female
	EC15	EC15_pt5_8_sp28	AN1	6	0.12	Female
	EC15	EC15_pt5_10_sp30	AN1	1	0.25	Female
	EC15	EC15_pt5_10_sp30	AN1	2	0.25	Female
	EC15	EC15_pt5_10_sp30	AN1	3	0.0833333	Female
	EC15	EC15_pt5_10_sp30	AN1	4	0.0833333	Female
	EC15	EC15_pt5_10_sp30	AN1	5	0.166667	Female
	EC15	EC15_pt5_10_sp30	AN1	6	0.0833333	Female
	EC15	EC15_pt5_10_sp30	AN1	7	0.0833333	Female
	EC15	EC15_pt5_1_sp31	AN1	1	0.26087	Female
	EC15	EC15_pt5_1_sp31	AN1	2	0.130435	Female
	EC15	EC15_pt5_1_sp31	AN1	3	0.173913	Female
	EC15	EC15_pt5_1_sp31	AN1	4	0.0869565	Female
	EC15	EC15_pt5_1_sp31	AN1	5	0.130435	Female
	EC15	EC15_pt5_1_sp31	AN1	6	0.0434783	Female
	EC15	EC15_pt5_1_sp31	AN1	7	0.0869565	Female
	EC15	EC15_pt5_1_sp31	AN1	8	0.0434783	Female
	EC15	EC15_pt5_1_sp31	AN1	9	0.0434783	Female
	EC15	EC15_pt5_2_sp32	AN2	1	0.1	Female
	EC15	EC15_pt5_2_sp32	AN2	2	0.35	Female
	EC15	EC15_pt5_2_sp32	AN2	4	0.05	Female
	EC15	EC15_pt5_2_sp32	AN2	5	0.15	Female
	EC15	EC15_pt5_2_sp32	AN2	6	0.1	Female
	EC15	EC15_pt5_2_sp32	AN2	7	0.05	Female
	EC15	EC15_pt5_2_sp32	AN2	9	0.1	Female
	EC15	EC15_pt5_2_sp32	AN2	10	0.1	Female
	EC15	EC15_pt5_3_sp33	AN2	1	0.130435	Female
	EC15	EC15_pt5_3_sp33	AN2	2	0.217391	Female
	EC15	EC15_pt5_3_sp33	AN2	3	0.0434783	Female
	EC15	EC15_pt5_3_sp33	AN2	4	0.130435	Female
	EC15	EC15_pt5_3_sp33	AN2	5	0.0869565	Female
	EC15	EC15_pt5_3_sp33	AN2	6	0.0434783	Female
	EC15	EC15_pt5_3_sp33	AN2	7	0.0434783	Female
	EC15	EC15_pt5_3_sp33	AN2	8	0.130435	Female
	EC15	EC15_pt5_3_sp33	AN2	10	0.0869565	Female
	EC15	EC15_pt5_3_sp33	AN2	11	0.0434783	Female
	EC15	EC15_pt5_3_sp33	AN2	14	0.0434783	Female
	EC15	EC15_pt5_4_sp34	AN2	1	0.190476	Female
	EC15	EC15_pt5_4_sp34	AN2	2	0.0952381	Female
	EC15	EC15_pt5_4_sp34	AN2	3	0.047619	Female
	EC15	EC15_pt5_4_sp34	AN2	4	0.0952381	Female
	EC15	EC15_pt5_4_sp34	AN2	5	0.047619	Female
	EC15	EC15_pt5_4_sp34	AN2	7	0.0952381	Female
	EC15	EC15_pt5_4_sp34	AN2	9	0.0952381	Female
	EC15	EC15_pt5_4_sp34	AN2	10	0.142857	Female
	EC15	EC15_pt5_4_sp34	AN2	11	0.047619	Female
	EC15	EC15_pt5_4_sp34	AN2	12	0.0952381	Female
	EC15	EC15_pt5_4_sp34	AN2	13	0.047619	Female
	EC15	EC15_pt5_5_sp35	AN2	1	0.26087	Female
	EC15	EC15_pt5_5_sp35	AN2	2	0.0869565	Female
	EC15	EC15_pt5_5_sp35	AN2	3	0.0434783	Female
	EC15	EC15_pt5_5_sp35	AN2	4	0.0434783	Female
	EC15	EC15_pt5_5_sp35	AN2	5	0.0869565	Female
	EC15	EC15_pt5_5_sp35	AN2	6	0.0434783	Female
	EC15	EC15_pt5_5_sp35	AN2	7	0.130435	Female
	EC15	EC15_pt5_5_sp35	AN2	8	0.130435	Female
	EC15	EC15_pt5_5_sp35	AN2	9	0.0434783	Female
	EC15	EC15_pt5_5_sp35	AN2	11	0.0434783	Female
	EC15	EC15_pt5_5_sp35	AN2	12	0.0869565	Female
	EC15	EC15_pt5_6_sp36	AN2	1	0.192308	Female
	EC15	EC15_pt5_6_sp36	AN2	2	0.0384615	Female
	EC15	EC15_pt5_6_sp36	AN2	3	0.0769231	Female
	EC15	EC15_pt5_6_sp36	AN2	4	0.0769231	Female
	EC15	EC15_pt5_6_sp36	AN2	5	0.0769231	Female
	EC15	EC15_pt5_6_sp36	AN2	6	0.0769231	Female
	EC15	EC15_pt5_6_sp36	AN2	7	0.0384615	Female
	EC15	EC15_pt5_6_sp36	AN2	9	0.192308	Female
	EC15	EC15_pt5_6_sp36	AN2	10	0.0384615	Female
	EC15	EC15_pt5_6_sp36	AN2	11	0.0384615	Female
	EC15	EC15_pt5_6_sp36	AN2	12	0.0384615	Female
	EC15	EC15_pt5_6_sp36	AN2	13	0.0384615	Female
	EC15	EC15_pt5_6_sp36	AN2	15	0.0384615	Female
	EC15	EC15_pt5_6_sp36	AN2	16	0.0384615	Female
	EC15	EC15_pt5_7_sp37	AN2	1	0.296296	Female
	EC15	EC15_pt5_7_sp37	AN2	2	0.111111	Female
	EC15	EC15_pt5_7_sp37	AN2	3	0.0740741	Female
	EC15	EC15_pt5_7_sp37	AN2	4	0.037037	Female
	EC15	EC15_pt5_7_sp37	AN2	5	0.037037	Female
	EC15	EC15_pt5_7_sp37	AN2	6	0.037037	Female
	EC15	EC15_pt5_7_sp37	AN2	7	0.148148	Female
	EC15	EC15_pt5_7_sp37	AN2	8	0.111111	Female
	EC15	EC15_pt5_7_sp37	AN2	9	0.037037	Female
	EC15	EC15_pt5_7_sp37	AN2	12	0.037037	Female
	EC15	EC15_pt5_7_sp37	AN2	14	0.0740741	Female
	EC15	EC15_pt5_8_sp38	AN2	1	0.173913	Female
	EC15	EC15_pt5_8_sp38	AN2	2	0.173913	Female
	EC15	EC15_pt5_8_sp38	AN2	3	0.0869565	Female
	EC15	EC15_pt5_8_sp38	AN2	4	0.0434783	Female
	EC15	EC15_pt5_8_sp38	AN2	6	0.0434783	Female
	EC15	EC15_pt5_8_sp38	AN2	7	0.173913	Female
	EC15	EC15_pt5_8_sp38	AN2	8	0.130435	Female
	EC15	EC15_pt5_8_sp38	AN2	9	0.0434783	Female
	EC15	EC15_pt5_8_sp38	AN2	11	0.0434783	Female
	EC15	EC15_pt5_8_sp38	AN2	12	0.0434783	Female
	EC15	EC15_pt5_8_sp38	AN2	16	0.0434783	Female
	EC15	EC15_pt5_9_sp39	AN2	1	0.125	Female
	EC15	EC15_pt5_9_sp39	AN2	2	0.291667	Female
	EC15	EC15_pt5_9_sp39	AN2	3	0.0416667	Female
	EC15	EC15_pt5_9_sp39	AN2	4	0.0833333	Female
	EC15	EC15_pt5_9_sp39	AN2	5	0.0416667	Female
	EC15	EC15_pt5_9_sp39	AN2	6	0.0833333	Female
	EC15	EC15_pt5_9_sp39	AN2	8	0.125	Female
	EC15	EC15_pt5_9_sp39	AN2	9	0.0416667	Female
	EC15	EC15_pt5_9_sp39	AN2	10	0.0416667	Female
	EC15	EC15_pt5_9_sp39	AN2	11	0.0833333	Female
	EC15	EC15_pt5_9_sp39	AN2	12	0.0416667	Female
	EC15	EC15_pt5_10_sp40	AN2	1	0.2	Female
	EC15	EC15_pt5_10_sp40	AN2	2	0.08	Female
	EC15	EC15_pt5_10_sp40	AN2	3	0.08	Female
	EC15	EC15_pt5_10_sp40	AN2	4	0.2	Female
	EC15	EC15_pt5_10_sp40	AN2	5	0.04	Female
	EC15	EC15_pt5_10_sp40	AN2	6	0.04	Female
	EC15	EC15_pt5_10_sp40	AN2	7	0.08	Female
	EC15	EC15_pt5_10_sp40	AN2	9	0.12	Female
	EC15	EC15_pt5_10_sp40	AN2	10	0.04	Female
	EC15	EC15_pt5_10_sp40	AN2	11	0.04	Female
	EC15	EC15_pt5_10_sp40	AN2	12	0.08	Female
	EC16	EC16_pt6_1_sp1	PAT	1	0.428571	Male
	EC16	EC16_pt6_1_sp1	PAT	2	0.142857	Male
	EC16	EC16_pt6_1_sp1	PAT	3	0.428571	Male
	EC16	EC16_pt6_2_sp2	PAT	1	0.1875	Male
	EC16	EC16_pt6_2_sp2	PAT	2	0.375	Male
	EC16	EC16_pt6_2_sp2	PAT	3	0.1875	Male
	EC16	EC16_pt6_2_sp2	PAT	4	0.25	Male
	EC16	EC16_pt6_3_sp3	PAT	1	0.416667	Male
	EC16	EC16_pt6_3_sp3	PAT	2	0.166667	Male
	EC16	EC16_pt6_3_sp3	PAT	3	0.25	Male
	EC16	EC16_pt6_3_sp3	PAT	4	0.166667	Male
	EC16	EC16_pt6_4_sp4	PAT	1	0.25	Male
	EC16	EC16_pt6_4_sp4	PAT	2	0.4375	Male
	EC16	EC16_pt6_4_sp4	PAT	3	0.25	Male
	EC16	EC16_pt6_4_sp4	PAT	6	0.0625	Male
	EC16	EC16_pt6_5_sp5	PAT	1	0.26087	Male
	EC16	EC16_pt6_5_sp5	PAT	2	0.391304	Male
	EC16	EC16_pt6_5_sp5	PAT	3	0.217391	Male
	EC16	EC16_pt6_5_sp5	PAT	5	0.0434783	Male
	EC16	EC16_pt6_5_sp5	PAT	6	0.0434783	Male
	EC16	EC16_pt6_5_sp5	PAT	8	0.0434783	Male
	EC16	EC16_pt6_6_sp6	PAT	1	0.285714	Male
	EC16	EC16_pt6_6_sp6	PAT	2	0.333333	Male
	EC16	EC16_pt6_6_sp6	PAT	3	0.238095	Male
	EC16	EC16_pt6_6_sp6	PAT	5	0.142857	Male
	EC16	EC16_pt6_7_sp7	PAT	1	0.294118	Male
	EC16	EC16_pt6_7_sp7	PAT	2	0.235294	Male
	EC16	EC16_pt6_7_sp7	PAT	3	0.176471	Male
	EC16	EC16_pt6_7_sp7	PAT	4	0.176471	Male
	EC16	EC16_pt6_7_sp7	PAT	5	0.0588235	Male
	EC16	EC16_pt6_7_sp7	PAT	7	0.0588235	Male
	EC16	EC16_pt6_8_sp8	PAT	1	0.26087	Male
	EC16	EC16_pt6_8_sp8	PAT	2	0.217391	Male
	EC16	EC16_pt6_8_sp8	PAT	3	0.217391	Male
	EC16	EC16_pt6_8_sp8	PAT	4	0.173913	Male
	EC16	EC16_pt6_8_sp8	PAT	5	0.0869565	Male
	EC16	EC16_pt6_8_sp8	PAT	9	0.0434783	Male
	EC16	EC16_pt6_9_sp9	PAT	1	0.333333	Male
	EC16	EC16_pt6_9_sp9	PAT	2	0.333333	Male
	EC16	EC16_pt6_9_sp9	PAT	3	0.148148	Male
	EC16	EC16_pt6_9_sp9	PAT	4	0.037037	Male
	EC16	EC16_pt6_9_sp9	PAT	5	0.037037	Male
	EC16	EC16_pt6_9_sp9	PAT	6	0.0740741	Male
	EC16	EC16_pt6_9_sp9	PAT	8	0.037037	Male
	EC16	EC16_pt6_10_sp10	PAT	1	0.166667	Male
	EC16	EC16_pt6_10_sp10	PAT	2	0.291667	Male
	EC16	EC16_pt6_10_sp10	PAT	3	0.208333	Male
	EC16	EC16_pt6_10_sp10	PAT	4	0.125	Male
	EC16	EC16_pt6_10_sp10	PAT	5	0.125	Male
	EC16	EC16_pt6_10_sp10	PAT	6	0.0416667	Male
	EC16	EC16_pt6_10_sp10	PAT	8	0.0416667	Male
	EC16	EC16_pt6_1_sp11	PAT	1	0.269231	Male
	EC16	EC16_pt6_1_sp11	PAT	2	0.269231	Male
	EC16	EC16_pt6_1_sp11	PAT	3	0.230769	Male
	EC16	EC16_pt6_1_sp11	PAT	4	0.115385	Male
	EC16	EC16_pt6_1_sp11	PAT	5	0.0769231	Male
	EC16	EC16_pt6_1_sp11	PAT	9	0.0384615	Male
	EC16	EC16_pt6_2_sp12	PAT	1	0.291667	Male
	EC16	EC16_pt6_2_sp12	PAT	2	0.166667	Male
	EC16	EC16_pt6_2_sp12	PAT	3	0.25	Male
	EC16	EC16_pt6_2_sp12	PAT	4	0.208333	Male
	EC16	EC16_pt6_2_sp12	PAT	5	0.0416667	Male
	EC16	EC16_pt6_2_sp12	PAT	8	0.0416667	Male
	EC16	EC16_pt6_3_sp13	PAT	1	0.277778	Male
	EC16	EC16_pt6_3_sp13	PAT	2	0.277778	Male
	EC16	EC16_pt6_3_sp13	PAT	3	0.166667	Male
	EC16	EC16_pt6_3_sp13	PAT	4	0.166667	Male
	EC16	EC16_pt6_3_sp13	PAT	5	0.0555556	Male
	EC16	EC16_pt6_3_sp13	PAT	7	0.0555556	Male
	EC16	EC16_pt6_4_sp14	PAT	1	0.423077	Male
	EC16	EC16_pt6_4_sp14	PAT	2	0.269231	Male
	EC16	EC16_pt6_4_sp14	PAT	3	0.0769231	Male
	EC16	EC16_pt6_4_sp14	PAT	4	0.115385	Male
	EC16	EC16_pt6_4_sp14	PAT	5	0.0769231	Male
	EC16	EC16_pt6_4_sp14	PAT	7	0.0384615	Male
	EC16	EC16_pt6_5_sp15	PAT	1	0.391304	Male
	EC16	EC16_pt6_5_sp15	PAT	2	0.173913	Male
	EC16	EC16_pt6_5_sp15	PAT	3	0.173913	Male
	EC16	EC16_pt6_5_sp15	PAT	4	0.0434783	Male
	EC16	EC16_pt6_5_sp15	PAT	5	0.130435	Male
	EC16	EC16_pt6_5_sp15	PAT	6	0.0869565	Male
	EC16	EC16_pt6_6_sp16	PAT	1	0.208333	Male
	EC16	EC16_pt6_6_sp16	PAT	2	0.291667	Male
	EC16	EC16_pt6_6_sp16	PAT	3	0.166667	Male
	EC16	EC16_pt6_6_sp16	PAT	4	0.166667	Male
	EC16	EC16_pt6_6_sp16	PAT	5	0.0416667	Male
	EC16	EC16_pt6_6_sp16	PAT	6	0.0833333	Male
	EC16	EC16_pt6_6_sp16	PAT	8	0.0416667	Male
	EC16	EC16_pt6_7_sp17	PAT	1	0.136364	Male
	EC16	EC16_pt6_7_sp17	PAT	2	0.318182	Male
	EC16	EC16_pt6_7_sp17	PAT	3	0.272727	Male
	EC16	EC16_pt6_7_sp17	PAT	4	0.0909091	Male
	EC16	EC16_pt6_7_sp17	PAT	5	0.0909091	Male
	EC16	EC16_pt6_7_sp17	PAT	6	0.0454545	Male
	EC16	EC16_pt6_7_sp17	PAT	7	0.0454545	Male
	EC16	EC16_pt6_8_sp18	PAT	1	0.173913	Male
	EC16	EC16_pt6_8_sp18	PAT	2	0.304348	Male
	EC16	EC16_pt6_8_sp18	PAT	3	0.217391	Male
	EC16	EC16_pt6_8_sp18	PAT	4	0.0869565	Male
	EC16	EC16_pt6_8_sp18	PAT	5	0.0869565	Male
	EC16	EC16_pt6_8_sp18	PAT	6	0.0869565	Male
	EC16	EC16_pt6_8_sp18	PAT	7	0.0434783	Male
	EC16	EC16_pt6_9_sp19	PAT	1	0.12	Male
	EC16	EC16_pt6_9_sp19	PAT	2	0.24	Male
	EC16	EC16_pt6_9_sp19	PAT	3	0.2	Male
	EC16	EC16_pt6_9_sp19	PAT	4	0.08	Male
	EC16	EC16_pt6_9_sp19	PAT	5	0.16	Male
	EC16	EC16_pt6_9_sp19	PAT	6	0.08	Male
	EC16	EC16_pt6_9_sp19	PAT	7	0.08	Male
	EC16	EC16_pt6_9_sp19	PAT	8	0.04	Male
	EC16	EC16_pt6_10_sp20	PAT	1	0.166667	Male
	EC16	EC16_pt6_10_sp20	PAT	2	0.125	Male
	EC16	EC16_pt6_10_sp20	PAT	3	0.291667	Male
	EC16	EC16_pt6_10_sp20	PAT	4	0.208333	Male
	EC16	EC16_pt6_10_sp20	PAT	5	0.0416667	Male
	EC16	EC16_pt6_10_sp20	PAT	6	0.166667	Male
	EC16	EC16_pt6_1_sp21	PAT	1	0.25	Male
	EC16	EC16_pt6_1_sp21	PAT	2	0.25	Male
	EC16	EC16_pt6_1_sp21	PAT	3	0.25	Male
	EC16	EC16_pt6_1_sp21	PAT	4	0.107143	Male
	EC16	EC16_pt6_1_sp21	PAT	5	0.0714286	Male
	EC16	EC16_pt6_1_sp21	PAT	7	0.0357143	Male
	EC16	EC16_pt6_1_sp21	PAT	9	0.0357143	Male
	EC16	EC16_pt6_2_sp22	PAT	1	0.304348	Male
	EC16	EC16_pt6_2_sp22	PAT	2	0.26087	Male
	EC16	EC16_pt6_2_sp22	PAT	3	0.0869565	Male
	EC16	EC16_pt6_2_sp22	PAT	4	0.173913	Male
	EC16	EC16_pt6_2_sp22	PAT	5	0.0434783	Male
	EC16	EC16_pt6_2_sp22	PAT	6	0.130435	Male
	EC16	EC16_pt6_3_sp23	PAT	1	0.259259	Male
	EC16	EC16_pt6_3_sp23	PAT	2	0.185185	Male
	EC16	EC16_pt6_3_sp23	PAT	3	0.148148	Male
	EC16	EC16_pt6_3_sp23	PAT	4	0.185185	Male
	EC16	EC16_pt6_3_sp23	PAT	5	0.0740741	Male
	EC16	EC16_pt6_3_sp23	PAT	6	0.111111	Male
	EC16	EC16_pt6_3_sp23	PAT	9	0.037037	Male
	EC16	EC16_pt6_4_sp24	PAT	1	0.178571	Male
	EC16	EC16_pt6_4_sp24	PAT	2	0.25	Male
	EC16	EC16_pt6_4_sp24	PAT	3	0.178571	Male
	EC16	EC16_pt6_4_sp24	PAT	4	0.142857	Male
	EC16	EC16_pt6_4_sp24	PAT	5	0.0714286	Male
	EC16	EC16_pt6_4_sp24	PAT	6	0.107143	Male
	EC16	EC16_pt6_4_sp24	PAT	9	0.0357143	Male
	EC16	EC16_pt6_4_sp24	PAT	11	0.0357143	Male
	EC16	EC16_pt6_5_sp25	PAT	1	0.388889	Male
	EC16	EC16_pt6_5_sp25	PAT	2	0.222222	Male
	EC16	EC16_pt6_5_sp25	PAT	3	0.277778	Male
	EC16	EC16_pt6_5_sp25	PAT	4	0.0555556	Male
	EC16	EC16_pt6_5_sp25	PAT	6	0.0555556	Male
	EC16	EC16_pt6_6_sp26	PAT	1	0.222222	Male
	EC16	EC16_pt6_6_sp26	PAT	2	0.333333	Male
	EC16	EC16_pt6_6_sp26	PAT	3	0.222222	Male
	EC16	EC16_pt6_6_sp26	PAT	4	0.222222	Male
	EC16	EC16_pt6_7_sp27	PAT	1	0.272727	Male
	EC16	EC16_pt6_7_sp27	PAT	2	0.272727	Male
	EC16	EC16_pt6_7_sp27	PAT	3	0.181818	Male
	EC16	EC16_pt6_7_sp27	PAT	4	0.181818	Male
	EC16	EC16_pt6_7_sp27	PAT	5	0.0909091	Male
	EC16	EC16_pt6_8_sp28	PAT	1	0.269231	Male
	EC16	EC16_pt6_8_sp28	PAT	2	0.269231	Male
	EC16	EC16_pt6_8_sp28	PAT	3	0.346154	Male
	EC16	EC16_pt6_8_sp28	PAT	4	0.115385	Male
	EC16	EC16_pt6_9_sp29	PAT	1	0.333333	Male
	EC16	EC16_pt6_9_sp29	PAT	2	0.166667	Male
	EC16	EC16_pt6_9_sp29	PAT	3	0.333333	Male
	EC16	EC16_pt6_9_sp29	PAT	4	0.166667	Male
	EC16	EC16_pt6_10_sp30	PAT	1	0.4375	Male
	EC16	EC16_pt6_10_sp30	PAT	2	0.25	Male
	EC16	EC16_pt6_10_sp30	PAT	3	0.0625	Male
	EC16	EC16_pt6_10_sp30	PAT	4	0.1875	Male
	EC16	EC16_pt6_10_sp30	PAT	6	0.0625	Male
	EC16	EC16_pt6_1_sp31	PAT	1	0.368421	Male
	EC16	EC16_pt6_1_sp31	PAT	2	0.263158	Male
	EC16	EC16_pt6_1_sp31	PAT	3	0.210526	Male
	EC16	EC16_pt6_1_sp31	PAT	4	0.105263	Male
	EC16	EC16_pt6_1_sp31	PAT	5	0.0526316	Male
	EC16	EC16_pt6_2_sp32	PAT	1	0.384615	Male
	EC16	EC16_pt6_2_sp32	PAT	2	0.0769231	Male
	EC16	EC16_pt6_2_sp32	PAT	3	0.384615	Male
	EC16	EC16_pt6_2_sp32	PAT	4	0.153846	Male
	EC16	EC16_pt6_3_sp33	PAT	1	0.3125	Male
	EC16	EC16_pt6_3_sp33	PAT	2	0.1875	Male
	EC16	EC16_pt6_3_sp33	PAT	3	0.25	Male
	EC16	EC16_pt6_3_sp33	PAT	4	0.1875	Male
	EC16	EC16_pt6_3_sp33	PAT	5	0.0625	Male
	EC16	EC16_pt6_4_sp34	PAT	1	0.333333	Male
	EC16	EC16_pt6_4_sp34	PAT	2	0.333333	Male
	EC16	EC16_pt6_4_sp34	PAT	3	0.2	Male
	EC16	EC16_pt6_4_sp34	PAT	4	0.0666667	Male
	EC16	EC16_pt6_4_sp34	PAT	6	0.0666667	Male
	EC16	EC16_pt6_5_sp35	PAT	1	0.315789	Male
	EC16	EC16_pt6_5_sp35	PAT	2	0.263158	Male
	EC16	EC16_pt6_5_sp35	PAT	3	0.263158	Male
	EC16	EC16_pt6_5_sp35	PAT	4	0.0526316	Male
	EC16	EC16_pt6_5_sp35	PAT	5	0.0526316	Male
	EC16	EC16_pt6_5_sp35	PAT	6	0.0526316	Male
	EC16	EC16_pt6_6_sp36	PAT	1	0.421053	Male
	EC16	EC16_pt6_6_sp36	PAT	2	0.210526	Male
	EC16	EC16_pt6_6_sp36	PAT	3	0.210526	Male
	EC16	EC16_pt6_6_sp36	PAT	4	0.157895	Male
	EC16	EC16_pt6_7_sp37	PAT	1	0.318182	Male
	EC16	EC16_pt6_7_sp37	PAT	2	0.227273	Male
	EC16	EC16_pt6_7_sp37	PAT	3	0.181818	Male
	EC16	EC16_pt6_7_sp37	PAT	4	0.227273	Male
	EC16	EC16_pt6_7_sp37	PAT	5	0.0454545	Male
	EC16	EC16_pt6_8_sp38	PAT	1	0.15	Male
	EC16	EC16_pt6_8_sp38	PAT	2	0.35	Male
	EC16	EC16_pt6_8_sp38	PAT	3	0.2	Male
	EC16	EC16_pt6_8_sp38	PAT	4	0.2	Male
	EC16	EC16_pt6_8_sp38	PAT	5	0.05	Male
	EC16	EC16_pt6_8_sp38	PAT	6	0.05	Male
	EC16	EC16_pt6_9_sp39	PAT	1	0.190476	Male
	EC16	EC16_pt6_9_sp39	PAT	2	0.142857	Male
	EC16	EC16_pt6_9_sp39	PAT	3	0.285714	Male
	EC16	EC16_pt6_9_sp39	PAT	4	0.0952381	Male
	EC16	EC16_pt6_9_sp39	PAT	5	0.190476	Male
	EC16	EC16_pt6_9_sp39	PAT	6	0.0952381	Male
	EC17	EC17_pt9_1_sp1	AN1	1	0.222222	Male
	EC17	EC17_pt9_1_sp1	AN1	2	0.0555556	Male
	EC17	EC17_pt9_1_sp1	AN1	3	0.111111	Male
	EC17	EC17_pt9_1_sp1	AN1	4	0.0555556	Male
	EC17	EC17_pt9_1_sp1	AN1	5	0.222222	Male
	EC17	EC17_pt9_1_sp1	AN1	6	0.0555556	Male
	EC17	EC17_pt9_1_sp1	AN1	7	0.111111	Male
	EC17	EC17_pt9_1_sp1	AN1	8	0.0555556	Male
	EC17	EC17_pt9_1_sp1	AN1	9	0.111111	Male
	EC17	EC17_pt9_2_sp2	AN1	1	0.210526	Male
	EC17	EC17_pt9_2_sp2	AN1	2	0.157895	Male
	EC17	EC17_pt9_2_sp2	AN1	3	0.0526316	Male
	EC17	EC17_pt9_2_sp2	AN1	4	0.0526316	Male
	EC17	EC17_pt9_2_sp2	AN1	5	0.210526	Male
	EC17	EC17_pt9_2_sp2	AN1	6	0.0526316	Male
	EC17	EC17_pt9_2_sp2	AN1	7	0.105263	Male
	EC17	EC17_pt9_2_sp2	AN1	8	0.105263	Male
	EC17	EC17_pt9_2_sp2	AN1	9	0.0526316	Male
	EC17	EC17_pt9_3_sp3	AN1	1	0.111111	Male
	EC17	EC17_pt9_3_sp3	AN1	2	0.166667	Male
	EC17	EC17_pt9_3_sp3	AN1	3	0.0555556	Male
	EC17	EC17_pt9_3_sp3	AN1	4	0.111111	Male
	EC17	EC17_pt9_3_sp3	AN1	6	0.111111	Male
	EC17	EC17_pt9_3_sp3	AN1	7	0.277778	Male
	EC17	EC17_pt9_3_sp3	AN1	8	0.111111	Male
	EC17	EC17_pt9_3_sp3	AN1	10	0.0555556	Male
	EC17	EC17_pt9_4_sp4	AN1	1	0.263158	Male
	EC17	EC17_pt9_4_sp4	AN1	2	0.0526316	Male
	EC17	EC17_pt9_4_sp4	AN1	3	0.157895	Male
	EC17	EC17_pt9_4_sp4	AN1	4	0.0526316	Male
	EC17	EC17_pt9_4_sp4	AN1	5	0.210526	Male
	EC17	EC17_pt9_4_sp4	AN1	6	0.0526316	Male
	EC17	EC17_pt9_4_sp4	AN1	8	0.157895	Male
	EC17	EC17_pt9_4_sp4	AN1	10	0.0526316	Male
	EC17	EC17_pt9_5_sp5	AN1	1	0.1875	Male
	EC17	EC17_pt9_5_sp5	AN1	2	0.0625	Male
	EC17	EC17_pt9_5_sp5	AN1	3	0.1875	Male
	EC17	EC17_pt9_5_sp5	AN1	4	0.125	Male
	EC17	EC17_pt9_5_sp5	AN1	5	0.125	Male
	EC17	EC17_pt9_5_sp5	AN1	6	0.0625	Male
	EC17	EC17_pt9_5_sp5	AN1	7	0.125	Male
	EC17	EC17_pt9_5_sp5	AN1	8	0.0625	Male
	EC17	EC17_pt9_5_sp5	AN1	10	0.0625	Male
	EC17	EC17_pt9_6_sp6	AN1	1	0.333333	Male
	EC17	EC17_pt9_6_sp6	AN1	2	0.125	Male
	EC17	EC17_pt9_6_sp6	AN1	3	0.208333	Male
	EC17	EC17_pt9_6_sp6	AN1	4	0.0416667	Male
	EC17	EC17_pt9_6_sp6	AN1	5	0.166667	Male
	EC17	EC17_pt9_6_sp6	AN1	6	0.0416667	Male
	EC17	EC17_pt9_6_sp6	AN1	7	0.0416667	Male
	EC17	EC17_pt9_6_sp6	AN1	8	0.0416667	Male
	EC17	EC17_pt9_7_sp7	AN1	1	0.15	Male
	EC17	EC17_pt9_7_sp7	AN1	2	0.1	Male
	EC17	EC17_pt9_7_sp7	AN1	3	0.25	Male
	EC17	EC17_pt9_7_sp7	AN1	4	0.15	Male
	EC17	EC17_pt9_7_sp7	AN1	5	0.05	Male
	EC17	EC17_pt9_7_sp7	AN1	6	0.05	Male
	EC17	EC17_pt9_7_sp7	AN1	7	0.1	Male
	EC17	EC17_pt9_7_sp7	AN1	8	0.1	Male
	EC17	EC17_pt9_7_sp7	AN1	9	0.05	Male
	EC17	EC17_pt9_8_sp8	AN1	1	0.272727	Male
	EC17	EC17_pt9_8_sp8	AN1	2	0.136364	Male
	EC17	EC17_pt9_8_sp8	AN1	3	0.136364	Male
	EC17	EC17_pt9_8_sp8	AN1	4	0.0909091	Male
	EC17	EC17_pt9_8_sp8	AN1	5	0.0909091	Male
	EC17	EC17_pt9_8_sp8	AN1	6	0.136364	Male
	EC17	EC17_pt9_8_sp8	AN1	7	0.0454545	Male
	EC17	EC17_pt9_8_sp8	AN1	8	0.0909091	Male
	EC17	EC17_pt9_9_sp9	AN1	1	0.111111	Male
	EC17	EC17_pt9_9_sp9	AN1	2	0.222222	Male
	EC17	EC17_pt9_9_sp9	AN1	3	0.166667	Male
	EC17	EC17_pt9_9_sp9	AN1	4	0.166667	Male
	EC17	EC17_pt9_9_sp9	AN1	5	0.166667	Male
	EC17	EC17_pt9_9_sp9	AN1	6	0.111111	Male
	EC17	EC17_pt9_9_sp9	AN1	8	0.0555556	Male
	EC17	EC17_pt9_10_sp10	AN1	1	0.285714	Male
	EC17	EC17_pt9_10_sp10	AN1	2	0.0952381	Male
	EC17	EC17_pt9_10_sp10	AN1	3	0.190476	Male
	EC17	EC17_pt9_10_sp10	AN1	4	0.190476	Male
	EC17	EC17_pt9_10_sp10	AN1	5	0.142857	Male
	EC17	EC17_pt9_10_sp10	AN1	8	0.047619	Male
	EC17	EC17_pt9_10_sp10	AN1	9	0.047619	Male
	EC17	EC17_pt9_1_sp11	AN1	1	0.142857	Male
	EC17	EC17_pt9_1_sp11	AN1	2	0.333333	Male
	EC17	EC17_pt9_1_sp11	AN1	3	0.142857	Male
	EC17	EC17_pt9_1_sp11	AN1	4	0.0952381	Male
	EC17	EC17_pt9_1_sp11	AN1	5	0.142857	Male
	EC17	EC17_pt9_1_sp11	AN1	7	0.047619	Male
	EC17	EC17_pt9_1_sp11	AN1	8	0.0952381	Male
	EC17	EC17_pt9_2_sp12	AN1	1	0.0666667	Male
	EC17	EC17_pt9_2_sp12	AN1	2	0.266667	Male
	EC17	EC17_pt9_2_sp12	AN1	4	0.133333	Male
	EC17	EC17_pt9_2_sp12	AN1	5	0.2	Male
	EC17	EC17_pt9_2_sp12	AN1	6	0.2	Male
	EC17	EC17_pt9_2_sp12	AN1	7	0.133333	Male
	EC17	EC17_pt9_3_sp13	AN1	1	0.0714286	Male
	EC17	EC17_pt9_3_sp13	AN1	2	0.142857	Male
	EC17	EC17_pt9_3_sp13	AN1	3	0.285714	Male
	EC17	EC17_pt9_3_sp13	AN1	4	0.142857	Male
	EC17	EC17_pt9_3_sp13	AN1	5	0.214286	Male
	EC17	EC17_pt9_3_sp13	AN1	6	0.142857	Male
	EC17	EC17_pt9_4_sp14	AN1	1	0.15	Male
	EC17	EC17_pt9_4_sp14	AN1	2	0.15	Male
	EC17	EC17_pt9_4_sp14	AN1	3	0.1	Male
	EC17	EC17_pt9_4_sp14	AN1	4	0.15	Male
	EC17	EC17_pt9_4_sp14	AN1	5	0.15	Male
	EC17	EC17_pt9_4_sp14	AN1	6	0.15	Male
	EC17	EC17_pt9_4_sp14	AN1	7	0.05	Male
	EC17	EC17_pt9_4_sp14	AN1	8	0.05	Male
	EC17	EC17_pt9_4_sp14	AN1	9	0.05	Male
	EC17	EC17_pt9_5_sp15	AN1	1	0.111111	Male
	EC17	EC17_pt9_5_sp15	AN1	2	0.277778	Male
	EC17	EC17_pt9_5_sp15	AN1	3	0.111111	Male
	EC17	EC17_pt9_5_sp15	AN1	4	0.111111	Male
	EC17	EC17_pt9_5_sp15	AN1	5	0.111111	Male
	EC17	EC17_pt9_5_sp15	AN1	6	0.111111	Male
	EC17	EC17_pt9_5_sp15	AN1	7	0.111111	Male
	EC17	EC17_pt9_5_sp15	AN1	8	0.0555556	Male
	EC17	EC17_pt9_6_sp16	AN1	1	0.166667	Male
	EC17	EC17_pt9_6_sp16	AN1	2	0.111111	Male
	EC17	EC17_pt9_6_sp16	AN1	3	0.166667	Male
	EC17	EC17_pt9_6_sp16	AN1	4	0.222222	Male
	EC17	EC17_pt9_6_sp16	AN1	5	0.0555556	Male
	EC17	EC17_pt9_6_sp16	AN1	6	0.166667	Male
	EC17	EC17_pt9_6_sp16	AN1	7	0.0555556	Male
	EC17	EC17_pt9_6_sp16	AN1	8	0.0555556	Male
	EC17	EC17_pt9_7_sp17	AN1	1	0.222222	Male
	EC17	EC17_pt9_7_sp17	AN1	2	0.111111	Male
	EC17	EC17_pt9_7_sp17	AN1	3	0.0555556	Male
	EC17	EC17_pt9_7_sp17	AN1	4	0.111111	Male
	EC17	EC17_pt9_7_sp17	AN1	5	0.277778	Male
	EC17	EC17_pt9_7_sp17	AN1	6	0.0555556	Male
	EC17	EC17_pt9_7_sp17	AN1	7	0.111111	Male
	EC17	EC17_pt9_7_sp17	AN1	8	0.0555556	Male
	EC17	EC17_pt9_8_sp18	AN1	1	0.176471	Male
	EC17	EC17_pt9_8_sp18	AN1	2	0.0588235	Male
	EC17	EC17_pt9_8_sp18	AN1	3	0.176471	Male
	EC17	EC17_pt9_8_sp18	AN1	4	0.176471	Male
	EC17	EC17_pt9_8_sp18	AN1	5	0.117647	Male
	EC17	EC17_pt9_8_sp18	AN1	6	0.0588235	Male
	EC17	EC17_pt9_8_sp18	AN1	7	0.117647	Male
	EC17	EC17_pt9_8_sp18	AN1	8	0.117647	Male
	EC17	EC17_pt9_9_sp19	AN1	1	0.133333	Male
	EC17	EC17_pt9_9_sp19	AN1	2	0.133333	Male
	EC17	EC17_pt9_9_sp19	AN1	3	0.0666667	Male
	EC17	EC17_pt9_9_sp19	AN1	4	0.2	Male
	EC17	EC17_pt9_9_sp19	AN1	5	0.133333	Male
	EC17	EC17_pt9_9_sp19	AN1	6	0.266667	Male
	EC17	EC17_pt9_9_sp19	AN1	7	0.0666667	Male
	EC17	EC17_pt9_10_sp20	AN1	1	0.0666667	Male
	EC17	EC17_pt9_10_sp20	AN1	2	0.0666667	Male
	EC17	EC17_pt9_10_sp20	AN1	4	0.4	Male
	EC17	EC17_pt9_10_sp20	AN1	5	0.133333	Male
	EC17	EC17_pt9_10_sp20	AN1	6	0.2	Male
	EC17	EC17_pt9_10_sp20	AN1	8	0.0666667	Male
	EC17	EC17_pt9_10_sp20	AN1	9	0.0666667	Male
	EC17	EC17_pt9_1_sp21	AN1	1	0.1875	Male
	EC17	EC17_pt9_1_sp21	AN1	2	0.0625	Male
	EC17	EC17_pt9_1_sp21	AN1	3	0.125	Male
	EC17	EC17_pt9_1_sp21	AN1	4	0.25	Male
	EC17	EC17_pt9_1_sp21	AN1	5	0.0625	Male
	EC17	EC17_pt9_1_sp21	AN1	6	0.1875	Male
	EC17	EC17_pt9_1_sp21	AN1	7	0.125	Male
	EC17	EC17_pt9_2_sp22	AN2	1	0.1875	Male
	EC17	EC17_pt9_2_sp22	AN2	2	0.125	Male
	EC17	EC17_pt9_2_sp22	AN2	3	0.3125	Male
	EC17	EC17_pt9_2_sp22	AN2	4	0.25	Male
	EC17	EC17_pt9_2_sp22	AN2	5	0.125	Male
	EC17	EC17_pt9_3_sp23	AN2	1	0.222222	Male
	EC17	EC17_pt9_3_sp23	AN2	2	0.166667	Male
	EC17	EC17_pt9_3_sp23	AN2	3	0.166667	Male
	EC17	EC17_pt9_3_sp23	AN2	4	0.166667	Male
	EC17	EC17_pt9_3_sp23	AN2	5	0.166667	Male
	EC17	EC17_pt9_3_sp23	AN2	6	0.0555556	Male
	EC17	EC17_pt9_3_sp23	AN2	8	0.0555556	Male
	EC17	EC17_pt9_4_sp24	AN2	1	0.222222	Male
	EC17	EC17_pt9_4_sp24	AN2	2	0.222222	Male
	EC17	EC17_pt9_4_sp24	AN2	3	0.0555556	Male
	EC17	EC17_pt9_4_sp24	AN2	4	0.166667	Male
	EC17	EC17_pt9_4_sp24	AN2	5	0.222222	Male
	EC17	EC17_pt9_4_sp24	AN2	6	0.0555556	Male
	EC17	EC17_pt9_4_sp24	AN2	7	0.0555556	Male
	EC17	EC17_pt9_5_sp25	AN2	1	0.0588235	Male
	EC17	EC17_pt9_5_sp25	AN2	2	0.235294	Male
	EC17	EC17_pt9_5_sp25	AN2	3	0.117647	Male
	EC17	EC17_pt9_5_sp25	AN2	5	0.0588235	Male
	EC17	EC17_pt9_5_sp25	AN2	6	0.0588235	Male
	EC17	EC17_pt9_5_sp25	AN2	7	0.235294	Male
	EC17	EC17_pt9_5_sp25	AN2	8	0.117647	Male
	EC17	EC17_pt9_5_sp25	AN2	10	0.117647	Male
	EC17	EC17_pt9_6_sp26	AN2	1	0.263158	Male
	EC17	EC17_pt9_6_sp26	AN2	2	0.0526316	Male
	EC17	EC17_pt9_6_sp26	AN2	3	0.105263	Male
	EC17	EC17_pt9_6_sp26	AN2	4	0.0526316	Male
	EC17	EC17_pt9_6_sp26	AN2	5	0.0526316	Male
	EC17	EC17_pt9_6_sp26	AN2	6	0.210526	Male
	EC17	EC17_pt9_6_sp26	AN2	7	0.105263	Male
	EC17	EC17_pt9_6_sp26	AN2	8	0.0526316	Male
	EC17	EC17_pt9_6_sp26	AN2	9	0.105263	Male
	EC17	EC17_pt9_7_sp27	AN2	1	0.176471	Male
	EC17	EC17_pt9_7_sp27	AN2	2	0.117647	Male
	EC17	EC17_pt9_7_sp27	AN2	3	0.0588235	Male
	EC17	EC17_pt9_7_sp27	AN2	5	0.176471	Male
	EC17	EC17_pt9_7_sp27	AN2	6	0.235294	Male
	EC17	EC17_pt9_7_sp27	AN2	7	0.117647	Male
	EC17	EC17_pt9_7_sp27	AN2	8	0.0588235	Male
	EC17	EC17_pt9_7_sp27	AN2	9	0.0588235	Male
	EC17	EC17_pt9_8_sp28	AN2	1	0.210526	Male
	EC17	EC17_pt9_8_sp28	AN2	2	0.105263	Male
	EC17	EC17_pt9_8_sp28	AN2	3	0.157895	Male
	EC17	EC17_pt9_8_sp28	AN2	4	0.0526316	Male
	EC17	EC17_pt9_8_sp28	AN2	5	0.0526316	Male
	EC17	EC17_pt9_8_sp28	AN2	6	0.263158	Male
	EC17	EC17_pt9_8_sp28	AN2	7	0.105263	Male
	EC17	EC17_pt9_8_sp28	AN2	10	0.0526316	Male
	EC17	EC17_pt9_9_sp29	AN2	1	0.1875	Male
	EC17	EC17_pt9_9_sp29	AN2	2	0.125	Male
	EC17	EC17_pt9_9_sp29	AN2	3	0.0625	Male
	EC17	EC17_pt9_9_sp29	AN2	4	0.1875	Male
	EC17	EC17_pt9_9_sp29	AN2	5	0.0625	Male
	EC17	EC17_pt9_9_sp29	AN2	6	0.3125	Male
	EC17	EC17_pt9_9_sp29	AN2	9	0.0625	Male
	EC17	EC17_pt9_10_sp30	AN2	1	0.263158	Male
	EC17	EC17_pt9_10_sp30	AN2	2	0.0526316	Male
	EC17	EC17_pt9_10_sp30	AN2	3	0.157895	Male
	EC17	EC17_pt9_10_sp30	AN2	4	0.157895	Male
	EC17	EC17_pt9_10_sp30	AN2	6	0.105263	Male
	EC17	EC17_pt9_10_sp30	AN2	7	0.210526	Male
	EC17	EC17_pt9_10_sp30	AN2	10	0.0526316	Male
	EC17	EC17_pt9_1_sp31	AN2	1	0.235294	Male
	EC17	EC17_pt9_1_sp31	AN2	2	0.176471	Male
	EC17	EC17_pt9_1_sp31	AN2	3	0.117647	Male
	EC17	EC17_pt9_1_sp31	AN2	4	0.117647	Male
	EC17	EC17_pt9_1_sp31	AN2	5	0.0588235	Male
	EC17	EC17_pt9_1_sp31	AN2	6	0.176471	Male
	EC17	EC17_pt9_1_sp31	AN2	8	0.0588235	Male
	EC17	EC17_pt9_1_sp31	AN2	9	0.0588235	Male
	EC17	EC17_pt9_2_sp32	AN2	1	0.304348	Male
	EC17	EC17_pt9_2_sp32	AN2	2	0.173913	Male
	EC17	EC17_pt9_2_sp32	AN2	3	0.0869565	Male
	EC17	EC17_pt9_2_sp32	AN2	4	0.0869565	Male
	EC17	EC17_pt9_2_sp32	AN2	5	0.0434783	Male
	EC17	EC17_pt9_2_sp32	AN2	6	0.130435	Male
	EC17	EC17_pt9_2_sp32	AN2	7	0.0869565	Male
	EC17	EC17_pt9_2_sp32	AN2	8	0.0869565	Male
	EC17	EC17_pt9_3_sp33	AN2	1	0.173913	Male
	EC17	EC17_pt9_3_sp33	AN2	2	0.130435	Male
	EC17	EC17_pt9_3_sp33	AN2	3	0.130435	Male
	EC17	EC17_pt9_3_sp33	AN2	4	0.173913	Male
	EC17	EC17_pt9_3_sp33	AN2	5	0.0434783	Male
	EC17	EC17_pt9_3_sp33	AN2	6	0.173913	Male
	EC17	EC17_pt9_3_sp33	AN2	7	0.0869565	Male
	EC17	EC17_pt9_3_sp33	AN2	8	0.0869565	Male
	EC17	EC17_pt9_4_sp34	AN2	1	0.25	Male
	EC17	EC17_pt9_4_sp34	AN2	2	0.208333	Male
	EC17	EC17_pt9_4_sp34	AN2	3	0.125	Male
	EC17	EC17_pt9_4_sp34	AN2	4	0.125	Male
	EC17	EC17_pt9_4_sp34	AN2	5	0.0833333	Male
	EC17	EC17_pt9_4_sp34	AN2	7	0.0416667	Male
	EC17	EC17_pt9_4_sp34	AN2	8	0.0416667	Male
	EC17	EC17_pt9_4_sp34	AN2	9	0.0833333	Male
	EC17	EC17_pt9_4_sp34	AN2	10	0.0416667	Male
	EC17	EC17_pt9_5_sp35	AN2	1	0.166667	Male
	EC17	EC17_pt9_5_sp35	AN2	2	0.208333	Male
	EC17	EC17_pt9_5_sp35	AN2	3	0.0416667	Male
	EC17	EC17_pt9_5_sp35	AN2	4	0.0833333	Male
	EC17	EC17_pt9_5_sp35	AN2	5	0.0416667	Male
	EC17	EC17_pt9_5_sp35	AN2	6	0.25	Male
	EC17	EC17_pt9_5_sp35	AN2	7	0.0416667	Male
	EC17	EC17_pt9_5_sp35	AN2	8	0.0833333	Male
	EC17	EC17_pt9_5_sp35	AN2	9	0.0416667	Male
	EC17	EC17_pt9_5_sp35	AN2	12	0.0416667	Male
	EC17	EC17_pt9_6_sp36	AN2	1	0.0833333	Male
	EC17	EC17_pt9_6_sp36	AN2	2	0.208333	Male
	EC17	EC17_pt9_6_sp36	AN2	3	0.0833333	Male
	EC17	EC17_pt9_6_sp36	AN2	4	0.0833333	Male
	EC17	EC17_pt9_6_sp36	AN2	5	0.125	Male
	EC17	EC17_pt9_6_sp36	AN2	6	0.208333	Male
	EC17	EC17_pt9_6_sp36	AN2	7	0.125	Male
	EC17	EC17_pt9_6_sp36	AN2	8	0.0833333	Male
	EC17	EC17_pt9_7_sp37	AN2	1	0.185185	Male
	EC17	EC17_pt9_7_sp37	AN2	2	0.222222	Male
	EC17	EC17_pt9_7_sp37	AN2	3	0.037037	Male
	EC17	EC17_pt9_7_sp37	AN2	4	0.148148	Male
	EC17	EC17_pt9_7_sp37	AN2	5	0.148148	Male
	EC17	EC17_pt9_7_sp37	AN2	6	0.0740741	Male
	EC17	EC17_pt9_7_sp37	AN2	7	0.148148	Male
	EC17	EC17_pt9_7_sp37	AN2	8	0.037037	Male
	EC18	EC18_pt9_1_sp1	AN1	1	0.157895	Male
	EC18	EC18_pt9_1_sp1	AN1	2	0.210526	Male
	EC18	EC18_pt9_1_sp1	AN1	3	0.105263	Male
	EC18	EC18_pt9_1_sp1	AN1	4	0.0526316	Male
	EC18	EC18_pt9_1_sp1	AN1	5	0.105263	Male
	EC18	EC18_pt9_1_sp1	AN1	6	0.105263	Male
	EC18	EC18_pt9_1_sp1	AN1	7	0.157895	Male
	EC18	EC18_pt9_1_sp1	AN1	9	0.105263	Male
	EC18	EC18_pt9_2_sp2	AN1	1	0.263158	Male
	EC18	EC18_pt9_2_sp2	AN1	2	0.157895	Male
	EC18	EC18_pt9_2_sp2	AN1	3	0.105263	Male
	EC18	EC18_pt9_2_sp2	AN1	4	0.0526316	Male
	EC18	EC18_pt9_2_sp2	AN1	5	0.105263	Male
	EC18	EC18_pt9_2_sp2	AN1	7	0.210526	Male
	EC18	EC18_pt9_2_sp2	AN1	8	0.0526316	Male
	EC18	EC18_pt9_2_sp2	AN1	9	0.0526316	Male
	EC18	EC18_pt9_3_sp3	AN1	1	0.3	Male
	EC18	EC18_pt9_3_sp3	AN1	2	0.05	Male
	EC18	EC18_pt9_3_sp3	AN1	3	0.1	Male
	EC18	EC18_pt9_3_sp3	AN1	4	0.1	Male
	EC18	EC18_pt9_3_sp3	AN1	6	0.1	Male
	EC18	EC18_pt9_3_sp3	AN1	7	0.15	Male
	EC18	EC18_pt9_3_sp3	AN1	8	0.15	Male
	EC18	EC18_pt9_3_sp3	AN1	11	0.05	Male
	EC18	EC18_pt9_4_sp4	AN1	1	0.222222	Male
	EC18	EC18_pt9_4_sp4	AN1	2	0.111111	Male
	EC18	EC18_pt9_4_sp4	AN1	3	0.166667	Male
	EC18	EC18_pt9_4_sp4	AN1	4	0.111111	Male
	EC18	EC18_pt9_4_sp4	AN1	5	0.111111	Male
	EC18	EC18_pt9_4_sp4	AN1	7	0.111111	Male
	EC18	EC18_pt9_4_sp4	AN1	8	0.111111	Male
	EC18	EC18_pt9_4_sp4	AN1	9	0.0555556	Male
	EC18	EC18_pt9_5_sp5	AN1	1	0.304348	Male
	EC18	EC18_pt9_5_sp5	AN1	2	0.173913	Male
	EC18	EC18_pt9_5_sp5	AN1	3	0.130435	Male
	EC18	EC18_pt9_5_sp5	AN1	4	0.130435	Male
	EC18	EC18_pt9_5_sp5	AN1	5	0.0869565	Male
	EC18	EC18_pt9_5_sp5	AN1	6	0.0869565	Male
	EC18	EC18_pt9_5_sp5	AN1	7	0.0869565	Male
	EC18	EC18_pt9_6_sp6	AN1	1	0.0666667	Male
	EC18	EC18_pt9_6_sp6	AN1	2	0.266667	Male
	EC18	EC18_pt9_6_sp6	AN1	3	0.2	Male
	EC18	EC18_pt9_6_sp6	AN1	4	0.0666667	Male
	EC18	EC18_pt9_6_sp6	AN1	5	0.0666667	Male
	EC18	EC18_pt9_6_sp6	AN1	6	0.133333	Male
	EC18	EC18_pt9_6_sp6	AN1	7	0.2	Male
	EC18	EC18_pt9_7_sp7	AN1	1	0.0952381	Male
	EC18	EC18_pt9_7_sp7	AN1	2	0.190476	Male
	EC18	EC18_pt9_7_sp7	AN1	3	0.190476	Male
	EC18	EC18_pt9_7_sp7	AN1	4	0.238095	Male
	EC18	EC18_pt9_7_sp7	AN1	6	0.142857	Male
	EC18	EC18_pt9_7_sp7	AN1	7	0.047619	Male
	EC18	EC18_pt9_7_sp7	AN1	8	0.047619	Male
	EC18	EC18_pt9_7_sp7	AN1	9	0.047619	Male
	EC18	EC18_pt9_8_sp8	AN1	1	0.3	Male
	EC18	EC18_pt9_8_sp8	AN1	2	0.15	Male
	EC18	EC18_pt9_8_sp8	AN1	3	0.15	Male
	EC18	EC18_pt9_8_sp8	AN1	4	0.05	Male
	EC18	EC18_pt9_8_sp8	AN1	5	0.05	Male
	EC18	EC18_pt9_8_sp8	AN1	6	0.1	Male
	EC18	EC18_pt9_8_sp8	AN1	7	0.05	Male
	EC18	EC18_pt9_8_sp8	AN1	8	0.1	Male
	EC18	EC18_pt9_8_sp8	AN1	9	0.05	Male
	EC18	EC18_pt9_9_sp9	AN1	1	0.111111	Male
	EC18	EC18_pt9_9_sp9	AN1	2	0.111111	Male
	EC18	EC18_pt9_9_sp9	AN1	3	0.166667	Male
	EC18	EC18_pt9_9_sp9	AN1	4	0.166667	Male
	EC18	EC18_pt9_9_sp9	AN1	5	0.277778	Male
	EC18	EC18_pt9_9_sp9	AN1	6	0.0555556	Male
	EC18	EC18_pt9_9_sp9	AN1	7	0.111111	Male
	EC18	EC18_pt9_10_sp10	AN1	1	0.0526316	Male
	EC18	EC18_pt9_10_sp10	AN1	2	0.210526	Male
	EC18	EC18_pt9_10_sp10	AN1	3	0.157895	Male
	EC18	EC18_pt9_10_sp10	AN1	4	0.263158	Male
	EC18	EC18_pt9_10_sp10	AN1	5	0.157895	Male
	EC18	EC18_pt9_10_sp10	AN1	6	0.105263	Male
	EC18	EC18_pt9_10_sp10	AN1	9	0.0526316	Male
	EC18	EC18_pt9_1_sp11	AN1	1	0.142857	Male
	EC18	EC18_pt9_1_sp11	AN1	2	0.190476	Male
	EC18	EC18_pt9_1_sp11	AN1	3	0.142857	Male
	EC18	EC18_pt9_1_sp11	AN1	4	0.285714	Male
	EC18	EC18_pt9_1_sp11	AN1	5	0.047619	Male
[truncated: 2,361 more rows]

## Sheet: figure3_E
Fig3F	EC	NW_IDs	K3	d	cc	Sex			EC time series ID
	EC10	EC10_pt1_1_sp31	PAT	3	0.333333	Female			NW_IDs network IDs
	EC10	EC10_pt1_1_sp31	PAT	2	1	Female			K3 network-wise PEx group
	EC10	EC10_pt1_1_sp31	PAT	2	1	Female			d node degree
	EC11	EC11_pt30_3_sp3	PAT	3	0.666667	Male			cc node clustering coefficient
	EC11	EC11_pt30_3_sp3	PAT	5	0.2	Male			Sex sex of sample donor
	EC11	EC11_pt30_3_sp3	PAT	3	0.333333	Male
	EC11	EC11_pt30_3_sp3	PAT	3	0.333333	Male			Data points	Female	4726
	EC11	EC11_pt30_4_sp4	PAT	4	0.5	Male				Male	3395
	EC11	EC11_pt30_4_sp4	PAT	2	1	Male
	EC11	EC11_pt30_4_sp4	PAT	4	0.5	Male
	EC11	EC11_pt30_4_sp4	PAT	4	0.333333	Male
	EC11	EC11_pt30_4_sp4	PAT	2	1	Male
	EC11	EC11_pt30_4_sp4	PAT	3	0.666667	Male
	EC11	EC11_pt30_5_sp5	PAT	4	0.333333	Male
	EC11	EC11_pt30_5_sp5	PAT	3	0.666667	Male
	EC11	EC11_pt30_5_sp5	PAT	2	1	Male
	EC11	EC11_pt30_5_sp5	PAT	2	1	Male
	EC11	EC11_pt30_5_sp5	PAT	4	0.5	Male
	EC11	EC11_pt30_6_sp6	PAT	4	0.5	Male
	EC11	EC11_pt30_6_sp6	PAT	4	0.666667	Male
	EC11	EC11_pt30_6_sp6	PAT	4	0.666667	Male
	EC11	EC11_pt30_6_sp6	PAT	5	0.6	Male
	EC11	EC11_pt30_6_sp6	PAT	5	0.2	Male
	EC11	EC11_pt30_6_sp6	PAT	3	0.666667	Male
	EC11	EC11_pt30_7_sp7	PAT	4	0.5	Male
	EC11	EC11_pt30_7_sp7	PAT	4	0.5	Male
	EC11	EC11_pt30_7_sp7	PAT	2	1	Male
	EC11	EC11_pt30_7_sp7	PAT	2	1	Male
	EC11	EC11_pt30_7_sp7	PAT	2	1	Male
	EC11	EC11_pt30_2_sp12	PAT	2	1	Male
	EC11	EC11_pt30_2_sp12	PAT	3	0.333333	Male
	EC11	EC11_pt30_2_sp12	PAT	2	1	Male
	EC11	EC11_pt30_4_sp24	PAT	2	1	Male
	EC11	EC11_pt30_4_sp24	PAT	2	1	Male
	EC11	EC11_pt30_4_sp24	PAT	3	0.333333	Male
	EC11	EC11_pt30_5_sp25	PAT	3	0.333333	Male
	EC11	EC11_pt30_5_sp25	PAT	3	0.333333	Male
	EC11	EC11_pt30_5_sp25	PAT	2	1	Male
	EC11	EC11_pt30_6_sp26	PAT	2	1	Male
	EC11	EC11_pt30_6_sp26	PAT	2	1	Male
	EC11	EC11_pt30_6_sp26	PAT	2	1	Male
	EC11	EC11_pt30_6_sp26	PAT	3	0.333333	Male
	EC11	EC11_pt30_6_sp26	PAT	5	0.2	Male
	EC11	EC11_pt30_8_sp28	PAT	2	1	Male
	EC11	EC11_pt30_8_sp28	PAT	2	1	Male
	EC11	EC11_pt30_8_sp28	PAT	3	0.333333	Male
	EC11	EC11_pt30_1_sp31	PAT	3	0.333333	Male
	EC11	EC11_pt30_1_sp31	PAT	2	1	Male
	EC11	EC11_pt30_1_sp31	PAT	3	0.333333	Male
	EC11	EC11_pt30_2_sp32	PAT	3	0.666667	Male
	EC11	EC11_pt30_2_sp32	PAT	3	0.666667	Male
	EC11	EC11_pt30_2_sp32	PAT	2	1	Male
	EC11	EC11_pt30_2_sp32	PAT	2	1	Male
	EC11	EC11_pt30_2_sp32	PAT	5	0.3	Male
	EC11	EC11_pt30_3_sp33	PAT	4	0.333333	Male
	EC11	EC11_pt30_3_sp33	PAT	2	1	Male
	EC11	EC11_pt30_3_sp33	PAT	2	1	Male
	EC11	EC11_pt30_3_sp33	PAT	2	1	Male
	EC11	EC11_pt30_3_sp33	PAT	3	0.333333	Male
	EC11	EC11_pt30_3_sp33	PAT	5	0.3	Male
	EC11	EC11_pt30_4_sp34	PAT	4	0.666667	Male
	EC11	EC11_pt30_4_sp34	PAT	3	1	Male
	EC11	EC11_pt30_4_sp34	PAT	2	1	Male
	EC11	EC11_pt30_4_sp34	PAT	3	1	Male
	EC11	EC11_pt30_4_sp34	PAT	6	0.266667	Male
	EC11	EC11_pt30_5_sp35	PAT	3	0.666667	Male
	EC11	EC11_pt30_5_sp35	PAT	4	0.333333	Male
	EC11	EC11_pt30_5_sp35	PAT	2	1	Male
	EC11	EC11_pt30_5_sp35	PAT	2	1	Male
	EC11	EC11_pt30_5_sp35	PAT	6	0.2	Male
	EC11	EC11_pt30_6_sp36	PAT	5	0.5	Male
	EC11	EC11_pt30_6_sp36	PAT	4	0.666667	Male
	EC11	EC11_pt30_6_sp36	PAT	2	1	Male
	EC11	EC11_pt30_6_sp36	PAT	3	1	Male
	EC11	EC11_pt30_6_sp36	PAT	2	1	Male
	EC11	EC11_pt30_6_sp36	PAT	5	0.4	Male
	EC11	EC11_pt30_7_sp37	PAT	5	0.6	Male
	EC11	EC11_pt30_7_sp37	PAT	5	0.6	Male
	EC11	EC11_pt30_7_sp37	PAT	3	1	Male
	EC11	EC11_pt30_7_sp37	PAT	4	0.5	Male
	EC11	EC11_pt30_7_sp37	PAT	2	1	Male
	EC11	EC11_pt30_7_sp37	PAT	4	0.833333	Male
	EC13	EC13_pt5_1_sp1	AN1	4	0.333333	Female
	EC13	EC13_pt5_1_sp1	AN1	3	0.666667	Female
	EC13	EC13_pt5_1_sp1	AN1	3	0.333333	Female
	EC13	EC13_pt5_1_sp1	AN1	5	0.2	Female
	EC13	EC13_pt5_1_sp1	AN1	3	0.666667	Female
	EC13	EC13_pt5_1_sp1	AN1	2	1	Female
	EC13	EC13_pt5_1_sp1	AN1	6	0.266667	Female
	EC13	EC13_pt5_1_sp1	AN1	3	0.333333	Female
	EC13	EC13_pt5_2_sp2	AN1	4	0.333333	Female
	EC13	EC13_pt5_2_sp2	AN1	6	0.2	Female
	EC13	EC13_pt5_2_sp2	AN1	4	0.333333	Female
	EC13	EC13_pt5_2_sp2	AN1	2	1	Female
	EC13	EC13_pt5_2_sp2	AN1	3	0.666667	Female
	EC13	EC13_pt5_2_sp2	AN1	2	1	Female
	EC13	EC13_pt5_2_sp2	AN1	5	0.4	Female
	EC13	EC13_pt5_3_sp3	AN1	3	0.333333	Female
	EC13	EC13_pt5_3_sp3	AN1	2	1	Female
	EC13	EC13_pt5_3_sp3	AN1	3	0.333333	Female
	EC13	EC13_pt5_4_sp4	AN1	3	0.666667	Female
	EC13	EC13_pt5_4_sp4	AN1	6	0.133333	Female
	EC13	EC13_pt5_4_sp4	AN1	4	0.166667	Female
	EC13	EC13_pt5_4_sp4	AN1	3	0.666667	Female
	EC13	EC13_pt5_4_sp4	AN1	4	0.5	Female
	EC13	EC13_pt5_4_sp4	AN1	7	0.285714	Female
	EC13	EC13_pt5_4_sp4	AN1	5	0.4	Female
	EC13	EC13_pt5_4_sp4	AN1	3	0.333333	Female
	EC13	EC13_pt5_4_sp4	AN1	3	0.333333	Female
	EC13	EC13_pt5_4_sp4	AN1	4	0.333333	Female
	EC13	EC13_pt5_4_sp4	AN1	4	0.333333	Female
	EC13	EC13_pt5_4_sp4	AN1	2	1	Female
	EC13	EC13_pt5_4_sp4	AN1	2	1	Female
	EC13	EC13_pt5_4_sp4	AN1	3	0.333333	Female
	EC13	EC13_pt5_4_sp4	AN1	3	0.666667	Female
	EC13	EC13_pt5_4_sp4	AN1	6	0.333333	Female
	EC13	EC13_pt5_4_sp4	AN1	5	0.2	Female
	EC13	EC13_pt5_4_sp4	AN1	4	0.166667	Female
	EC13	EC13_pt5_5_sp5	AN1	4	0.666667	Female
	EC13	EC13_pt5_5_sp5	AN1	9	0.305556	Female
	EC13	EC13_pt5_5_sp5	AN1	5	0.5	Female
	EC13	EC13_pt5_5_sp5	AN1	3	0.666667	Female
	EC13	EC13_pt5_5_sp5	AN1	5	0.3	Female
	EC13	EC13_pt5_5_sp5	AN1	4	0.5	Female
	EC13	EC13_pt5_5_sp5	AN1	5	0.7	Female
	EC13	EC13_pt5_5_sp5	AN1	8	0.5	Female
	EC13	EC13_pt5_5_sp5	AN1	6	0.333333	Female
	EC13	EC13_pt5_5_sp5	AN1	7	0.380952	Female
	EC13	EC13_pt5_5_sp5	AN1	6	0.4	Female
	EC13	EC13_pt5_5_sp5	AN1	3	1	Female
	EC13	EC13_pt5_5_sp5	AN1	6	0.133333	Female
	EC13	EC13_pt5_5_sp5	AN1	4	0.166667	Female
	EC13	EC13_pt5_5_sp5	AN1	2	1	Female
	EC13	EC13_pt5_5_sp5	AN1	5	0.4	Female
	EC13	EC13_pt5_5_sp5	AN1	7	0.047619	Female
	EC13	EC13_pt5_5_sp5	AN1	9	0.416667	Female
	EC13	EC13_pt5_5_sp5	AN1	2	1	Female
	EC13	EC13_pt5_6_sp6	AN1	12	0.469697	Female
	EC13	EC13_pt5_6_sp6	AN1	8	0.785714	Female
	EC13	EC13_pt5_6_sp6	AN1	17	0.382353	Female
	EC13	EC13_pt5_6_sp6	AN1	10	0.6	Female
	EC13	EC13_pt5_6_sp6	AN1	15	0.4	Female
	EC13	EC13_pt5_6_sp6	AN1	10	0.6	Female
	EC13	EC13_pt5_6_sp6	AN1	9	0.333333	Female
	EC13	EC13_pt5_6_sp6	AN1	5	0.3	Female
	EC13	EC13_pt5_6_sp6	AN1	7	0.428571	Female
	EC13	EC13_pt5_6_sp6	AN1	6	0.933333	Female
	EC13	EC13_pt5_6_sp6	AN1	9	0.527778	Female
	EC13	EC13_pt5_6_sp6	AN1	3	1	Female
	EC13	EC13_pt5_6_sp6	AN1	9	0.444444	Female
	EC13	EC13_pt5_6_sp6	AN1	11	0.363636	Female
	EC13	EC13_pt5_6_sp6	AN1	6	0.466667	Female
	EC13	EC13_pt5_6_sp6	AN1	8	0.535714	Female
	EC13	EC13_pt5_6_sp6	AN1	4	1	Female
	EC13	EC13_pt5_6_sp6	AN1	4	0.166667	Female
	EC13	EC13_pt5_6_sp6	AN1	6	0.4	Female
	EC13	EC13_pt5_6_sp6	AN1	5	0.5	Female
	EC13	EC13_pt5_6_sp6	AN1	3	0.666667	Female
	EC13	EC13_pt5_6_sp6	AN1	5	0.1	Female
	EC13	EC13_pt5_6_sp6	AN1	2	1	Female
	EC13	EC13_pt5_6_sp6	AN1	3	0.333333	Female
	EC13	EC13_pt5_6_sp6	AN1	7	0.857143	Female
	EC13	EC13_pt5_6_sp6	AN1	9	0.472222	Female
	EC13	EC13_pt5_6_sp6	AN1	3	0.333333	Female
	EC13	EC13_pt5_7_sp7	AN1	12	0.30303	Female
	EC13	EC13_pt5_7_sp7	AN1	7	0.761905	Female
	EC13	EC13_pt5_7_sp7	AN1	15	0.47619	Female
	EC13	EC13_pt5_7_sp7	AN1	12	0.560606	Female
	EC13	EC13_pt5_7_sp7	AN1	16	0.416667	Female
	EC13	EC13_pt5_7_sp7	AN1	10	0.422222	Female
	EC13	EC13_pt5_7_sp7	AN1	6	0.666667	Female
	EC13	EC13_pt5_7_sp7	AN1	2	1	Female
	EC13	EC13_pt5_7_sp7	AN1	5	0.4	Female
	EC13	EC13_pt5_7_sp7	AN1	4	0.5	Female
	EC13	EC13_pt5_7_sp7	AN1	14	0.461538	Female
	EC13	EC13_pt5_7_sp7	AN1	9	0.555556	Female
	EC13	EC13_pt5_7_sp7	AN1	9	0.666667	Female
	EC13	EC13_pt5_7_sp7	AN1	10	0.511111	Female
	EC13	EC13_pt5_7_sp7	AN1	5	0.9	Female
	EC13	EC13_pt5_7_sp7	AN1	12	0.545455	Female
	EC13	EC13_pt5_7_sp7	AN1	3	1	Female
	EC13	EC13_pt5_7_sp7	AN1	7	0.761905	Female
	EC13	EC13_pt5_7_sp7	AN1	11	0.472727	Female
	EC13	EC13_pt5_7_sp7	AN1	7	0.333333	Female
	EC13	EC13_pt5_7_sp7	AN1	2	1	Female
	EC13	EC13_pt5_7_sp7	AN1	7	0.857143	Female
	EC13	EC13_pt5_7_sp7	AN1	13	0.538462	Female
	EC13	EC13_pt5_8_sp8	AN1	7	0.333333	Female
	EC13	EC13_pt5_8_sp8	AN1	8	0.535714	Female
	EC13	EC13_pt5_8_sp8	AN1	12	0.409091	Female
	EC13	EC13_pt5_8_sp8	AN1	18	0.372549	Female
	EC13	EC13_pt5_8_sp8	AN1	6	0.733333	Female
	EC13	EC13_pt5_8_sp8	AN1	10	0.466667	Female
	EC13	EC13_pt5_8_sp8	AN1	16	0.4	Female
	EC13	EC13_pt5_8_sp8	AN1	11	0.436364	Female
	EC13	EC13_pt5_8_sp8	AN1	13	0.474359	Female
	EC13	EC13_pt5_8_sp8	AN1	9	0.5	Female
	EC13	EC13_pt5_8_sp8	AN1	10	0.622222	Female
	EC13	EC13_pt5_8_sp8	AN1	5	0.6	Female
	EC13	EC13_pt5_8_sp8	AN1	13	0.512821	Female
	EC13	EC13_pt5_8_sp8	AN1	5	0.7	Female
	EC13	EC13_pt5_8_sp8	AN1	9	0.722222	Female
	EC13	EC13_pt5_8_sp8	AN1	6	0.733333	Female
	EC13	EC13_pt5_8_sp8	AN1	2	1	Female
	EC13	EC13_pt5_8_sp8	AN1	2	1	Female
	EC13	EC13_pt5_8_sp8	AN1	4	1	Female
	EC13	EC13_pt5_8_sp8	AN1	4	0.5	Female
	EC13	EC13_pt5_8_sp8	AN1	5	0.4	Female
	EC13	EC13_pt5_8_sp8	AN1	3	1	Female
	EC13	EC13_pt5_8_sp8	AN1	6	0.733333	Female
	EC13	EC13_pt5_8_sp8	AN1	12	0.484848	Female
	EC13	EC13_pt5_9_sp9	AN1	10	0.488889	Female
	EC13	EC13_pt5_9_sp9	AN1	8	0.535714	Female
	EC13	EC13_pt5_9_sp9	AN1	12	0.515152	Female
	EC13	EC13_pt5_9_sp9	AN1	4	0.333333	Female
	EC13	EC13_pt5_9_sp9	AN1	10	0.488889	Female
	EC13	EC13_pt5_9_sp9	AN1	21	0.366667	Female
	EC13	EC13_pt5_9_sp9	AN1	5	0.6	Female
	EC13	EC13_pt5_9_sp9	AN1	11	0.6	Female
	EC13	EC13_pt5_9_sp9	AN1	3	0.666667	Female
	EC13	EC13_pt5_9_sp9	AN1	6	0.866667	Female
	EC13	EC13_pt5_9_sp9	AN1	11	0.672727	Female
	EC13	EC13_pt5_9_sp9	AN1	13	0.512821	Female
	EC13	EC13_pt5_9_sp9	AN1	15	0.504762	Female
	EC13	EC13_pt5_9_sp9	AN1	12	0.545455	Female
	EC13	EC13_pt5_9_sp9	AN1	7	0.809524	Female
	EC13	EC13_pt5_9_sp9	AN1	14	0.527473	Female
	EC13	EC13_pt5_9_sp9	AN1	4	0.833333	Female
	EC13	EC13_pt5_9_sp9	AN1	11	0.490909	Female
	EC13	EC13_pt5_9_sp9	AN1	8	0.821429	Female
	EC13	EC13_pt5_9_sp9	AN1	3	1	Female
	EC13	EC13_pt5_9_sp9	AN1	4	0.833333	Female
	EC13	EC13_pt5_9_sp9	AN1	4	0.5	Female
	EC13	EC13_pt5_9_sp9	AN1	3	1	Female
	EC13	EC13_pt5_9_sp9	AN1	2	1	Female
	EC13	EC13_pt5_9_sp9	AN1	9	0.333333	Female
	EC13	EC13_pt5_9_sp9	AN1	8	0.535714	Female
	EC13	EC13_pt5_9_sp9	AN1	14	0.56044	Female
	EC13	EC13_pt5_9_sp9	AN1	2	1	Female
	EC13	EC13_pt5_10_sp10	AN1	13	0.525641	Female
	EC13	EC13_pt5_10_sp10	AN1	19	0.526316	Female
	EC13	EC13_pt5_10_sp10	AN1	17	0.617647	Female
	EC13	EC13_pt5_10_sp10	AN1	11	0.727273	Female
	EC13	EC13_pt5_10_sp10	AN1	17	0.536765	Female
	EC13	EC13_pt5_10_sp10	AN1	8	0.892857	Female
	EC13	EC13_pt5_10_sp10	AN1	16	0.5	Female
	EC13	EC13_pt5_10_sp10	AN1	2	1	Female
	EC13	EC13_pt5_10_sp10	AN1	11	0.563636	Female
	EC13	EC13_pt5_10_sp10	AN1	5	0.8	Female
	EC13	EC13_pt5_10_sp10	AN1	8	0.785714	Female
	EC13	EC13_pt5_10_sp10	AN1	17	0.595588	Female
	EC13	EC13_pt5_10_sp10	AN1	9	0.861111	Female
	EC13	EC13_pt5_10_sp10	AN1	13	0.666667	Female
	EC13	EC13_pt5_10_sp10	AN1	14	0.571429	Female
	EC13	EC13_pt5_10_sp10	AN1	5	0.6	Female
	EC13	EC13_pt5_10_sp10	AN1	17	0.558824	Female
	EC13	EC13_pt5_10_sp10	AN1	8	0.892857	Female
	EC13	EC13_pt5_10_sp10	AN1	10	0.8	Female
	EC13	EC13_pt5_10_sp10	AN1	7	0.904762	Female
	EC13	EC13_pt5_10_sp10	AN1	3	1	Female
	EC13	EC13_pt5_10_sp10	AN1	4	0.166667	Female
	EC13	EC13_pt5_10_sp10	AN1	2	1	Female
	EC13	EC13_pt5_10_sp10	AN1	4	0.166667	Female
	EC13	EC13_pt5_10_sp10	AN1	6	0.666667	Female
	EC13	EC13_pt5_10_sp10	AN1	15	0.571429	Female
	EC13	EC13_pt5_10_sp10	AN1	3	0.333333	Female
	EC13	EC13_pt5_1_sp11	AN1	15	0.733333	Female
	EC13	EC13_pt5_1_sp11	AN1	21	0.552381	Female
	EC13	EC13_pt5_1_sp11	AN1	10	0.333333	Female
	EC13	EC13_pt5_1_sp11	AN1	19	0.596491	Female
	EC13	EC13_pt5_1_sp11	AN1	7	0.333333	Female
	EC13	EC13_pt5_1_sp11	AN1	19	0.614035	Female
	EC13	EC13_pt5_1_sp11	AN1	4	0.333333	Female
	EC13	EC13_pt5_1_sp11	AN1	4	0.833333	Female
	EC13	EC13_pt5_1_sp11	AN1	18	0.69281	Female
	EC13	EC13_pt5_1_sp11	AN1	17	0.669118	Female
	EC13	EC13_pt5_1_sp11	AN1	19	0.660819	Female
	EC13	EC13_pt5_1_sp11	AN1	17	0.742647	Female
	EC13	EC13_pt5_1_sp11	AN1	20	0.547368	Female
	EC13	EC13_pt5_1_sp11	AN1	12	0.69697	Female
	EC13	EC13_pt5_1_sp11	AN1	18	0.562092	Female
	EC13	EC13_pt5_1_sp11	AN1	21	0.528571	Female
	EC13	EC13_pt5_1_sp11	AN1	13	0.923077	Female
	EC13	EC13_pt5_1_sp11	AN1	14	0.692308	Female
	EC13	EC13_pt5_1_sp11	AN1	19	0.625731	Female
	EC13	EC13_pt5_1_sp11	AN1	7	1	Female
	EC13	EC13_pt5_1_sp11	AN1	8	0.892857	Female
	EC13	EC13_pt5_1_sp11	AN1	5	1	Female
	EC13	EC13_pt5_1_sp11	AN1	8	1	Female
	EC13	EC13_pt5_1_sp11	AN1	8	0.75	Female
	EC13	EC13_pt5_1_sp11	AN1	8	1	Female
	EC13	EC13_pt5_1_sp11	AN1	7	0.333333	Female
	EC13	EC13_pt5_1_sp11	AN1	5	0.3	Female
	EC13	EC13_pt5_1_sp11	AN1	7	0.428571	Female
	EC13	EC13_pt5_1_sp11	AN1	3	1	Female
	EC13	EC13_pt5_1_sp11	AN1	2	1	Female
	EC13	EC13_pt5_1_sp11	AN1	3	0.333333	Female
	EC13	EC13_pt5_1_sp11	AN1	9	0.388889	Female
	EC13	EC13_pt5_1_sp11	AN1	7	0.47619	Female
	EC13	EC13_pt5_1_sp11	AN1	2	1	Female
	EC13	EC13_pt5_2_sp12	AN1	5	0.4	Female
	EC13	EC13_pt5_2_sp12	AN1	6	0.6	Female
	EC13	EC13_pt5_2_sp12	AN1	7	0.380952	Female
	EC13	EC13_pt5_2_sp12	AN1	15	0.447619	Female
	EC13	EC13_pt5_2_sp12	AN1	8	0.178571	Female
	EC13	EC13_pt5_2_sp12	AN1	6	0.733333	Female
	EC13	EC13_pt5_2_sp12	AN1	5	0.4	Female
	EC13	EC13_pt5_2_sp12	AN1	3	0.666667	Female
	EC13	EC13_pt5_2_sp12	AN1	2	1	Female
	EC13	EC13_pt5_2_sp12	AN1	8	0.428571	Female
	EC13	EC13_pt5_2_sp12	AN1	13	0.666667	Female
	EC13	EC13_pt5_2_sp12	AN1	10	0.488889	Female
	EC13	EC13_pt5_2_sp12	AN1	4	0.333333	Female
	EC13	EC13_pt5_2_sp12	AN1	13	0.602564	Female
	EC13	EC13_pt5_2_sp12	AN1	14	0.571429	Female
	EC13	EC13_pt5_2_sp12	AN1	10	0.644444	Female
	EC13	EC13_pt5_2_sp12	AN1	10	0.733333	Female
	EC13	EC13_pt5_2_sp12	AN1	8	0.464286	Female
	EC13	EC13_pt5_2_sp12	AN1	14	0.516484	Female
	EC13	EC13_pt5_2_sp12	AN1	11	0.363636	Female
	EC13	EC13_pt5_2_sp12	AN1	18	0.398693	Female
	EC13	EC13_pt5_2_sp12	AN1	8	0.928571	Female
	EC13	EC13_pt5_2_sp12	AN1	4	0.666667	Female
	EC13	EC13_pt5_2_sp12	AN1	8	0.857143	Female
	EC13	EC13_pt5_2_sp12	AN1	4	0.166667	Female
	EC13	EC13_pt5_2_sp12	AN1	2	1	Female
	EC13	EC13_pt5_2_sp12	AN1	8	0.285714	Female
	EC13	EC13_pt5_2_sp12	AN1	2	1	Female
	EC13	EC13_pt5_2_sp12	AN1	4	0.5	Female
	EC13	EC13_pt5_2_sp12	AN1	3	1	Female
	EC13	EC13_pt5_2_sp12	AN1	2	1	Female
	EC13	EC13_pt5_2_sp12	AN1	11	0.236364	Female
	EC13	EC13_pt5_2_sp12	AN1	12	0.681818	Female
	EC13	EC13_pt5_2_sp12	AN1	5	0.1	Female
	EC13	EC13_pt5_3_sp13	AN1	8	0.5	Female
	EC13	EC13_pt5_3_sp13	AN1	7	0.47619	Female
	EC13	EC13_pt5_3_sp13	AN1	16	0.45	Female
	EC13	EC13_pt5_3_sp13	AN1	9	0.194444	Female
	EC13	EC13_pt5_3_sp13	AN1	6	0.666667	Female
	EC13	EC13_pt5_3_sp13	AN1	3	0.666667	Female
	EC13	EC13_pt5_3_sp13	AN1	7	0.52381	Female
	EC13	EC13_pt5_3_sp13	AN1	4	0.833333	Female
	EC13	EC13_pt5_3_sp13	AN1	9	0.5	Female
	EC13	EC13_pt5_3_sp13	AN1	4	0.5	Female
	EC13	EC13_pt5_3_sp13	AN1	17	0.5	Female
	EC13	EC13_pt5_3_sp13	AN1	15	0.552381	Female
	EC13	EC13_pt5_3_sp13	AN1	8	0.607143	Female
	EC13	EC13_pt5_3_sp13	AN1	8	0.714286	Female
	EC13	EC13_pt5_3_sp13	AN1	13	0.641026	Female
	EC13	EC13_pt5_3_sp13	AN1	15	0.580952	Female
	EC13	EC13_pt5_3_sp13	AN1	9	1	Female
	EC13	EC13_pt5_3_sp13	AN1	4	1	Female
	EC13	EC13_pt5_3_sp13	AN1	11	0.854545	Female
	EC13	EC13_pt5_3_sp13	AN1	12	0.69697	Female
	EC13	EC13_pt5_3_sp13	AN1	17	0.455882	Female
	EC13	EC13_pt5_3_sp13	AN1	8	0.892857	Female
	EC13	EC13_pt5_3_sp13	AN1	3	1	Female
	EC13	EC13_pt5_3_sp13	AN1	2	1	Female
	EC13	EC13_pt5_3_sp13	AN1	7	0.714286	Female
	EC13	EC13_pt5_3_sp13	AN1	5	0.5	Female
	EC13	EC13_pt5_3_sp13	AN1	2	1	Female
	EC13	EC13_pt5_3_sp13	AN1	11	0.327273	Female
	EC13	EC13_pt5_3_sp13	AN1	6	0.466667	Female
	EC13	EC13_pt5_3_sp13	AN1	14	0.593407	Female
	EC13	EC13_pt5_3_sp13	AN1	5	0.1	Female
	EC13	EC13_pt5_4_sp14	AN1	11	0.509091	Female
	EC13	EC13_pt5_4_sp14	AN1	6	0.4	Female
	EC13	EC13_pt5_4_sp14	AN1	15	0.419048	Female
	EC13	EC13_pt5_4_sp14	AN1	10	0.288889	Female
	EC13	EC13_pt5_4_sp14	AN1	7	0.761905	Female
	EC13	EC13_pt5_4_sp14	AN1	4	0.5	Female
	EC13	EC13_pt5_4_sp14	AN1	8	0.535714	Female
	EC13	EC13_pt5_4_sp14	AN1	7	0.761905	Female
	EC13	EC13_pt5_4_sp14	AN1	2	1	Female
	EC13	EC13_pt5_4_sp14	AN1	4	0.5	Female
	EC13	EC13_pt5_4_sp14	AN1	3	0.666667	Female
	EC13	EC13_pt5_4_sp14	AN1	12	0.363636	Female
	EC13	EC13_pt5_4_sp14	AN1	21	0.509524	Female
	EC13	EC13_pt5_4_sp14	AN1	20	0.505263	Female
	EC13	EC13_pt5_4_sp14	AN1	21	0.509524	Female
	EC13	EC13_pt5_4_sp14	AN1	13	0.705128	Female
	EC13	EC13_pt5_4_sp14	AN1	13	0.782051	Female
	EC13	EC13_pt5_4_sp14	AN1	6	0.8	Female
	EC13	EC13_pt5_4_sp14	AN1	18	0.529412	Female
	EC13	EC13_pt5_4_sp14	AN1	13	0.615385	Female
	EC13	EC13_pt5_4_sp14	AN1	18	0.555556	Female
	EC13	EC13_pt5_4_sp14	AN1	14	0.692308	Female
	EC13	EC13_pt5_4_sp14	AN1	10	0.711111	Female
	EC13	EC13_pt5_4_sp14	AN1	15	0.657143	Female
	EC13	EC13_pt5_4_sp14	AN1	22	0.441558	Female
	EC13	EC13_pt5_4_sp14	AN1	12	0.878788	Female
	EC13	EC13_pt5_4_sp14	AN1	7	0.952381	Female
	EC13	EC13_pt5_4_sp14	AN1	8	0.714286	Female
	EC13	EC13_pt5_4_sp14	AN1	4	0.5	Female
	EC13	EC13_pt5_4_sp14	AN1	11	0.436364	Female
	EC13	EC13_pt5_4_sp14	AN1	3	1	Female
	EC13	EC13_pt5_4_sp14	AN1	8	0.571429	Female
	EC13	EC13_pt5_4_sp14	AN1	6	0.8	Female
	EC13	EC13_pt5_4_sp14	AN1	2	1	Female
	EC13	EC13_pt5_4_sp14	AN1	3	1	Female
	EC13	EC13_pt5_4_sp14	AN1	12	0.257576	Female
	EC13	EC13_pt5_4_sp14	AN1	15	0.695238	Female
	EC13	EC13_pt5_4_sp14	AN1	7	0.761905	Female
	EC13	EC13_pt5_4_sp14	AN1	2	1	Female
	EC13	EC13_pt5_5_sp15	AN1	3	1	Female
	EC13	EC13_pt5_5_sp15	AN1	7	0.52381	Female
	EC13	EC13_pt5_5_sp15	AN1	7	0.619048	Female
	EC13	EC13_pt5_5_sp15	AN1	3	0.333333	Female
	EC13	EC13_pt5_5_sp15	AN1	6	0.6	Female
	EC13	EC13_pt5_5_sp15	AN1	7	0.619048	Female
	EC13	EC13_pt5_5_sp15	AN1	17	0.5	Female
	EC13	EC13_pt5_5_sp15	AN1	16	0.491667	Female
	EC13	EC13_pt5_5_sp15	AN1	5	0.7	Female
	EC13	EC13_pt5_5_sp15	AN1	17	0.470588	Female
	EC13	EC13_pt5_5_sp15	AN1	6	0.666667	Female
	EC13	EC13_pt5_5_sp15	AN1	8	0.785714	Female
	EC13	EC13_pt5_5_sp15	AN1	2	1	Female
	EC13	EC13_pt5_5_sp15	AN1	11	0.436364	Female
	EC13	EC13_pt5_5_sp15	AN1	16	0.475	Female
	EC13	EC13_pt5_5_sp15	AN1	9	0.722222	Female
	EC13	EC13_pt5_5_sp15	AN1	2	1	Female
	EC13	EC13_pt5_5_sp15	AN1	11	0.745455	Female
	EC13	EC13_pt5_5_sp15	AN1	15	0.504762	Female
	EC13	EC13_pt5_5_sp15	AN1	14	0.604396	Female
	EC13	EC13_pt5_5_sp15	AN1	7	1	Female
	EC13	EC13_pt5_5_sp15	AN1	4	1	Female
	EC13	EC13_pt5_5_sp15	AN1	6	0.4	Female
	EC13	EC13_pt5_5_sp15	AN1	3	0.333333	Female
	EC13	EC13_pt5_5_sp15	AN1	8	0.785714	Female
	EC13	EC13_pt5_5_sp15	AN1	9	0.611111	Female
	EC13	EC13_pt5_5_sp15	AN1	9	0.5	Female
	EC13	EC13_pt5_5_sp15	AN1	4	0.333333	Female
	EC13	EC13_pt5_5_sp15	AN1	4	0.833333	Female
	EC13	EC13_pt5_5_sp15	AN1	8	0.214286	Female
	EC13	EC13_pt5_5_sp15	AN1	10	0.355556	Female
	EC13	EC13_pt5_5_sp15	AN1	13	0.576923	Female
	EC13	EC13_pt5_5_sp15	AN1	5	0.3	Female
	EC13	EC13_pt5_6_sp16	AN2	8	0.214286	Female
	EC13	EC13_pt5_6_sp16	AN2	4	0.5	Female
	EC13	EC13_pt5_6_sp16	AN2	10	0.355556	Female
	EC13	EC13_pt5_6_sp16	AN2	3	0.333333	Female
	EC13	EC13_pt5_6_sp16	AN2	6	0.533333	Female
	EC13	EC13_pt5_6_sp16	AN2	2	1	Female
	EC13	EC13_pt5_6_sp16	AN2	5	0.6	Female
	EC13	EC13_pt5_6_sp16	AN2	4	0.833333	Female
	EC13	EC13_pt5_6_sp16	AN2	2	1	Female
	EC13	EC13_pt5_6_sp16	AN2	2	1	Female
	EC13	EC13_pt5_6_sp16	AN2	12	0.378788	Female
	EC13	EC13_pt5_6_sp16	AN2	19	0.397661	Female
	EC13	EC13_pt5_6_sp16	AN2	8	0.642857	Female
	EC13	EC13_pt5_6_sp16	AN2	13	0.5	Female
	EC13	EC13_pt5_6_sp16	AN2	14	0.549451	Female
	EC13	EC13_pt5_6_sp16	AN2	17	0.419118	Female
	EC13	EC13_pt5_6_sp16	AN2	9	0.722222	Female
	EC13	EC13_pt5_6_sp16	AN2	9	0.888889	Female
	EC13	EC13_pt5_6_sp16	AN2	18	0.437908	Female
	EC13	EC13_pt5_6_sp16	AN2	16	0.516667	Female
	EC13	EC13_pt5_6_sp16	AN2	8	0.964286	Female
	EC13	EC13_pt5_6_sp16	AN2	8	0.785714	Female
	EC13	EC13_pt5_6_sp16	AN2	7	0.904762	Female
	EC13	EC13_pt5_6_sp16	AN2	10	0.711111	Female
	EC13	EC13_pt5_6_sp16	AN2	3	0.333333	Female
	EC13	EC13_pt5_6_sp16	AN2	3	1	Female
	EC13	EC13_pt5_6_sp16	AN2	2	1	Female
	EC13	EC13_pt5_6_sp16	AN2	7	0.571429	Female
	EC13	EC13_pt5_6_sp16	AN2	7	0.333333	Female
	EC13	EC13_pt5_6_sp16	AN2	3	1	Female
	EC13	EC13_pt5_6_sp16	AN2	4	1	Female
	EC13	EC13_pt5_6_sp16	AN2	12	0.166667	Female
	EC13	EC13_pt5_6_sp16	AN2	9	0.861111	Female
	EC13	EC13_pt5_6_sp16	AN2	8	0.5	Female
	EC13	EC13_pt5_7_sp17	AN2	2	1	Female
	EC13	EC13_pt5_7_sp17	AN2	2	1	Female
	EC13	EC13_pt5_7_sp17	AN2	7	0.761905	Female
	EC13	EC13_pt5_7_sp17	AN2	17	0.345588	Female
	EC13	EC13_pt5_7_sp17	AN2	14	0.461538	Female
	EC13	EC13_pt5_7_sp17	AN2	12	0.606061	Female
	EC13	EC13_pt5_7_sp17	AN2	8	0.714286	Female
	EC13	EC13_pt5_7_sp17	AN2	12	0.530303	Female
	EC13	EC13_pt5_7_sp17	AN2	7	0.714286	Female
	EC13	EC13_pt5_7_sp17	AN2	7	0.904762	Female
	EC13	EC13_pt5_7_sp17	AN2	17	0.397059	Female
	EC13	EC13_pt5_7_sp17	AN2	14	0.505495	Female
	EC13	EC13_pt5_7_sp17	AN2	2	1	Female
	EC13	EC13_pt5_7_sp17	AN2	4	0.666667	Female
	EC13	EC13_pt5_7_sp17	AN2	6	1	Female
	EC13	EC13_pt5_7_sp17	AN2	6	0.933333	Female
	EC13	EC13_pt5_7_sp17	AN2	7	0.809524	Female
	EC13	EC13_pt5_7_sp17	AN2	6	0.533333	Female
	EC13	EC13_pt5_7_sp17	AN2	2	1	Female
	EC13	EC13_pt5_7_sp17	AN2	6	0.533333	Female
	EC13	EC13_pt5_7_sp17	AN2	3	0.666667	Female
	EC13	EC13_pt5_7_sp17	AN2	4	0.5	Female
	EC13	EC13_pt5_7_sp17	AN2	3	1	Female
	EC13	EC13_pt5_7_sp17	AN2	7	0.380952	Female
	EC13	EC13_pt5_7_sp17	AN2	4	0.166667	Female
	EC13	EC13_pt5_7_sp17	AN2	7	0.380952	Female
	EC13	EC13_pt5_7_sp17	AN2	7	0.714286	Female
	EC13	EC13_pt5_8_sp18	AN2	2	1	Female
	EC13	EC13_pt5_8_sp18	AN2	3	0.333333	Female
	EC13	EC13_pt5_8_sp18	AN2	7	0.666667	Female
	EC13	EC13_pt5_8_sp18	AN2	12	0.515152	Female
	EC13	EC13_pt5_8_sp18	AN2	13	0.410256	Female
	EC13	EC13_pt5_8_sp18	AN2	10	0.444444	Female
	EC13	EC13_pt5_8_sp18	AN2	9	0.611111	Female
	EC13	EC13_pt5_8_sp18	AN2	12	0.469697	Female
	EC13	EC13_pt5_8_sp18	AN2	6	0.666667	Female
	EC13	EC13_pt5_8_sp18	AN2	8	0.75	Female
	EC13	EC13_pt5_8_sp18	AN2	13	0.410256	Female
	EC13	EC13_pt5_8_sp18	AN2	3	1	Female
	EC13	EC13_pt5_8_sp18	AN2	9	0.583333	Female
	EC13	EC13_pt5_8_sp18	AN2	4	1	Female
	EC13	EC13_pt5_8_sp18	AN2	6	0.733333	Female
	EC13	EC13_pt5_8_sp18	AN2	8	0.321429	Female
	EC13	EC13_pt5_8_sp18	AN2	4	0.666667	Female
	EC13	EC13_pt5_8_sp18	AN2	4	0.5	Female
	EC13	EC13_pt5_8_sp18	AN2	6	0.266667	Female
	EC13	EC13_pt5_8_sp18	AN2	3	0.666667	Female
	EC13	EC13_pt5_8_sp18	AN2	2	1	Female
	EC13	EC13_pt5_8_sp18	AN2	4	0.166667	Female
	EC13	EC13_pt5_8_sp18	AN2	6	0.266667	Female
	EC13	EC13_pt5_8_sp18	AN2	7	0.714286	Female
	EC13	EC13_pt5_8_sp18	AN2	2	1	Female
	EC13	EC13_pt5_9_sp19	AN2	2	1	Female
	EC13	EC13_pt5_9_sp19	AN2	3	0.333333	Female
	EC13	EC13_pt5_9_sp19	AN2	8	0.5	Female
	EC13	EC13_pt5_9_sp19	AN2	11	0.490909	Female
	EC13	EC13_pt5_9_sp19	AN2	10	0.644444	Female
	EC13	EC13_pt5_9_sp19	AN2	13	0.423077	Female
	EC13	EC13_pt5_9_sp19	AN2	13	0.435897	Female
	EC13	EC13_pt5_9_sp19	AN2	10	0.466667	Female
	EC13	EC13_pt5_9_sp19	AN2	9	0.555556	Female
	EC13	EC13_pt5_9_sp19	AN2	5	1	Female
	EC13	EC13_pt5_9_sp19	AN2	11	0.454545	Female
	EC13	EC13_pt5_9_sp19	AN2	3	1	Female
	EC13	EC13_pt5_9_sp19	AN2	7	0.380952	Female
	EC13	EC13_pt5_9_sp19	AN2	3	1	Female
	EC13	EC13_pt5_9_sp19	AN2	7	0.428571	Female
	EC13	EC13_pt5_9_sp19	AN2	6	0.266667	Female
	EC13	EC13_pt5_9_sp19	AN2	3	1	Female
	EC13	EC13_pt5_9_sp19	AN2	3	0.333333	Female
	EC13	EC13_pt5_9_sp19	AN2	2	1	Female
	EC13	EC13_pt5_9_sp19	AN2	3	1	Female
	EC13	EC13_pt5_9_sp19	AN2	4	0.166667	Female
	EC13	EC13_pt5_9_sp19	AN2	7	0.619048	Female
	EC13	EC13_pt5_9_sp19	AN2	4	1	Female
	EC13	EC13_pt5_10_sp20	AN2	10	0.311111	Female
	EC13	EC13_pt5_10_sp20	AN2	3	0.333333	Female
	EC13	EC13_pt5_10_sp20	AN2	8	0.535714	Female
	EC13	EC13_pt5_10_sp20	AN2	9	0.472222	Female
	EC13	EC13_pt5_10_sp20	AN2	8	0.75	Female
	EC13	EC13_pt5_10_sp20	AN2	11	0.327273	Female
	EC13	EC13_pt5_10_sp20	AN2	13	0.371795	Female
	EC13	EC13_pt5_10_sp20	AN2	7	0.380952	Female
	EC13	EC13_pt5_10_sp20	AN2	9	0.555556	Female
	EC13	EC13_pt5_10_sp20	AN2	2	1	Female
	EC13	EC13_pt5_10_sp20	AN2	11	0.436364	Female
	EC13	EC13_pt5_10_sp20	AN2	5	0.6	Female
	EC13	EC13_pt5_10_sp20	AN2	3	1	Female
	EC13	EC13_pt5_10_sp20	AN2	3	0.666667	Female
	EC13	EC13_pt5_10_sp20	AN2	5	0.4	Female
	EC13	EC13_pt5_10_sp20	AN2	5	0.4	Female
	EC13	EC13_pt5_10_sp20	AN2	4	0.666667	Female
	EC13	EC13_pt5_10_sp20	AN2	4	0.666667	Female
	EC13	EC13_pt5_10_sp20	AN2	2	1	Female
	EC13	EC13_pt5_10_sp20	AN2	2	1	Female
	EC13	EC13_pt5_10_sp20	AN2	6	0.666667	Female
	EC13	EC13_pt5_1_sp21	AN2	5	0.5	Female
	EC13	EC13_pt5_1_sp21	AN2	4	0.166667	Female
	EC13	EC13_pt5_1_sp21	AN2	6	0.6	Female
	EC13	EC13_pt5_1_sp21	AN2	8	0.5	Female
	EC13	EC13_pt5_1_sp21	AN2	6	0.8	Female
	EC13	EC13_pt5_1_sp21	AN2	6	0.533333	Female
	EC13	EC13_pt5_1_sp21	AN2	2	1	Female
	EC13	EC13_pt5_1_sp21	AN2	7	0.52381	Female
	EC13	EC13_pt5_1_sp21	AN2	6	0.6	Female
	EC13	EC13_pt5_1_sp21	AN2	5	0.3	Female
	EC13	EC13_pt5_1_sp21	AN2	2	1	Female
	EC13	EC13_pt5_1_sp21	AN2	2	1	Female
	EC13	EC13_pt5_1_sp21	AN2	4	0.5	Female
	EC13	EC13_pt5_1_sp21	AN2	3	0.333333	Female
	EC13	EC13_pt5_1_sp21	AN2	5	0.2	Female
	EC13	EC13_pt5_2_sp22	AN2	6	0.466667	Female
	EC13	EC13_pt5_2_sp22	AN2	9	0.277778	Female
	EC13	EC13_pt5_2_sp22	AN2	4	1	Female
	EC13	EC13_pt5_2_sp22	AN2	7	0.380952	Female
	EC13	EC13_pt5_2_sp22	AN2	2	1	Female
	EC13	EC13_pt5_2_sp22	AN2	2	1	Female
	EC13	EC13_pt5_2_sp22	AN2	3	0.333333	Female
	EC13	EC13_pt5_2_sp22	AN2	2	1	Female
	EC13	EC13_pt5_2_sp22	AN2	2	1	Female
	EC13	EC13_pt5_2_sp22	AN2	2	1	Female
	EC13	EC13_pt5_2_sp22	AN2	3	0.666667	Female
	EC13	EC13_pt5_2_sp22	AN2	6	0.4	Female
	EC13	EC13_pt5_2_sp22	AN2	2	1	Female
	EC13	EC13_pt5_2_sp22	AN2	4	0.333333	Female
	EC13	EC13_pt5_3_sp23	AN2	4	0.333333	Female
	EC13	EC13_pt5_3_sp23	AN2	2	1	Female
	EC13	EC13_pt5_3_sp23	AN2	5	0.4	Female
	EC13	EC13_pt5_3_sp23	AN2	6	0.333333	Female
	EC13	EC13_pt5_3_sp23	AN2	4	0.666667	Female
	EC13	EC13_pt5_3_sp23	AN2	3	1	Female
	EC13	EC13_pt5_3_sp23	AN2	4	0.166667	Female
	EC13	EC13_pt5_3_sp23	AN2	2	1	Female
	EC13	EC13_pt5_4_sp24	AN2	6	0.2	Female
	EC13	EC13_pt5_4_sp24	AN2	4	0.166667	Female
	EC13	EC13_pt5_4_sp24	AN2	5	0.4	Female
	EC13	EC13_pt5_4_sp24	AN2	5	0.3	Female
	EC13	EC13_pt5_4_sp24	AN2	5	0.4	Female
	EC13	EC13_pt5_4_sp24	AN2	2	1	Female
	EC13	EC13_pt5_4_sp24	AN2	4	0.166667	Female
	EC13	EC13_pt5_4_sp24	AN2	2	1	Female
	EC13	EC13_pt5_5_sp25	AN2	6	0.2	Female
	EC13	EC13_pt5_5_sp25	AN2	4	0.333333	Female
	EC13	EC13_pt5_5_sp25	AN2	3	0.333333	Female
	EC13	EC13_pt5_5_sp25	AN2	3	0.333333	Female
	EC13	EC13_pt5_5_sp25	AN2	5	0.1	Female
	EC13	EC13_pt5_5_sp25	AN2	3	0.333333	Female
	EC13	EC13_pt5_5_sp25	AN2	2	1	Female
	EC13	EC13_pt5_5_sp25	AN2	4	0.333333	Female
	EC13	EC13_pt5_6_sp26	AN2	4	0.5	Female
	EC13	EC13_pt5_6_sp26	AN2	6	0.333333	Female
	EC13	EC13_pt5_6_sp26	AN2	4	0.5	Female
	EC13	EC13_pt5_6_sp26	AN2	4	0.333333	Female
	EC13	EC13_pt5_6_sp26	AN2	3	0.333333	Female
	EC13	EC13_pt5_6_sp26	AN2	6	0.133333	Female
	EC13	EC13_pt5_6_sp26	AN2	2	1	Female
	EC13	EC13_pt5_6_sp26	AN2	3	1	Female
	EC13	EC13_pt5_6_sp26	AN2	4	0.166667	Female
	EC13	EC13_pt5_7_sp27	AN2	7	0.333333	Female
	EC13	EC13_pt5_7_sp27	AN2	4	1	Female
	EC13	EC13_pt5_7_sp27	AN2	7	0.380952	Female
	EC13	EC13_pt5_7_sp27	AN2	5	0.6	Female
	EC13	EC13_pt5_7_sp27	AN2	6	0.2	Female
	EC13	EC13_pt5_7_sp27	AN2	4	0.333333	Female
	EC13	EC13_pt5_7_sp27	AN2	2	1	Female
	EC13	EC13_pt5_7_sp27	AN2	5	0.6	Female
	EC13	EC13_pt5_8_sp28	AN2	5	0.4	Female
	EC13	EC13_pt5_8_sp28	AN2	4	0.833333	Female
	EC13	EC13_pt5_8_sp28	AN2	7	0.333333	Female
	EC13	EC13_pt5_8_sp28	AN2	3	0.333333	Female
	EC13	EC13_pt5_8_sp28	AN2	5	0.4	Female
	EC13	EC13_pt5_8_sp28	AN2	4	0.166667	Female
	EC13	EC13_pt5_8_sp28	AN2	4	0.666667	Female
	EC13	EC13_pt5_8_sp28	AN2	9	0.222222	Female
	EC13	EC13_pt5_8_sp28	AN2	6	0.4	Female
	EC13	EC13_pt5_8_sp28	AN2	2	1	Female
	EC13	EC13_pt5_8_sp28	AN2	4	0.666667	Female
	EC13	EC13_pt5_8_sp28	AN2	2	1	Female
	EC13	EC13_pt5_8_sp28	AN2	5	0.6	Female
	EC13	EC13_pt5_8_sp28	AN2	2	1	Female
	EC13	EC13_pt5_8_sp28	AN2	2	1	Female
	EC13	EC13_pt5_9_sp29	AN2	5	0.5	Female
	EC13	EC13_pt5_9_sp29	AN2	5	0.5	Female
	EC13	EC13_pt5_9_sp29	AN2	4	0.833333	Female
	EC13	EC13_pt5_9_sp29	AN2	4	0.5	Female
	EC13	EC13_pt5_9_sp29	AN2	6	0.266667	Female
	EC13	EC13_pt5_9_sp29	AN2	2	1	Female
	EC13	EC13_pt5_9_sp29	AN2	4	0.5	Female
	EC13	EC13_pt5_9_sp29	AN2	3	1	Female
	EC13	EC13_pt5_9_sp29	AN2	3	1	Female
	EC13	EC13_pt5_9_sp29	AN2	5	0.4	Female
	EC13	EC13_pt5_10_sp30	AN2	5	0.4	Female
	EC13	EC13_pt5_10_sp30	AN2	5	0.4	Female
	EC13	EC13_pt5_10_sp30	AN2	3	0.333333	Female
	EC13	EC13_pt5_10_sp30	AN2	3	0.666667	Female
	EC13	EC13_pt5_10_sp30	AN2	6	0.2	Female
	EC13	EC13_pt5_10_sp30	AN2	2	1	Female
	EC13	EC13_pt5_10_sp30	AN2	3	0.333333	Female
	EC13	EC13_pt5_10_sp30	AN2	2	1	Female
	EC13	EC13_pt5_10_sp30	AN2	6	0.266667	Female
	EC13	EC13_pt5_10_sp30	AN2	4	0.5	Female
	EC13	EC13_pt5_10_sp30	AN2	3	1	Female
	EC13	EC13_pt5_10_sp30	AN2	3	0.333333	Female
	EC13	EC13_pt5_10_sp30	AN2	4	0.5	Female
	EC13	EC13_pt5_10_sp30	AN2	3	0.333333	Female
	EC13	EC13_pt5_10_sp30	AN2	4	0.666667	Female
	EC13	EC13_pt5_1_sp31	AN1	11	0.236364	Female
	EC13	EC13_pt5_1_sp31	AN1	8	0.321429	Female
	EC13	EC13_pt5_1_sp31	AN1	5	0.3	Female
	EC13	EC13_pt5_1_sp31	AN1	4	0.5	Female
	EC13	EC13_pt5_1_sp31	AN1	4	0.833333	Female
	EC13	EC13_pt5_1_sp31	AN1	2	1	Female
	EC13	EC13_pt5_1_sp31	AN1	8	0.392857	Female
	EC13	EC13_pt5_1_sp31	AN1	4	0.666667	Female
	EC13	EC13_pt5_1_sp31	AN1	2	1	Female
	EC13	EC13_pt5_1_sp31	AN1	3	0.333333	Female
	EC13	EC13_pt5_1_sp31	AN1	5	0.3	Female
	EC13	EC13_pt5_1_sp31	AN1	5	0.5	Female
	EC13	EC13_pt5_1_sp31	AN1	3	1	Female
	EC13	EC13_pt5_1_sp31	AN1	4	0.166667	Female
	EC13	EC13_pt5_1_sp31	AN1	5	0.6	Female
	EC13	EC13_pt5_1_sp31	AN1	5	0.6	Female
	EC13	EC13_pt5_2_sp32	AN1	7	0.857143	Female
	EC13	EC13_pt5_2_sp32	AN1	9	0.694444	Female
	EC13	EC13_pt5_2_sp32	AN1	11	0.472727	Female
	EC13	EC13_pt5_2_sp32	AN1	8	0.642857	Female
	EC13	EC13_pt5_2_sp32	AN1	9	0.611111	Female
	EC13	EC13_pt5_2_sp32	AN1	6	0.6	Female
	EC13	EC13_pt5_2_sp32	AN1	3	0.333333	Female
	EC13	EC13_pt5_2_sp32	AN1	3	0.333333	Female
	EC13	EC13_pt5_2_sp32	AN1	7	0.47619	Female
	EC13	EC13_pt5_2_sp32	AN1	7	0.761905	Female
	EC13	EC13_pt5_2_sp32	AN1	4	1	Female
	EC13	EC13_pt5_2_sp32	AN1	9	0.527778	Female
	EC13	EC13_pt5_3_sp33	AN1	12	0.424242	Female
	EC13	EC13_pt5_3_sp33	AN1	7	0.47619	Female
	EC13	EC13_pt5_3_sp33	AN1	5	0.7	Female
	EC13	EC13_pt5_3_sp33	AN1	9	0.694444	Female
	EC13	EC13_pt5_3_sp33	AN1	9	0.611111	Female
	EC13	EC13_pt5_3_sp33	AN1	6	0.866667	Female
	EC13	EC13_pt5_3_sp33	AN1	13	0.461538	Female
	EC13	EC13_pt5_3_sp33	AN1	7	0.857143	Female
	EC13	EC13_pt5_3_sp33	AN1	5	0.5	Female
	EC13	EC13_pt5_3_sp33	AN1	7	0.904762	Female
	EC13	EC13_pt5_3_sp33	AN1	7	0.666667	Female
	EC13	EC13_pt5_3_sp33	AN1	2	1	Female
	EC13	EC13_pt5_3_sp33	AN1	7	0.619048	Female
	EC13	EC13_pt5_3_sp33	AN1	3	0.666667	Female
	EC13	EC13_pt5_3_sp33	AN1	3	1	Female
	EC13	EC13_pt5_3_sp33	AN1	12	0.5	Female
	EC13	EC13_pt5_4_sp34	AN1	12	0.545455	Female
	EC13	EC13_pt5_4_sp34	AN1	5	0.3	Female
	EC13	EC13_pt5_4_sp34	AN1	5	0.5	Female
	EC13	EC13_pt5_4_sp34	AN1	6	0.733333	Female
	EC13	EC13_pt5_4_sp34	AN1	8	0.821429	Female
	EC13	EC13_pt5_4_sp34	AN1	9	0.861111	Female
	EC13	EC13_pt5_4_sp34	AN1	8	0.964286	Female
	EC13	EC13_pt5_4_sp34	AN1	13	0.5	Female
	EC13	EC13_pt5_4_sp34	AN1	11	0.509091	Female
	EC13	EC13_pt5_4_sp34	AN1	4	0.5	Female
	EC13	EC13_pt5_4_sp34	AN1	9	0.861111	Female
	EC13	EC13_pt5_4_sp34	AN1	2	1	Female
	EC13	EC13_pt5_4_sp34	AN1	7	1	Female
	EC13	EC13_pt5_4_sp34	AN1	5	0.4	Female
	EC13	EC13_pt5_4_sp34	AN1	4	0.5	Female
	EC13	EC13_pt5_4_sp34	AN1	12	0.515152	Female
	EC13	EC13_pt5_5_sp35	AN1	13	0.5	Female
	EC13	EC13_pt5_5_sp35	AN1	13	0.423077	Female
	EC13	EC13_pt5_5_sp35	AN1	8	0.357143	Female
	EC13	EC13_pt5_5_sp35	AN1	2	1	Female
	EC13	EC13_pt5_5_sp35	AN1	9	0.583333	Female
	EC13	EC13_pt5_5_sp35	AN1	8	0.857143	Female
	EC13	EC13_pt5_5_sp35	AN1	11	0.527273	Female
	EC13	EC13_pt5_5_sp35	AN1	11	0.618182	Female
	EC13	EC13_pt5_5_sp35	AN1	6	1	Female
	EC13	EC13_pt5_5_sp35	AN1	6	0.666667	Female
	EC13	EC13_pt5_5_sp35	AN1	8	0.857143	Female
	EC13	EC13_pt5_5_sp35	AN1	7	0.666667	Female
	EC13	EC13_pt5_5_sp35	AN1	5	0.6	Female
	EC13	EC13_pt5_5_sp35	AN1	8	0.357143	Female
	EC13	EC13_pt5_5_sp35	AN1	2	1	Female
	EC13	EC13_pt5_5_sp35	AN1	2	1	Female
	EC13	EC13_pt5_5_sp35	AN1	2	1	Female
	EC13	EC13_pt5_5_sp35	AN1	3	0.333333	Female
	EC13	EC13_pt5_5_sp35	AN1	4	0.666667	Female
	EC13	EC13_pt5_5_sp35	AN1	2	1	Female
	EC13	EC13_pt5_6_sp36	AN1	16	0.291667	Female
	EC13	EC13_pt5_6_sp36	AN1	16	0.366667	Female
	EC13	EC13_pt5_6_sp36	AN1	9	0.444444	Female
	EC13	EC13_pt5_6_sp36	AN1	7	0.857143	Female
	EC13	EC13_pt5_6_sp36	AN1	10	0.644444	Female
	EC13	EC13_pt5_6_sp36	AN1	8	0.642857	Female
	EC13	EC13_pt5_6_sp36	AN1	11	0.472727	Female
	EC13	EC13_pt5_6_sp36	AN1	5	0.9	Female
	EC13	EC13_pt5_6_sp36	AN1	3	1	Female
	EC13	EC13_pt5_6_sp36	AN1	9	0.694444	Female
	EC13	EC13_pt5_6_sp36	AN1	2	1	Female
	EC13	EC13_pt5_6_sp36	AN1	7	0.761905	Female
	EC13	EC13_pt5_6_sp36	AN1	3	0.666667	Female
	EC13	EC13_pt5_6_sp36	AN1	4	0.5	Female
	EC13	EC13_pt5_6_sp36	AN1	5	0.4	Female
	EC13	EC13_pt5_6_sp36	AN1	5	0.8	Female
	EC13	EC13_pt5_6_sp36	AN1	9	0.444444	Female
	EC13	EC13_pt5_6_sp36	AN1	3	1	Female
	EC13	EC13_pt5_6_sp36	AN1	3	1	Female
	EC13	EC13_pt5_7_sp37	AN1	14	0.362637	Female
	EC13	EC13_pt5_7_sp37	AN1	9	0.416667	Female
	EC13	EC13_pt5_7_sp37	AN1	2	1	Female
	EC13	EC13_pt5_7_sp37	AN1	6	0.733333	Female
	EC13	EC13_pt5_7_sp37	AN1	10	0.555556	Female
	EC13	EC13_pt5_7_sp37	AN1	13	0.358974	Female
	EC13	EC13_pt5_7_sp37	AN1	13	0.474359	Female
	EC13	EC13_pt5_7_sp37	AN1	2	1	Female
	EC13	EC13_pt5_7_sp37	AN1	5	0.6	Female
	EC13	EC13_pt5_7_sp37	AN1	7	0.714286	Female
	EC13	EC13_pt5_7_sp37	AN1	3	1	Female
	EC13	EC13_pt5_7_sp37	AN1	4	0.833333	Female
	EC13	EC13_pt5_7_sp37	AN1	7	0.809524	Female
	EC13	EC13_pt5_7_sp37	AN1	5	0.7	Female
	EC13	EC13_pt5_7_sp37	AN1	13	0.320513	Female
	EC13	EC13_pt5_7_sp37	AN1	7	0.380952	Female
	EC13	EC13_pt5_7_sp37	AN1	5	0.6	Female
	EC13	EC13_pt5_7_sp37	AN1	5	0.7	Female
	EC13	EC13_pt5_7_sp37	AN1	3	0.666667	Female
	EC13	EC13_pt5_7_sp37	AN1	2	1	Female
	EC13	EC13_pt5_7_sp37	AN1	3	0.666667	Female
	EC13	EC13_pt5_8_sp38	AN1	7	0.333333	Female
	EC13	EC13_pt5_8_sp38	AN1	8	0.821429	Female
	EC13	EC13_pt5_8_sp38	AN1	11	0.636364	Female
	EC13	EC13_pt5_8_sp38	AN1	9	0.555556	Female
	EC13	EC13_pt5_8_sp38	AN1	13	0.474359	Female
	EC13	EC13_pt5_8_sp38	AN1	13	0.435897	Female
	EC13	EC13_pt5_8_sp38	AN1	6	0.8	Female
	EC13	EC13_pt5_8_sp38	AN1	5	0.5	Female
	EC13	EC13_pt5_8_sp38	AN1	8	0.821429	Female
	EC13	EC13_pt5_8_sp38	AN1	3	0.333333	Female
	EC13	EC13_pt5_8_sp38	AN1	7	0.714286	Female
	EC13	EC13_pt5_8_sp38	AN1	7	0.761905	Female
	EC13	EC13_pt5_8_sp38	AN1	11	0.290909	Female
	EC13	EC13_pt5_8_sp38	AN1	4	0.833333	Female
	EC13	EC13_pt5_8_sp38	AN1	3	1	Female
	EC13	EC13_pt5_8_sp38	AN1	4	0.166667	Female
	EC13	EC13_pt5_8_sp38	AN1	11	0.527273	Female
	EC13	EC13_pt5_9_sp39	AN1	2	1	Female
	EC13	EC13_pt5_9_sp39	AN1	8	0.392857	Female
	EC13	EC13_pt5_9_sp39	AN1	3	0.666667	Female
	EC13	EC13_pt5_9_sp39	AN1	6	0.866667	Female
	EC13	EC13_pt5_9_sp39	AN1	9	0.722222	Female
	EC13	EC13_pt5_9_sp39	AN1	10	0.555556	Female
	EC13	EC13_pt5_9_sp39	AN1	14	0.395604	Female
	EC13	EC13_pt5_9_sp39	AN1	9	0.638889	Female
	EC13	EC13_pt5_9_sp39	AN1	3	1	Female
	EC13	EC13_pt5_9_sp39	AN1	3	1	Female
	EC13	EC13_pt5_9_sp39	AN1	5	1	Female
	EC13	EC13_pt5_9_sp39	AN1	7	0.714286	Female
	EC13	EC13_pt5_9_sp39	AN1	2	1	Female
	EC13	EC13_pt5_9_sp39	AN1	7	0.619048	Female
	EC13	EC13_pt5_9_sp39	AN1	10	0.466667	Female
	EC13	EC13_pt5_9_sp39	AN1	5	0.5	Female
	EC13	EC13_pt5_9_sp39	AN1	4	0.666667	Female
	EC13	EC13_pt5_9_sp39	AN1	5	0.4	Female
	EC13	EC13_pt5_9_sp39	AN1	3	1	Female
	EC13	EC13_pt5_9_sp39	AN1	3	0.666667	Female
	EC13	EC13_pt5_9_sp39	AN1	12	0.378788	Female
	EC13	EC13_pt5_10_sp40	AN1	7	0.238095	Female
	EC13	EC13_pt5_10_sp40	AN1	6	0.666667	Female
	EC13	EC13_pt5_10_sp40	AN1	4	0.166667	Female
	EC13	EC13_pt5_10_sp40	AN1	6	0.666667	Female
	EC13	EC13_pt5_10_sp40	AN1	11	0.436364	Female
	EC13	EC13_pt5_10_sp40	AN1	8	0.714286	Female
	EC13	EC13_pt5_10_sp40	AN1	11	0.563636	Female
	EC13	EC13_pt5_10_sp40	AN1	12	0.5	Female
	EC13	EC13_pt5_10_sp40	AN1	16	0.35	Female
	EC13	EC13_pt5_10_sp40	AN1	3	0.333333	Female
	EC13	EC13_pt5_10_sp40	AN1	5	0.5	Female
	EC13	EC13_pt5_10_sp40	AN1	9	0.722222	Female
	EC13	EC13_pt5_10_sp40	AN1	6	1	Female
	EC13	EC13_pt5_10_sp40	AN1	5	0.7	Female
	EC13	EC13_pt5_10_sp40	AN1	9	0.5	Female
	EC13	EC13_pt5_10_sp40	AN1	2	1	Female
	EC13	EC13_pt5_10_sp40	AN1	4	0.666667	Female
	EC13	EC13_pt5_10_sp40	AN1	3	1	Female
	EC13	EC13_pt5_10_sp40	AN1	2	1	Female
	EC13	EC13_pt5_10_sp40	AN1	2	1	Female
	EC13	EC13_pt5_10_sp40	AN1	5	0.4	Female
	EC13	EC13_pt5_10_sp40	AN1	10	0.511111	Female
	EC14	EC14_pt5_1_sp1	AN1	3	1	Female
	EC14	EC14_pt5_1_sp1	AN1	5	0.4	Female
	EC14	EC14_pt5_1_sp1	AN1	2	1	Female
	EC14	EC14_pt5_1_sp1	AN1	2	1	Female
	EC14	EC14_pt5_1_sp1	AN1	5	0.5	Female
	EC14	EC14_pt5_1_sp1	AN1	4	0.333333	Female
	EC14	EC14_pt5_1_sp1	AN1	3	0.333333	Female
	EC14	EC14_pt5_1_sp1	AN1	4	0.333333	Female
	EC14	EC14_pt5_1_sp1	AN1	2	1	Female
	EC14	EC14_pt5_1_sp1	AN1	7	0.285714	Female
	EC14	EC14_pt5_1_sp1	AN1	2	1	Female
	EC14	EC14_pt5_2_sp2	AN1	4	0.166667	Female
	EC14	EC14_pt5_2_sp2	AN1	5	0.4	Female
	EC14	EC14_pt5_2_sp2	AN1	7	0.285714	Female
	EC14	EC14_pt5_2_sp2	AN1	4	0.5	Female
	EC14	EC14_pt5_2_sp2	AN1	3	0.666667	Female
	EC14	EC14_pt5_2_sp2	AN1	3	0.333333	Female
	EC14	EC14_pt5_2_sp2	AN1	4	0.333333	Female
	EC14	EC14_pt5_2_sp2	AN1	2	1	Female
	EC14	EC14_pt5_2_sp2	AN1	5	0.4	Female
	EC14	EC14_pt5_3_sp3	AN1	4	0.166667	Female
	EC14	EC14_pt5_3_sp3	AN1	4	0.166667	Female
	EC14	EC14_pt5_3_sp3	AN1	3	0.333333	Female
	EC14	EC14_pt5_3_sp3	AN1	2	1	Female
	EC14	EC14_pt5_3_sp3	AN1	3	0.333333	Female
	EC14	EC14_pt5_3_sp3	AN1	2	1	Female
	EC14	EC14_pt5_4_sp4	AN1	2	1	Female
	EC14	EC14_pt5_4_sp4	AN1	7	0.190476	Female
	EC14	EC14_pt5_4_sp4	AN1	2	1	Female
	EC14	EC14_pt5_4_sp4	AN1	6	0.266667	Female
	EC14	EC14_pt5_4_sp4	AN1	6	0.266667	Female
	EC14	EC14_pt5_4_sp4	AN1	5	0.5	Female
	EC14	EC14_pt5_4_sp4	AN1	4	0.333333	Female
	EC14	EC14_pt5_4_sp4	AN1	4	0.333333	Female
	EC14	EC14_pt5_4_sp4	AN1	3	0.333333	Female
	EC14	EC14_pt5_4_sp4	AN1	3	0.333333	Female
	EC14	EC14_pt5_4_sp4	AN1	3	0.333333	Female
	EC14	EC14_pt5_4_sp4	AN1	5	0.2	Female
	EC14	EC14_pt5_4_sp4	AN1	4	0.5	Female
	EC14	EC14_pt5_4_sp4	AN1	5	0.2	Female
	EC14	EC14_pt5_5_sp5	AN1	3	0.333333	Female
	EC14	EC14_pt5_5_sp5	AN1	9	0.388889	Female
	EC14	EC14_pt5_5_sp5	AN1	7	0.285714	Female
	EC14	EC14_pt5_5_sp5	AN1	4	0.166667	Female
	EC14	EC14_pt5_5_sp5	AN1	2	1	Female
	EC14	EC14_pt5_5_sp5	AN1	9	0.361111	Female
	EC14	EC14_pt5_5_sp5	AN1	2	1	Female
	EC14	EC14_pt5_5_sp5	AN1	5	0.6	Female
	EC14	EC14_pt5_5_sp5	AN1	8	0.535714	Female
	EC14	EC14_pt5_5_sp5	AN1	9	0.416667	Female
	EC14	EC14_pt5_5_sp5	AN1	6	0.866667	Female
	EC14	EC14_pt5_5_sp5	AN1	7	0.238095	Female
	EC14	EC14_pt5_5_sp5	AN1	5	0.4	Female
	EC14	EC14_pt5_5_sp5	AN1	2	1	Female
	EC14	EC14_pt5_5_sp5	AN1	5	0.1	Female
	EC14	EC14_pt5_5_sp5	AN1	3	1	Female
	EC14	EC14_pt5_5_sp5	AN1	3	1	Female
	EC14	EC14_pt5_5_sp5	AN1	3	1	Female
	EC14	EC14_pt5_5_sp5	AN1	3	1	Female
	EC14	EC14_pt5_5_sp5	AN1	7	0.142857	Female
	EC14	EC14_pt5_5_sp5	AN1	5	0.2	Female
	EC14	EC14_pt5_5_sp5	AN1	7	0.666667	Female
	EC14	EC14_pt5_5_sp5	AN1	4	0.166667	Female
	EC14	EC14_pt5_5_sp5	AN1	3	1	Female
	EC14	EC14_pt5_5_sp5	AN1	4	0.5	Female
	EC14	EC14_pt5_6_sp6	AN1	11	0.472727	Female
	EC14	EC14_pt5_6_sp6	AN1	9	0.722222	Female
	EC14	EC14_pt5_6_sp6	AN1	14	0.483516	Female
	EC14	EC14_pt5_6_sp6	AN1	9	0.527778	Female
	EC14	EC14_pt5_6_sp6	AN1	8	0.642857	Female
	EC14	EC14_pt5_6_sp6	AN1	19	0.350877	Female
	EC14	EC14_pt5_6_sp6	AN1	9	0.694444	Female
	EC14	EC14_pt5_6_sp6	AN1	9	0.583333	Female
	EC14	EC14_pt5_6_sp6	AN1	10	0.422222	Female
	EC14	EC14_pt5_6_sp6	AN1	6	0.4	Female
	EC14	EC14_pt5_6_sp6	AN1	5	0.9	Female
	EC14	EC14_pt5_6_sp6	AN1	3	0.666667	Female
	EC14	EC14_pt5_6_sp6	AN1	6	0.333333	Female
	EC14	EC14_pt5_6_sp6	AN1	7	0.666667	Female
	EC14	EC14_pt5_6_sp6	AN1	13	0.358974	Female
	EC14	EC14_pt5_6_sp6	AN1	9	0.444444	Female
	EC14	EC14_pt5_6_sp6	AN1	10	0.533333	Female
	EC14	EC14_pt5_6_sp6	AN1	5	0.9	Female
	EC14	EC14_pt5_6_sp6	AN1	3	1	Female
	EC14	EC14_pt5_6_sp6	AN1	7	0.571429	Female
	EC14	EC14_pt5_6_sp6	AN1	3	0.333333	Female
	EC14	EC14_pt5_6_sp6	AN1	3	0.333333	Female
	EC14	EC14_pt5_6_sp6	AN1	2	1	Female
	EC14	EC14_pt5_6_sp6	AN1	9	0.722222	Female
	EC14	EC14_pt5_6_sp6	AN1	9	0.611111	Female
	EC14	EC14_pt5_6_sp6	AN1	2	1	Female
	EC14	EC14_pt5_7_sp7	AN1	10	0.466667	Female
	EC14	EC14_pt5_7_sp7	AN1	7	0.904762	Female
	EC14	EC14_pt5_7_sp7	AN1	18	0.431373	Female
	EC14	EC14_pt5_7_sp7	AN1	7	0.714286	Female
	EC14	EC14_pt5_7_sp7	AN1	9	0.666667	Female
	EC14	EC14_pt5_7_sp7	AN1	12	0.545455	Female
	EC14	EC14_pt5_7_sp7	AN1	17	0.411765	Female
	EC14	EC14_pt5_7_sp7	AN1	12	0.590909	Female
	EC14	EC14_pt5_7_sp7	AN1	5	0.4	Female
	EC14	EC14_pt5_7_sp7	AN1	9	0.666667	Female
	EC14	EC14_pt5_7_sp7	AN1	10	0.511111	Female
	EC14	EC14_pt5_7_sp7	AN1	3	0.666667	Female
	EC14	EC14_pt5_7_sp7	AN1	11	0.527273	Female
	EC14	EC14_pt5_7_sp7	AN1	12	0.424242	Female
	EC14	EC14_pt5_7_sp7	AN1	7	0.52381	Female
	EC14	EC14_pt5_7_sp7	AN1	9	0.527778	Female
	EC14	EC14_pt5_7_sp7	AN1	8	0.607143	Female
	EC14	EC14_pt5_7_sp7	AN1	8	0.642857	Female
	EC14	EC14_pt5_7_sp7	AN1	5	0.8	Female
	EC14	EC14_pt5_7_sp7	AN1	4	0.5	Female
	EC14	EC14_pt5_7_sp7	AN1	3	0.333333	Female
	EC14	EC14_pt5_7_sp7	AN1	10	0.666667	Female
	EC14	EC14_pt5_7_sp7	AN1	12	0.575758	Female
	EC14	EC14_pt5_8_sp8	AN1	9	0.444444	Female
	EC14	EC14_pt5_8_sp8	AN1	7	0.666667	Female
	EC14	EC14_pt5_8_sp8	AN1	15	0.457143	Female
	EC14	EC14_pt5_8_sp8	AN1	13	0.410256	Female
	EC14	EC14_pt5_8_sp8	AN1	18	0.366013	Female
	EC14	EC14_pt5_8_sp8	AN1	6	0.8	Female
	EC14	EC14_pt5_8_sp8	AN1	3	1	Female
	EC14	EC14_pt5_8_sp8	AN1	8	0.357143	Female
	EC14	EC14_pt5_8_sp8	AN1	12	0.393939	Female
	EC14	EC14_pt5_8_sp8	AN1	2	1	Female
	EC14	EC14_pt5_8_sp8	AN1	6	0.466667	Female
	EC14	EC14_pt5_8_sp8	AN1	11	0.6	Female
	EC14	EC14_pt5_8_sp8	AN1	7	0.571429	Female
	EC14	EC14_pt5_8_sp8	AN1	13	0.435897	Female
	EC14	EC14_pt5_8_sp8	AN1	10	0.488889	Female
	EC14	EC14_pt5_8_sp8	AN1	12	0.484848	Female
	EC14	EC14_pt5_8_sp8	AN1	6	0.533333	Female
	EC14	EC14_pt5_8_sp8	AN1	13	0.423077	Female
	EC14	EC14_pt5_8_sp8	AN1	5	0.6	Female
	EC14	EC14_pt5_8_sp8	AN1	4	0.833333	Female
	EC14	EC14_pt5_8_sp8	AN1	6	0.533333	Female
	EC14	EC14_pt5_8_sp8	AN1	3	0.666667	Female
	EC14	EC14_pt5_8_sp8	AN1	6	0.466667	Female
	EC14	EC14_pt5_8_sp8	AN1	2	1	Female
	EC14	EC14_pt5_8_sp8	AN1	3	0.666667	Female
	EC14	EC14_pt5_8_sp8	AN1	8	0.607143	Female
	EC14	EC14_pt5_8_sp8	AN1	11	0.654545	Female
	EC14	EC14_pt5_9_sp9	AN1	7	0.571429	Female
	EC14	EC14_pt5_9_sp9	AN1	16	0.5	Female
	EC14	EC14_pt5_9_sp9	AN1	7	0.52381	Female
	EC14	EC14_pt5_9_sp9	AN1	13	0.538462	Female
	EC14	EC14_pt5_9_sp9	AN1	5	0.2	Female
	EC14	EC14_pt5_9_sp9	AN1	13	0.564103	Female
	EC14	EC14_pt5_9_sp9	AN1	17	0.455882	Female
	EC14	EC14_pt5_9_sp9	AN1	3	0.666667	Female
	EC14	EC14_pt5_9_sp9	AN1	3	0.333333	Female
	EC14	EC14_pt5_9_sp9	AN1	11	0.581818	Female
	EC14	EC14_pt5_9_sp9	AN1	3	1	Female
	EC14	EC14_pt5_9_sp9	AN1	13	0.525641	Female
	EC14	EC14_pt5_9_sp9	AN1	14	0.505495	Female
	EC14	EC14_pt5_9_sp9	AN1	4	0.833333	Female
	EC14	EC14_pt5_9_sp9	AN1	12	0.69697	Female
	EC14	EC14_pt5_9_sp9	AN1	6	0.733333	Female
	EC14	EC14_pt5_9_sp9	AN1	13	0.628205	Female
	EC14	EC14_pt5_9_sp9	AN1	10	0.622222	Female
	EC14	EC14_pt5_9_sp9	AN1	3	1	Female
	EC14	EC14_pt5_9_sp9	AN1	4	0.833333	Female
	EC14	EC14_pt5_9_sp9	AN1	6	0.8	Female
	EC14	EC14_pt5_9_sp9	AN1	2	1	Female
	EC14	EC14_pt5_9_sp9	AN1	2	1	Female
	EC14	EC14_pt5_9_sp9	AN1	4	0.666667	Female
	EC14	EC14_pt5_9_sp9	AN1	2	1	Female
	EC14	EC14_pt5_9_sp9	AN1	10	0.355556	Female
	EC14	EC14_pt5_9_sp9	AN1	8	0.392857	Female
	EC14	EC14_pt5_9_sp9	AN1	13	0.615385	Female
	EC14	EC14_pt5_9_sp9	AN1	2	1	Female
	EC14	EC14_pt5_10_sp10	AN1	10	0.644444	Female
	EC14	EC14_pt5_10_sp10	AN1	16	0.533333	Female
	EC14	EC14_pt5_10_sp10	AN1	6	0.8	Female
	EC14	EC14_pt5_10_sp10	AN1	15	0.542857	Female
	EC14	EC14_pt5_10_sp10	AN1	10	0.577778	Female
	EC14	EC14_pt5_10_sp10	AN1	18	0.444444	Female
	EC14	EC14_pt5_10_sp10	AN1	3	0.333333	Female
	EC14	EC14_pt5_10_sp10	AN1	3	0.333333	Female
	EC14	EC14_pt5_10_sp10	AN1	4	1	Female
	EC14	EC14_pt5_10_sp10	AN1	12	0.530303	Female
	EC14	EC14_pt5_10_sp10	AN1	9	0.527778	Female
	EC14	EC14_pt5_10_sp10	AN1	6	0.6	Female
	EC14	EC14_pt5_10_sp10	AN1	14	0.483516	Female
	EC14	EC14_pt5_10_sp10	AN1	12	0.515152	Female
	EC14	EC14_pt5_10_sp10	AN1	12	0.5	Female
	EC14	EC14_pt5_10_sp10	AN1	3	1	Female
	EC14	EC14_pt5_10_sp10	AN1	14	0.571429	Female
	EC14	EC14_pt5_10_sp10	AN1	7	0.571429	Female
	EC14	EC14_pt5_10_sp10	AN1	4	0.666667	Female
	EC14	EC14_pt5_10_sp10	AN1	13	0.358974	Female
	EC14	EC14_pt5_10_sp10	AN1	8	0.607143	Female
	EC14	EC14_pt5_10_sp10	AN1	6	0.8	Female
	EC14	EC14_pt5_10_sp10	AN1	3	1	Female
	EC14	EC14_pt5_10_sp10	AN1	4	0.166667	Female
	EC14	EC14_pt5_10_sp10	AN1	3	0.333333	Female
	EC14	EC14_pt5_10_sp10	AN1	3	0.666667	Female
	EC14	EC14_pt5_10_sp10	AN1	11	0.309091	Female
	EC14	EC14_pt5_10_sp10	AN1	15	0.485714	Female
	EC14	EC14_pt5_10_sp10	AN1	3	0.333333	Female
	EC14	EC14_pt5_1_sp11	AN1	13	0.628205	Female
	EC14	EC14_pt5_1_sp11	AN1	20	0.563158	Female
	EC14	EC14_pt5_1_sp11	AN1	11	0.345455	Female
	EC14	EC14_pt5_1_sp11	AN1	18	0.594771	Female
	EC14	EC14_pt5_1_sp11	AN1	7	0.380952	Female
	EC14	EC14_pt5_1_sp11	AN1	20	0.589474	Female
	EC14	EC14_pt5_1_sp11	AN1	5	0.5	Female
	EC14	EC14_pt5_1_sp11	AN1	5	0.9	Female
	EC14	EC14_pt5_1_sp11	AN1	7	0.380952	Female
	EC14	EC14_pt5_1_sp11	AN1	17	0.683824	Female
	EC14	EC14_pt5_1_sp11	AN1	18	0.614379	Female
	EC14	EC14_pt5_1_sp11	AN1	16	0.616667	Female
	EC14	EC14_pt5_1_sp11	AN1	12	0.772727	Female
	EC14	EC14_pt5_1_sp11	AN1	16	0.533333	Female
	EC14	EC14_pt5_1_sp11	AN1	17	0.669118	Female
	EC14	EC14_pt5_1_sp11	AN1	14	0.835165	Female
	EC14	EC14_pt5_1_sp11	AN1	19	0.578947	Female
	EC14	EC14_pt5_1_sp11	AN1	16	0.666667	Female
	EC14	EC14_pt5_1_sp11	AN1	7	1	Female
	EC14	EC14_pt5_1_sp11	AN1	15	0.714286	Female
	EC14	EC14_pt5_1_sp11	AN1	11	0.690909	Female
	EC14	EC14_pt5_1_sp11	AN1	3	1	Female
	EC14	EC14_pt5_1_sp11	AN1	9	0.972222	Female
	EC14	EC14_pt5_1_sp11	AN1	5	0.6	Female
	EC14	EC14_pt5_1_sp11	AN1	11	0.563636	Female
	EC14	EC14_pt5_1_sp11	AN1	8	0.928571	Female
	EC14	EC14_pt5_1_sp11	AN1	8	0.214286	Female
	EC14	EC14_pt5_1_sp11	AN1	7	0.238095	Female
	EC14	EC14_pt5_1_sp11	AN1	4	0.5	Female
	EC14	EC14_pt5_1_sp11	AN1	2	1	Female
	EC14	EC14_pt5_1_sp11	AN1	2	1	Female
	EC14	EC14_pt5_1_sp11	AN1	11	0.309091	Female
	EC14	EC14_pt5_1_sp11	AN1	6	0.466667	Female
	EC14	EC14_pt5_1_sp11	AN1	4	0.333333	Female
	EC14	EC14_pt5_2_sp12	AN1	9	0.361111	Female
	EC14	EC14_pt5_2_sp12	AN1	5	0.4	Female
	EC14	EC14_pt5_2_sp12	AN1	16	0.508333	Female
	EC14	EC14_pt5_2_sp12	AN1	9	0.333333	Female
	EC14	EC14_pt5_2_sp12	AN1	7	0.619048	Female
	EC14	EC14_pt5_2_sp12	AN1	7	0.666667	Female
	EC14	EC14_pt5_2_sp12	AN1	19	0.51462	Female
	EC14	EC14_pt5_2_sp12	AN1	3	0.666667	Female
	EC14	EC14_pt5_2_sp12	AN1	8	0.428571	Female
	EC14	EC14_pt5_2_sp12	AN1	7	0.52381	Female
	EC14	EC14_pt5_2_sp12	AN1	2	1	Female
	EC14	EC14_pt5_2_sp12	AN1	2	1	Female
	EC14	EC14_pt5_2_sp12	AN1	4	0.333333	Female
	EC14	EC14_pt5_2_sp12	AN1	9	0.527778	Female
	EC14	EC14_pt5_2_sp12	AN1	3	0.666667	Female
	EC14	EC14_pt5_2_sp12	AN1	20	0.5	Female
	EC14	EC14_pt5_2_sp12	AN1	14	0.615385	Female
	EC14	EC14_pt5_2_sp12	AN1	5	0.7	Female
	EC14	EC14_pt5_2_sp12	AN1	18	0.54902	Female
	EC14	EC14_pt5_2_sp12	AN1	18	0.601307	Female
	EC14	EC14_pt5_2_sp12	AN1	14	0.692308	Female
	EC14	EC14_pt5_2_sp12	AN1	8	0.535714	Female
	EC14	EC14_pt5_2_sp12	AN1	17	0.661765	Female
	EC14	EC14_pt5_2_sp12	AN1	12	0.742424	Female
	EC14	EC14_pt5_2_sp12	AN1	5	0.7	Female
	EC14	EC14_pt5_2_sp12	AN1	16	0.525	Female
	EC14	EC14_pt5_2_sp12	AN1	17	0.654412	Female
	EC14	EC14_pt5_2_sp12	AN1	11	0.927273	Female
	EC14	EC14_pt5_2_sp12	AN1	13	0.769231	Female
	EC14	EC14_pt5_2_sp12	AN1	6	1	Female
	EC14	EC14_pt5_2_sp12	AN1	9	0.444444	Female
	EC14	EC14_pt5_2_sp12	AN1	13	0.705128	Female
	EC14	EC14_pt5_2_sp12	AN1	9	0.416667	Female
	EC14	EC14_pt5_2_sp12	AN1	2	1	Female
	EC14	EC14_pt5_2_sp12	AN1	15	0.228571	Female
	EC14	EC14_pt5_2_sp12	AN1	15	0.685714	Female
	EC14	EC14_pt5_2_sp12	AN1	9	0.361111	Female
	EC14	EC14_pt5_3_sp13	AN1	7	0.238095	Female
	EC14	EC14_pt5_3_sp13	AN1	10	0.377778	Female
	EC14	EC14_pt5_3_sp13	AN1	7	0.428571	Female
	EC14	EC14_pt5_3_sp13	AN1	11	0.527273	Female
	EC14	EC14_pt5_3_sp13	AN1	10	0.244444	Female
	EC14	EC14_pt5_3_sp13	AN1	7	0.571429	Female
	EC14	EC14_pt5_3_sp13	AN1	3	0.666667	Female
	EC14	EC14_pt5_3_sp13	AN1	4	0.666667	Female
	EC14	EC14_pt5_3_sp13	AN1	2	1	Female
	EC14	EC14_pt5_3_sp13	AN1	2	1	Female
	EC14	EC14_pt5_3_sp13	AN1	9	0.444444	Female
	EC14	EC14_pt5_3_sp13	AN1	4	0.833333	Female
	EC14	EC14_pt5_3_sp13	AN1	16	0.45	Female
	EC14	EC14_pt5_3_sp13	AN1	13	0.538462	Female
	EC14	EC14_pt5_3_sp13	AN1	6	0.4	Female
	EC14	EC14_pt5_3_sp13	AN1	12	0.712121	Female
	EC14	EC14_pt5_3_sp13	AN1	14	0.571429	Female
	EC14	EC14_pt5_3_sp13	AN1	9	0.833333	Female
	EC14	EC14_pt5_3_sp13	AN1	14	0.538462	Female
	EC14	EC14_pt5_3_sp13	AN1	15	0.447619	Female
	EC14	EC14_pt5_3_sp13	AN1	9	0.916667	Female
	EC14	EC14_pt5_3_sp13	AN1	3	1	Female
	EC14	EC14_pt5_3_sp13	AN1	9	0.666667	Female
	EC14	EC14_pt5_3_sp13	AN1	7	0.809524	Female
	EC14	EC14_pt5_3_sp13	AN1	5	0.2	Female
	EC14	EC14_pt5_3_sp13	AN1	6	0.6	Female
	EC14	EC14_pt5_3_sp13	AN1	2	1	Female
	EC14	EC14_pt5_3_sp13	AN1	4	0.5	Female
	EC14	EC14_pt5_3_sp13	AN1	3	0.333333	Female
	EC14	EC14_pt5_3_sp13	AN1	13	0.217949	Female
	EC14	EC14_pt5_3_sp13	AN1	12	0.606061	Female
	EC14	EC14_pt5_3_sp13	AN1	7	0.0952381	Female
	EC14	EC14_pt5_4_sp14	AN1	7	0.52381	Female
	EC14	EC14_pt5_4_sp14	AN1	5	0.2	Female
	EC14	EC14_pt5_4_sp14	AN1	6	0.533333	Female
	EC14	EC14_pt5_4_sp14	AN1	6	0.6	Female
	EC14	EC14_pt5_4_sp14	AN1	6	0.666667	Female
	EC14	EC14_pt5_4_sp14	AN1	5	0.5	Female
	EC14	EC14_pt5_4_sp14	AN1	2	1	Female
	EC14	EC14_pt5_4_sp14	AN1	8	0.392857	Female
	EC14	EC14_pt5_4_sp14	AN1	18	0.477124	Female
	EC14	EC14_pt5_4_sp14	AN1	14	0.571429	Female
	EC14	EC14_pt5_4_sp14	AN1	17	0.455882	Female
	EC14	EC14_pt5_4_sp14	AN1	10	0.622222	Female
	EC14	EC14_pt5_4_sp14	AN1	5	0.8	Female
	EC14	EC14_pt5_4_sp14	AN1	11	0.654545	Female
	EC14	EC14_pt5_4_sp14	AN1	15	0.580952	Female
	EC14	EC14_pt5_4_sp14	AN1	13	0.602564	Female
	EC14	EC14_pt5_4_sp14	AN1	14	0.593407	Female
	EC14	EC14_pt5_4_sp14	AN1	11	0.581818	Female
	EC14	EC14_pt5_4_sp14	AN1	18	0.424837	Female
	EC14	EC14_pt5_4_sp14	AN1	7	1	Female
	EC14	EC14_pt5_4_sp14	AN1	5	0.6	Female
	EC14	EC14_pt5_4_sp14	AN1	7	1	Female
	EC14	EC14_pt5_4_sp14	AN1	4	0.5	Female
	EC14	EC14_pt5_4_sp14	AN1	7	0.809524	Female
	EC14	EC14_pt5_4_sp14	AN1	3	0.333333	Female
	EC14	EC14_pt5_4_sp14	AN1	5	0.6	Female
	EC14	EC14_pt5_4_sp14	AN1	9	0.388889	Female
	EC14	EC14_pt5_4_sp14	AN1	6	0.4	Female
	EC14	EC14_pt5_4_sp14	AN1	3	1	Female
	EC14	EC14_pt5_4_sp14	AN1	10	0.177778	Female
	EC14	EC14_pt5_4_sp14	AN1	14	0.626374	Female
	EC14	EC14_pt5_4_sp14	AN1	7	0.380952	Female
	EC14	EC14_pt5_4_sp14	AN1	3	0.333333	Female
	EC14	EC14_pt5_5_sp15	AN1	18	0.326797	Female
	EC14	EC14_pt5_5_sp15	AN1	6	0.4	Female
	EC14	EC14_pt5_5_sp15	AN1	13	0.512821	Female
	EC14	EC14_pt5_5_sp15	AN1	9	0.305556	Female
	EC14	EC14_pt5_5_sp15	AN1	3	0.666667	Female
	EC14	EC14_pt5_5_sp15	AN1	6	0.333333	Female
	EC14	EC14_pt5_5_sp15	AN1	6	0.6	Female
	EC14	EC14_pt5_5_sp15	AN1	3	1	Female
	EC14	EC14_pt5_5_sp15	AN1	3	1	Female
	EC14	EC14_pt5_5_sp15	AN1	2	1	Female
	EC14	EC14_pt5_5_sp15	AN1	21	0.5	Female
	EC14	EC14_pt5_5_sp15	AN1	11	0.509091	Female
	EC14	EC14_pt5_5_sp15	AN1	22	0.458874	Female
	EC14	EC14_pt5_5_sp15	AN1	9	0.472222	Female
	EC14	EC14_pt5_5_sp15	AN1	9	0.472222	Female
	EC14	EC14_pt5_5_sp15	AN1	22	0.502165	Female
	EC14	EC14_pt5_5_sp15	AN1	11	0.654545	Female
	EC14	EC14_pt5_5_sp15	AN1	11	0.854545	Female
	EC14	EC14_pt5_5_sp15	AN1	2	1	Female
	EC14	EC14_pt5_5_sp15	AN1	18	0.555556	Female
	EC14	EC14_pt5_5_sp15	AN1	20	0.563158	Female
	EC14	EC14_pt5_5_sp15	AN1	14	0.472527	Female
	EC14	EC14_pt5_5_sp15	AN1	15	0.657143	Female
	EC14	EC14_pt5_5_sp15	AN1	17	0.647059	Female
	EC14	EC14_pt5_5_sp15	AN1	13	0.75641	Female
	EC14	EC14_pt5_5_sp15	AN1	8	0.75	Female
	EC14	EC14_pt5_5_sp15	AN1	15	0.67619	Female
	EC14	EC14_pt5_5_sp15	AN1	9	1	Female
	EC14	EC14_pt5_5_sp15	AN1	9	0.388889	Female
	EC14	EC14_pt5_5_sp15	AN1	6	1	Female
	EC14	EC14_pt5_5_sp15	AN1	12	0.606061	Female
	EC14	EC14_pt5_5_sp15	AN1	12	0.575758	Female
	EC14	EC14_pt5_5_sp15	AN1	4	0.833333	Female
	EC14	EC14_pt5_5_sp15	AN1	4	1	Female
	EC14	EC14_pt5_5_sp15	AN1	5	0.6	Female
	EC14	EC14_pt5_5_sp15	AN1	3	1	Female
	EC14	EC14_pt5_5_sp15	AN1	10	0.222222	Female
	EC14	EC14_pt5_5_sp15	AN1	17	0.610294	Female
	EC14	EC14_pt5_5_sp15	AN1	9	0.638889	Female
	EC14	EC14_pt5_6_sp16	AN1	10	0.266667	Female
	EC14	EC14_pt5_6_sp16	AN1	2	1	Female
	EC14	EC14_pt5_6_sp16	AN1	9	0.444444	Female
	EC14	EC14_pt5_6_sp16	AN1	5	0.2	Female
	EC14	EC14_pt5_6_sp16	AN1	4	0.333333	Female
	EC14	EC14_pt5_6_sp16	AN1	2	1	Female
	EC14	EC14_pt5_6_sp16	AN1	17	0.485294	Female
	EC14	EC14_pt5_6_sp16	AN1	7	0.47619	Female
	EC14	EC14_pt5_6_sp16	AN1	20	0.410526	Female
	EC14	EC14_pt5_6_sp16	AN1	8	0.714286	Female
	EC14	EC14_pt5_6_sp16	AN1	8	0.857143	Female
	EC14	EC14_pt5_6_sp16	AN1	13	0.564103	Female
	EC14	EC14_pt5_6_sp16	AN1	7	0.619048	Female
	EC14	EC14_pt5_6_sp16	AN1	12	0.666667	Female
	EC14	EC14_pt5_6_sp16	AN1	19	0.397661	Female
	EC14	EC14_pt5_6_sp16	AN1	10	0.377778	Female
	EC14	EC14_pt5_6_sp16	AN1	9	0.833333	Female
	EC14	EC14_pt5_6_sp16	AN1	21	0.347619	Female
	EC14	EC14_pt5_6_sp16	AN1	7	1	Female
	EC14	EC14_pt5_6_sp16	AN1	11	0.745455	Female
	EC14	EC14_pt5_6_sp16	AN1	3	1	Female
	EC14	EC14_pt5_6_sp16	AN1	9	0.805556	Female
	EC14	EC14_pt5_6_sp16	AN1	3	1	Female
	EC14	EC14_pt5_6_sp16	AN1	6	1	Female
	EC14	EC14_pt5_6_sp16	AN1	5	0.7	Female
	EC14	EC14_pt5_6_sp16	AN1	2	1	Female
	EC14	EC14_pt5_6_sp16	AN1	4	1	Female
	EC14	EC14_pt5_6_sp16	AN1	3	0.333333	Female
	EC14	EC14_pt5_6_sp16	AN1	2	1	Female
	EC14	EC14_pt5_6_sp16	AN1	3	1	Female
	EC14	EC14_pt5_6_sp16	AN1	8	0.0714286	Female
	EC14	EC14_pt5_6_sp16	AN1	11	0.636364	Female
	EC14	EC14_pt5_6_sp16	AN1	8	0.678571	Female
	EC14	EC14_pt5_7_sp17	AN1	4	0.166667	Female
	EC14	EC14_pt5_7_sp17	AN1	17	0.404412	Female
	EC14	EC14_pt5_7_sp17	AN1	8	0.785714	Female
	EC14	EC14_pt5_7_sp17	AN1	10	0.688889	Female
	EC14	EC14_pt5_7_sp17	AN1	14	0.516484	Female
	EC14	EC14_pt5_7_sp17	AN1	13	0.576923	Female
	EC14	EC14_pt5_7_sp17	AN1	7	0.666667	Female
	EC14	EC14_pt5_7_sp17	AN1	10	0.8	Female
	EC14	EC14_pt5_7_sp17	AN1	12	0.681818	Female
	EC14	EC14_pt5_7_sp17	AN1	14	0.571429	Female
	EC14	EC14_pt5_7_sp17	AN1	11	0.618182	Female
	EC14	EC14_pt5_7_sp17	AN1	6	0.933333	Female
	EC14	EC14_pt5_7_sp17	AN1	7	0.428571	Female
	EC14	EC14_pt5_7_sp17	AN1	3	1	Female
	EC14	EC14_pt5_7_sp17	AN1	4	0.666667	Female
	EC14	EC14_pt5_7_sp17	AN1	4	0.5	Female
	EC14	EC14_pt5_7_sp17	AN1	4	0.5	Female
	EC14	EC14_pt5_7_sp17	AN1	4	1	Female
	EC14	EC14_pt5_7_sp17	AN1	4	1	Female
	EC14	EC14_pt5_7_sp17	AN1	4	0.166667	Female
	EC14	EC14_pt5_7_sp17	AN1	9	0.861111	Female
	EC14	EC14_pt5_7_sp17	AN1	8	0.535714	Female
	EC14	EC14_pt5_8_sp18	AN1	3	0.333333	Female
	EC14	EC14_pt5_8_sp18	AN1	3	0.333333	Female
	EC14	EC14_pt5_8_sp18	AN1	15	0.428571	Female
	EC14	EC14_pt5_8_sp18	AN1	15	0.447619	Female
	EC14	EC14_pt5_8_sp18	AN1	12	0.5	Female
	EC14	EC14_pt5_8_sp18	AN1	11	0.545455	Female
	EC14	EC14_pt5_8_sp18	AN1	11	0.563636	Female
	EC14	EC14_pt5_8_sp18	AN1	5	1	Female
	EC14	EC14_pt5_8_sp18	AN1	9	0.666667	Female
	EC14	EC14_pt5_8_sp18	AN1	13	0.487179	Female
	EC14	EC14_pt5_8_sp18	AN1	4	1	Female
	EC14	EC14_pt5_8_sp18	AN1	10	0.577778	Female
	EC14	EC14_pt5_8_sp18	AN1	5	0.6	Female
	EC14	EC14_pt5_8_sp18	AN1	3	0.666667	Female
	EC14	EC14_pt5_8_sp18	AN1	8	0.535714	Female
	EC14	EC14_pt5_8_sp18	AN1	3	1	Female
	EC14	EC14_pt5_8_sp18	AN1	7	0.380952	Female
	EC14	EC14_pt5_8_sp18	AN1	2	1	Female
	EC14	EC14_pt5_8_sp18	AN1	3	1	Female
	EC14	EC14_pt5_8_sp18	AN1	3	1	Female
	EC14	EC14_pt5_8_sp18	AN1	3	1	Female
	EC14	EC14_pt5_8_sp18	AN1	7	0.047619	Female
	EC14	EC14_pt5_8_sp18	AN1	6	0.4	Female
	EC14	EC14_pt5_8_sp18	AN1	8	0.75	Female
	EC14	EC14_pt5_8_sp18	AN1	8	0.607143	Female
	EC14	EC14_pt5_9_sp19	AN1	3	0.333333	Female
	EC14	EC14_pt5_9_sp19	AN1	2	1	Female
	EC14	EC14_pt5_9_sp19	AN1	5	0.3	Female
	EC14	EC14_pt5_9_sp19	AN1	10	0.6	Female
	EC14	EC14_pt5_9_sp19	AN1	10	0.644444	Female
	EC14	EC14_pt5_9_sp19	AN1	11	0.509091	Female
	EC14	EC14_pt5_9_sp19	AN1	10	0.555556	Female
	EC14	EC14_pt5_9_sp19	AN1	11	0.527273	Female
	EC14	EC14_pt5_9_sp19	AN1	8	0.714286	Female
	EC14	EC14_pt5_9_sp19	AN1	8	0.642857	Female
	EC14	EC14_pt5_9_sp19	AN1	7	0.571429	Female
	EC14	EC14_pt5_9_sp19	AN1	2	1	Female
	EC14	EC14_pt5_9_sp19	AN1	2	1	Female
	EC14	EC14_pt5_9_sp19	AN1	6	0.333333	Female
	EC14	EC14_pt5_9_sp19	AN1	5	0.4	Female
	EC14	EC14_pt5_9_sp19	AN1	5	0.1	Female
	EC14	EC14_pt5_9_sp19	AN1	8	0.535714	Female
	EC14	EC14_pt5_9_sp19	AN1	6	0.666667	Female
	EC14	EC14_pt5_9_sp19	AN1	2	1	Female
	EC14	EC14_pt5_10_sp20	AN1	9	0.416667	Female
	EC14	EC14_pt5_10_sp20	AN1	11	0.509091	Female
	EC14	EC14_pt5_10_sp20	AN1	4	0.5	Female
	EC14	EC14_pt5_10_sp20	AN1	9	0.5	Female
	EC14	EC14_pt5_10_sp20	AN1	9	0.666667	Female
	EC14	EC14_pt5_10_sp20	AN1	5	0.7	Female
	EC14	EC14_pt5_10_sp20	AN1	13	0.384615	Female
	EC14	EC14_pt5_10_sp20	AN1	3	1	Female
	EC14	EC14_pt5_10_sp20	AN1	7	0.52381	Female
	EC14	EC14_pt5_10_sp20	AN1	6	0.933333	Female
	EC14	EC14_pt5_10_sp20	AN1	8	0.642857	Female
	EC14	EC14_pt5_10_sp20	AN1	6	0.266667	Female
	EC14	EC14_pt5_10_sp20	AN1	6	0.266667	Female
	EC14	EC14_pt5_10_sp20	AN1	3	1	Female
	EC14	EC14_pt5_10_sp20	AN1	2	1	Female
	EC14	EC14_pt5_10_sp20	AN1	7	0.285714	Female
	EC14	EC14_pt5_10_sp20	AN1	4	0.833333	Female
	EC14	EC14_pt5_10_sp20	AN1	8	0.5	Female
	EC14	EC14_pt5_10_sp20	AN1	2	1	Female
	EC14	EC14_pt5_10_sp20	AN1	2	1	Female
	EC14	EC14_pt5_1_sp21	AN1	8	0.357143	Female
	EC14	EC14_pt5_1_sp21	AN1	8	0.357143	Female
	EC14	EC14_pt5_1_sp21	AN1	7	0.380952	Female
	EC14	EC14_pt5_1_sp21	AN1	8	0.535714	Female
	EC14	EC14_pt5_1_sp21	AN1	4	0.833333	Female
	EC14	EC14_pt5_1_sp21	AN1	7	0.666667	Female
	EC14	EC14_pt5_1_sp21	AN1	5	0.9	Female
	EC14	EC14_pt5_1_sp21	AN1	5	0.3	Female
	EC14	EC14_pt5_1_sp21	AN1	4	0.5	Female
	EC14	EC14_pt5_1_sp21	AN1	2	1	Female
	EC14	EC14_pt5_1_sp21	AN1	3	1	Female
	EC14	EC14_pt5_1_sp21	AN1	3	1	Female
	EC14	EC14_pt5_1_sp21	AN1	5	0.1	Female
	EC14	EC14_pt5_1_sp21	AN1	5	0.5	Female
	EC14	EC14_pt5_2_sp22	AN1	6	0.466667	Female
	EC14	EC14_pt5_2_sp22	AN1	9	0.305556	Female
	EC14	EC14_pt5_2_sp22	AN1	5	0.8	Female
	EC14	EC14_pt5_2_sp22	AN1	7	0.47619	Female
	EC14	EC14_pt5_2_sp22	AN1	4	0.166667	Female
	EC14	EC14_pt5_2_sp22	AN1	2	1	Female
	EC14	EC14_pt5_2_sp22	AN1	2	1	Female
	EC14	EC14_pt5_2_sp22	AN1	6	0.4	Female
	EC14	EC14_pt5_2_sp22	AN1	4	0.5	Female
	EC14	EC14_pt5_3_sp23	AN1	4	0.666667	Female
	EC14	EC14_pt5_3_sp23	AN1	6	0.4	Female
	EC14	EC14_pt5_3_sp23	AN1	4	0.333333	Female
	EC14	EC14_pt5_3_sp23	AN1	5	0.5	Female
	EC14	EC14_pt5_3_sp23	AN1	5	0.5	Female
	EC14	EC14_pt5_3_sp23	AN1	3	1	Female
	EC14	EC14_pt5_3_sp23	AN1	2	1	Female
	EC14	EC14_pt5_3_sp23	AN1	2	1	Female
	EC14	EC14_pt5_3_sp23	AN1	3	0.666667	Female
	EC14	EC14_pt5_3_sp23	AN1	6	0.0666667	Female
	EC14	EC14_pt5_4_sp24	AN1	7	0.238095	Female
	EC14	EC14_pt5_4_sp24	AN1	2	1	Female
	EC14	EC14_pt5_4_sp24	AN1	5	0.4	Female
	EC14	EC14_pt5_4_sp24	AN1	4	0.666667	Female
	EC14	EC14_pt5_4_sp24	AN1	3	0.333333	Female
	EC14	EC14_pt5_4_sp24	AN1	6	0.266667	Female
	EC14	EC14_pt5_4_sp24	AN1	2	1	Female
	EC14	EC14_pt5_4_sp24	AN1	2	1	Female
	EC14	EC14_pt5_4_sp24	AN1	2	1	Female
	EC14	EC14_pt5_4_sp24	AN1	4	0.166667	Female
	EC14	EC14_pt5_4_sp24	AN1	3	0.333333	Female
	EC14	EC14_pt5_5_sp25	AN1	6	0.133333	Female
	EC14	EC14_pt5_5_sp25	AN1	4	0.166667	Female
	EC14	EC14_pt5_5_sp25	AN1	5	0.2	Female
	EC14	EC14_pt5_5_sp25	AN1	2	1	Female
	EC14	EC14_pt5_6_sp26	AN1	5	0.5	Female
	EC14	EC14_pt5_6_sp26	AN1	4	0.833333	Female
	EC14	EC14_pt5_6_sp26	AN1	6	0.4	Female
	EC14	EC14_pt5_6_sp26	AN1	6	0.333333	Female
	EC14	EC14_pt5_6_sp26	AN1	6	0.266667	Female
	EC14	EC14_pt5_6_sp26	AN1	3	0.666667	Female
	EC14	EC14_pt5_6_sp26	AN1	3	0.666667	Female
	EC14	EC14_pt5_6_sp26	AN1	2	1	Female
	EC14	EC14_pt5_6_sp26	AN1	3	1	Female
	EC14	EC14_pt5_7_sp27	AN1	5	0.4	Female
	EC14	EC14_pt5_7_sp27	AN1	5	0.6	Female
	EC14	EC14_pt5_7_sp27	AN1	3	0.666667	Female
	EC14	EC14_pt5_7_sp27	AN1	6	0.333333	Female
	EC14	EC14_pt5_7_sp27	AN1	9	0.166667	Female
	EC14	EC14_pt5_7_sp27	AN1	4	0.5	Female
	EC14	EC14_pt5_7_sp27	AN1	2	1	Female
	EC14	EC14_pt5_7_sp27	AN1	2	1	Female
	EC14	EC14_pt5_7_sp27	AN1	4	0.333333	Female
	EC14	EC14_pt5_8_sp28	AN1	4	0.5	Female
	EC14	EC14_pt5_8_sp28	AN1	5	0.6	Female
	EC14	EC14_pt5_8_sp28	AN1	6	0.4	Female
	EC14	EC14_pt5_8_sp28	AN1	4	0.5	Female
	EC14	EC14_pt5_8_sp28	AN1	2	1	Female
	EC14	EC14_pt5_8_sp28	AN1	6	0.2	Female
	EC14	EC14_pt5_8_sp28	AN1	5	0.4	Female
	EC14	EC14_pt5_8_sp28	AN1	3	1	Female
	EC14	EC14_pt5_8_sp28	AN1	2	1	Female
	EC14	EC14_pt5_8_sp28	AN1	4	0.666667	Female
	EC14	EC14_pt5_8_sp28	AN1	5	0.5	Female
	EC14	EC14_pt5_9_sp29	AN1	6	0.466667	Female
	EC14	EC14_pt5_9_sp29	AN1	4	1	Female
	EC14	EC14_pt5_9_sp29	AN1	6	0.4	Female
	EC14	EC14_pt5_9_sp29	AN1	5	0.4	Female
	EC14	EC14_pt5_9_sp29	AN1	5	0.6	Female
	EC14	EC14_pt5_9_sp29	AN1	3	1	Female
	EC14	EC14_pt5_9_sp29	AN1	3	1	Female
	EC14	EC14_pt5_9_sp29	AN1	6	0.266667	Female
	EC14	EC14_pt5_9_sp29	AN1	2	1	Female
	EC14	EC14_pt5_9_sp29	AN1	3	1	Female
	EC14	EC14_pt5_9_sp29	AN1	3	1	Female
	EC14	EC14_pt5_9_sp29	AN1	5	0.7	Female
	EC14	EC14_pt5_9_sp29	AN1	4	0.5	Female
	EC14	EC14_pt5_9_sp29	AN1	4	0.666667	Female
	EC14	EC14_pt5_10_sp30	AN1	6	0.4	Female
	EC14	EC14_pt5_10_sp30	AN1	6	0.466667	Female
	EC14	EC14_pt5_10_sp30	AN1	2	1	Female
	EC14	EC14_pt5_10_sp30	AN1	4	0.833333	Female
	EC14	EC14_pt5_10_sp30	AN1	7	0.238095	Female
	EC14	EC14_pt5_10_sp30	AN1	2	1	Female
	EC14	EC14_pt5_10_sp30	AN1	7	0.190476	Female
	EC14	EC14_pt5_10_sp30	AN1	6	0.2	Female
	EC14	EC14_pt5_10_sp30	AN1	2	1	Female
	EC14	EC14_pt5_10_sp30	AN1	2	1	Female
	EC14	EC14_pt5_10_sp30	AN1	4	0.666667	Female
	EC14	EC14_pt5_10_sp30	AN1	3	0.333333	Female
	EC14	EC14_pt5_1_sp31	AN1	14	0.230769	Female
	EC14	EC14_pt5_1_sp31	AN1	5	0.5	Female
	EC14	EC14_pt5_1_sp31	AN1	3	0.666667	Female
	EC14	EC14_pt5_1_sp31	AN1	6	0.533333	Female
	EC14	EC14_pt5_1_sp31	AN1	6	0.666667	Female
	EC14	EC14_pt5_1_sp31	AN1	6	0.533333	Female
	EC14	EC14_pt5_1_sp31	AN1	2	1	Female
	EC14	EC14_pt5_1_sp31	AN1	6	0.533333	Female
	EC14	EC14_pt5_1_sp31	AN1	4	0.5	Female
	EC14	EC14_pt5_1_sp31	AN1	2	1	Female
	EC14	EC14_pt5_1_sp31	AN1	4	1	Female
	EC14	EC14_pt5_1_sp31	AN1	6	0.6	Female
	EC14	EC14_pt5_1_sp31	AN1	7	0.190476	Female
	EC14	EC14_pt5_1_sp31	AN1	2	1	Female
	EC14	EC14_pt5_1_sp31	AN1	2	1	Female
	EC14	EC14_pt5_1_sp31	AN1	4	0.666667	Female
	EC14	EC14_pt5_1_sp31	AN1	2	1	Female
	EC14	EC14_pt5_2_sp32	AN1	9	0.444444	Female
	EC14	EC14_pt5_2_sp32	AN1	11	0.436364	Female
	EC14	EC14_pt5_2_sp32	AN1	7	0.52381	Female
	EC14	EC14_pt5_2_sp32	AN1	5	0.7	Female
	EC14	EC14_pt5_2_sp32	AN1	6	0.8	Female
	EC14	EC14_pt5_2_sp32	AN1	7	0.666667	Female
	EC14	EC14_pt5_2_sp32	AN1	5	0.7	Female
	EC14	EC14_pt5_2_sp32	AN1	8	0.607143	Female
	EC14	EC14_pt5_2_sp32	AN1	3	1	Female
	EC14	EC14_pt5_2_sp32	AN1	4	0.833333	Female
	EC14	EC14_pt5_2_sp32	AN1	8	0.642857	Female
	EC14	EC14_pt5_2_sp32	AN1	3	0.333333	Female
	EC14	EC14_pt5_3_sp33	AN1	11	0.472727	Female
	EC14	EC14_pt5_3_sp33	AN1	9	0.472222	Female
	EC14	EC14_pt5_3_sp33	AN1	12	0.515152	Female
	EC14	EC14_pt5_3_sp33	AN1	5	0.5	Female
	EC14	EC14_pt5_3_sp33	AN1	5	0.7	Female
	EC14	EC14_pt5_3_sp33	AN1	8	0.535714	Female
	EC14	EC14_pt5_3_sp33	AN1	5	0.3	Female
	EC14	EC14_pt5_3_sp33	AN1	8	0.642857	Female
	EC14	EC14_pt5_3_sp33	AN1	10	0.511111	Female
	EC14	EC14_pt5_3_sp33	AN1	8	0.75	Female
	EC14	EC14_pt5_3_sp33	AN1	3	0.333333	Female
	EC14	EC14_pt5_3_sp33	AN1	6	0.866667	Female
	EC14	EC14_pt5_3_sp33	AN1	6	0.6	Female
	EC14	EC14_pt5_3_sp33	AN1	3	0.333333	Female
	EC14	EC14_pt5_3_sp33	AN1	7	0.571429	Female
	EC14	EC14_pt5_3_sp33	AN1	8	0.607143	Female
	EC14	EC14_pt5_4_sp34	AN1	12	0.5	Female
	EC14	EC14_pt5_4_sp34	AN1	7	0.380952	Female
	EC14	EC14_pt5_4_sp34	AN1	3	0.666667	Female
	EC14	EC14_pt5_4_sp34	AN1	7	0.52381	Female
	EC14	EC14_pt5_4_sp34	AN1	9	0.75	Female
	EC14	EC14_pt5_4_sp34	AN1	8	0.892857	Female
	EC14	EC14_pt5_4_sp34	AN1	10	0.6	Female
	EC14	EC14_pt5_4_sp34	AN1	14	0.395604	Female
	EC14	EC14_pt5_4_sp34	AN1	9	0.75	Female
	EC14	EC14_pt5_4_sp34	AN1	8	0.892857	Female
	EC14	EC14_pt5_4_sp34	AN1	3	1	Female
	EC14	EC14_pt5_4_sp34	AN1	5	1	Female
	EC14	EC14_pt5_4_sp34	AN1	5	0.4	Female
	EC14	EC14_pt5_4_sp34	AN1	4	0.666667	Female
	EC14	EC14_pt5_4_sp34	AN1	2	1	Female
	EC14	EC14_pt5_4_sp34	AN1	4	0.5	Female
	EC14	EC14_pt5_4_sp34	AN1	11	0.6	Female
	EC14	EC14_pt5_5_sp35	AN1	14	0.373626	Female
	EC14	EC14_pt5_5_sp35	AN1	13	0.461538	Female
	EC14	EC14_pt5_5_sp35	AN1	16	0.358333	Female
	EC14	EC14_pt5_5_sp35	AN1	7	0.47619	Female
	EC14	EC14_pt5_5_sp35	AN1	5	0.9	Female
	EC14	EC14_pt5_5_sp35	AN1	3	0.666667	Female
	EC14	EC14_pt5_5_sp35	AN1	8	0.785714	Female
	EC14	EC14_pt5_5_sp35	AN1	7	0.904762	Female
	EC14	EC14_pt5_5_sp35	AN1	8	0.75	Female
	EC14	EC14_pt5_5_sp35	AN1	9	0.611111	Female
	EC14	EC14_pt5_5_sp35	AN1	3	1	Female
	EC14	EC14_pt5_5_sp35	AN1	4	0.833333	Female
	EC14	EC14_pt5_5_sp35	AN1	4	0.833333	Female
	EC14	EC14_pt5_5_sp35	AN1	9	0.388889	Female
	EC14	EC14_pt5_5_sp35	AN1	7	0.571429	Female
	EC14	EC14_pt5_5_sp35	AN1	4	0.666667	Female
	EC14	EC14_pt5_5_sp35	AN1	4	0.833333	Female
	EC14	EC14_pt5_5_sp35	AN1	4	0.5	Female
	EC14	EC14_pt5_5_sp35	AN1	6	0.666667	Female
	EC14	EC14_pt5_6_sp36	AN1	14	0.450549	Female
	EC14	EC14_pt5_6_sp36	AN1	11	0.527273	Female
	EC14	EC14_pt5_6_sp36	AN1	13	0.346154	Female
	EC14	EC14_pt5_6_sp36	AN1	10	0.4	Female
	EC14	EC14_pt5_6_sp36	AN1	2	1	Female
	EC14	EC14_pt5_6_sp36	AN1	9	0.527778	Female
	EC14	EC14_pt5_6_sp36	AN1	6	0.8	Female
	EC14	EC14_pt5_6_sp36	AN1	11	0.490909	Female
	EC14	EC14_pt5_6_sp36	AN1	9	0.555556	Female
	EC14	EC14_pt5_6_sp36	AN1	8	0.535714	Female
	EC14	EC14_pt5_6_sp36	AN1	2	1	Female
	EC14	EC14_pt5_6_sp36	AN1	5	0.8	Female
	EC14	EC14_pt5_6_sp36	AN1	7	0.809524	Female
	EC14	EC14_pt5_6_sp36	AN1	11	0.4	Female
	EC14	EC14_pt5_6_sp36	AN1	2	1	Female
	EC14	EC14_pt5_6_sp36	AN1	3	0.666667	Female
	EC14	EC14_pt5_6_sp36	AN1	3	0.666667	Female
	EC14	EC14_pt5_6_sp36	AN1	4	0.166667	Female
	EC14	EC14_pt5_6_sp36	AN1	6	0.666667	Female
	EC14	EC14_pt5_7_sp37	AN1	12	0.272727	Female
	EC14	EC14_pt5_7_sp37	AN1	8	0.321429	Female
	EC14	EC14_pt5_7_sp37	AN1	7	0.52381	Female
	EC14	EC14_pt5_7_sp37	AN1	7	0.666667	Female
	EC14	EC14_pt5_7_sp37	AN1	12	0.378788	Female
	EC14	EC14_pt5_7_sp37	AN1	12	0.409091	Female
	EC14	EC14_pt5_7_sp37	AN1	6	0.4	Female
	EC14	EC14_pt5_7_sp37	AN1	6	0.533333	Female
	EC14	EC14_pt5_7_sp37	AN1	3	1	Female
	EC14	EC14_pt5_7_sp37	AN1	7	0.619048	Female
	EC14	EC14_pt5_7_sp37	AN1	2	1	Female
	EC14	EC14_pt5_7_sp37	AN1	9	0.472222	Female
	EC14	EC14_pt5_7_sp37	AN1	10	0.377778	Female
	EC14	EC14_pt5_7_sp37	AN1	10	0.511111	Female
	EC14	EC14_pt5_7_sp37	AN1	4	0.833333	Female
	EC14	EC14_pt5_7_sp37	AN1	4	0.833333	Female
	EC14	EC14_pt5_7_sp37	AN1	5	0.6	Female
	EC14	EC14_pt5_7_sp37	AN1	2	1	Female
	EC14	EC14_pt5_7_sp37	AN1	3	0.666667	Female
	EC14	EC14_pt5_7_sp37	AN1	3	0.666667	Female
	EC14	EC14_pt5_8_sp38	AN1	8	0.25	Female
	EC14	EC14_pt5_8_sp38	AN1	7	0.857143	Female
	EC14	EC14_pt5_8_sp38	AN1	11	0.581818	Female
	EC14	EC14_pt5_8_sp38	AN1	13	0.423077	Female
	EC14	EC14_pt5_8_sp38	AN1	14	0.417582	Female
	EC14	EC14_pt5_8_sp38	AN1	3	1	Female
	EC14	EC14_pt5_8_sp38	AN1	8	0.821429	Female
	EC14	EC14_pt5_8_sp38	AN1	3	0.666667	Female
	EC14	EC14_pt5_8_sp38	AN1	7	0.761905	Female
	EC14	EC14_pt5_8_sp38	AN1	8	0.571429	Female
	EC14	EC14_pt5_8_sp38	AN1	7	0.52381	Female
	EC14	EC14_pt5_8_sp38	AN1	4	1	Female
	EC14	EC14_pt5_8_sp38	AN1	9	0.333333	Female
	EC14	EC14_pt5_8_sp38	AN1	4	0.666667	Female
	EC14	EC14_pt5_8_sp38	AN1	6	0.333333	Female
	EC14	EC14_pt5_8_sp38	AN1	3	0.333333	Female
	EC14	EC14_pt5_8_sp38	AN1	2	1	Female
	EC14	EC14_pt5_8_sp38	AN1	10	0.577778	Female
	EC14	EC14_pt5_8_sp38	AN1	2	1	Female
	EC14	EC14_pt5_9_sp39	AN1	9	0.222222	Female
	EC14	EC14_pt5_9_sp39	AN1	3	0.333333	Female
	EC14	EC14_pt5_9_sp39	AN1	7	0.714286	Female
	EC14	EC14_pt5_9_sp39	AN1	8	0.642857	Female
	EC14	EC14_pt5_9_sp39	AN1	10	0.488889	Female
	EC14	EC14_pt5_9_sp39	AN1	11	0.418182	Female
	EC14	EC14_pt5_9_sp39	AN1	3	0.666667	Female
	EC14	EC14_pt5_9_sp39	AN1	7	0.571429	Female
	EC14	EC14_pt5_9_sp39	AN1	4	1	Female
	EC14	EC14_pt5_9_sp39	AN1	4	0.5	Female
	EC14	EC14_pt5_9_sp39	AN1	9	0.305556	Female
	EC14	EC14_pt5_9_sp39	AN1	2	1	Female
	EC14	EC14_pt5_9_sp39	AN1	2	1	Female
	EC14	EC14_pt5_9_sp39	AN1	5	0.7	Female
	EC14	EC14_pt5_9_sp39	AN1	9	0.416667	Female
	EC14	EC14_pt5_9_sp39	AN1	6	0.6	Female
	EC14	EC14_pt5_9_sp39	AN1	5	0.7	Female
	EC14	EC14_pt5_9_sp39	AN1	3	1	Female
	EC14	EC14_pt5_9_sp39	AN1	2	1	Female
	EC14	EC14_pt5_9_sp39	AN1	10	0.4	Female
	EC14	EC14_pt5_10_sp40	AN1	6	0.266667	Female
	EC14	EC14_pt5_10_sp40	AN1	4	0.166667	Female
	EC14	EC14_pt5_10_sp40	AN1	9	0.666667	Female
	EC14	EC14_pt5_10_sp40	AN1	9	0.722222	Female
	EC14	EC14_pt5_10_sp40	AN1	13	0.487179	Female
	EC14	EC14_pt5_10_sp40	AN1	13	0.474359	Female
	EC14	EC14_pt5_10_sp40	AN1	7	0.47619	Female
	EC14	EC14_pt5_10_sp40	AN1	5	1	Female
	EC14	EC14_pt5_10_sp40	AN1	7	0.761905	Female
	EC14	EC14_pt5_10_sp40	AN1	8	0.75	Female
	EC14	EC14_pt5_10_sp40	AN1	4	0.5	Female
	EC14	EC14_pt5_10_sp40	AN1	10	0.422222	Female
	EC14	EC14_pt5_10_sp40	AN1	7	0.809524	Female
	EC14	EC14_pt5_10_sp40	AN1	3	0.666667	Female
	EC14	EC14_pt5_10_sp40	AN1	7	0.428571	Female
	EC14	EC14_pt5_10_sp40	AN1	2	1	Female
	EC14	EC14_pt5_10_sp40	AN1	6	0.6	Female
	EC14	EC14_pt5_10_sp40	AN1	4	0.333333	Female
	EC14	EC14_pt5_10_sp40	AN1	2	1	Female
	EC14	EC14_pt5_10_sp40	AN1	9	0.638889	Female
	EC15	EC15_pt5_1_sp1	AN2	4	0.666667	Female
	EC15	EC15_pt5_1_sp1	AN2	2	1	Female
	EC15	EC15_pt5_1_sp1	AN2	4	0.333333	Female
	EC15	EC15_pt5_1_sp1	AN2	8	0.25	Female
	EC15	EC15_pt5_1_sp1	AN2	4	0.666667	Female
	EC15	EC15_pt5_1_sp1	AN2	6	0.266667	Female
	EC15	EC15_pt5_1_sp1	AN2	2	1	Female
	EC15	EC15_pt5_1_sp1	AN2	2	1	Female
	EC15	EC15_pt5_1_sp1	AN2	7	0.238095	Female
	EC15	EC15_pt5_1_sp1	AN2	2	1	Female
	EC15	EC15_pt5_2_sp2	AN2	3	0.666667	Female
	EC15	EC15_pt5_2_sp2	AN2	5	0.2	Female
	EC15	EC15_pt5_2_sp2	AN2	3	0.666667	Female
	EC15	EC15_pt5_2_sp2	AN2	6	0.133333	Female
	EC15	EC15_pt5_2_sp2	AN2	5	0.4	Female
	EC15	EC15_pt5_3_sp3	AN1	3	0.333333	Female
	EC15	EC15_pt5_3_sp3	AN1	2	1	Female
	EC15	EC15_pt5_3_sp3	AN1	3	0.666667	Female
	EC15	EC15_pt5_3_sp3	AN1	3	0.666667	Female
	EC15	EC15_pt5_3_sp3	AN1	2	1	Female
	EC15	EC15_pt5_3_sp3	AN1	2	1	Female
	EC15	EC15_pt5_3_sp3	AN1	4	0.166667	Female
	EC15	EC15_pt5_3_sp3	AN1	2	1	Female
	EC15	EC15_pt5_3_sp3	AN1	3	0.333333	Female
	EC15	EC15_pt5_3_sp3	AN1	5	0.3	Female
	EC15	EC15_pt5_3_sp3	AN1	2	1	Female
	EC15	EC15_pt5_4_sp4	AN1	2	1	Female
	EC15	EC15_pt5_4_sp4	AN1	4	0.166667	Female
	EC15	EC15_pt5_4_sp4	AN1	5	0.5	Female
	EC15	EC15_pt5_4_sp4	AN1	4	0.833333	Female
	EC15	EC15_pt5_4_sp4	AN1	7	0.380952	Female
	EC15	EC15_pt5_4_sp4	AN1	5	0.3	Female
	EC15	EC15_pt5_4_sp4	AN1	3	0.333333	Female
	EC15	EC15_pt5_4_sp4	AN1	5	0.3	Female
	EC15	EC15_pt5_4_sp4	AN1	6	0.266667	Female
	EC15	EC15_pt5_4_sp4	AN1	2	1	Female
	EC15	EC15_pt5_4_sp4	AN1	3	0.666667	Female
	EC15	EC15_pt5_4_sp4	AN1	3	0.333333	Female
	EC15	EC15_pt5_4_sp4	AN1	2	1	Female
	EC15	EC15_pt5_4_sp4	AN1	2	1	Female
	EC15	EC15_pt5_4_sp4	AN1	3	0.333333	Female
	EC15	EC15_pt5_4_sp4	AN1	6	0.4	Female
	EC15	EC15_pt5_4_sp4	AN1	3	0.333333	Female
	EC15	EC15_pt5_5_sp5	AN2	6	0.4	Female
	EC15	EC15_pt5_5_sp5	AN2	10	0.311111	Female
	EC15	EC15_pt5_5_sp5	AN2	6	0.466667	Female
	EC15	EC15_pt5_5_sp5	AN2	2	1	Female
	EC15	EC15_pt5_5_sp5	AN2	6	0.2	Female
	EC15	EC15_pt5_5_sp5	AN2	7	0.285714	Female
	EC15	EC15_pt5_5_sp5	AN2	2	1	Female
	EC15	EC15_pt5_5_sp5	AN2	3	0.333333	Female
	EC15	EC15_pt5_5_sp5	AN2	2	1	Female
	EC15	EC15_pt5_5_sp5	AN2	4	0.5	Female
	EC15	EC15_pt5_5_sp5	AN2	6	0.666667	Female
	EC15	EC15_pt5_5_sp5	AN2	11	0.254545	Female
	EC15	EC15_pt5_5_sp5	AN2	4	0.5	Female
	EC15	EC15_pt5_5_sp5	AN2	4	1	Female
	EC15	EC15_pt5_5_sp5	AN2	2	1	Female
	EC15	EC15_pt5_5_sp5	AN2	4	0.333333	Female
	EC15	EC15_pt5_5_sp5	AN2	3	0.666667	Female
	EC15	EC15_pt5_5_sp5	AN2	3	0.666667	Female
	EC15	EC15_pt5_5_sp5	AN2	5	0.4	Female
	EC15	EC15_pt5_5_sp5	AN2	7	0.142857	Female
	EC15	EC15_pt5_5_sp5	AN2	7	0.571429	Female
	EC15	EC15_pt5_5_sp5	AN2	5	0.2	Female
	EC15	EC15_pt5_5_sp5	AN2	4	0.166667	Female
	EC15	EC15_pt5_6_sp6	AN2	13	0.461538	Female
	EC15	EC15_pt5_6_sp6	AN2	8	0.75	Female
	EC15	EC15_pt5_6_sp6	AN2	10	0.511111	Female
	EC15	EC15_pt5_6_sp6	AN2	4	0.666667	Female
	EC15	EC15_pt5_6_sp6	AN2	8	0.321429	Female
	EC15	EC15_pt5_6_sp6	AN2	18	0.320261	Female
	EC15	EC15_pt5_6_sp6	AN2	10	0.644444	Female
	EC15	EC15_pt5_6_sp6	AN2	10	0.533333	Female
	EC15	EC15_pt5_6_sp6	AN2	9	0.25	Female
	EC15	EC15_pt5_6_sp6	AN2	13	0.397436	Female
	EC15	EC15_pt5_6_sp6	AN2	8	0.428571	Female
	EC15	EC15_pt5_6_sp6	AN2	5	0.6	Female
	EC15	EC15_pt5_6_sp6	AN2	4	0.666667	Female
	EC15	EC15_pt5_6_sp6	AN2	5	0.6	Female
	EC15	EC15_pt5_6_sp6	AN2	6	0.333333	Female
	EC15	EC15_pt5_6_sp6	AN2	8	0.5	Female
	EC15	EC15_pt5_6_sp6	AN2	11	0.436364	Female
	EC15	EC15_pt5_6_sp6	AN2	7	0.428571	Female
	EC15	EC15_pt5_6_sp6	AN2	9	0.444444	Female
	EC15	EC15_pt5_6_sp6	AN2	4	0.833333	Female
	EC15	EC15_pt5_6_sp6	AN2	3	0.666667	Female
	EC15	EC15_pt5_6_sp6	AN2	4	0.833333	Female
	EC15	EC15_pt5_6_sp6	AN2	8	0.357143	Female
	EC15	EC15_pt5_6_sp6	AN2	2	1	Female
	EC15	EC15_pt5_6_sp6	AN2	2	1	Female
	EC15	EC15_pt5_6_sp6	AN2	2	1	Female
	EC15	EC15_pt5_6_sp6	AN2	9	0.583333	Female
	EC15	EC15_pt5_6_sp6	AN2	10	0.4	Female
	EC15	EC15_pt5_6_sp6	AN2	3	0.333333	Female
	EC15	EC15_pt5_7_sp7	AN2	10	0.6	Female
	EC15	EC15_pt5_7_sp7	AN2	8	0.857143	Female
	EC15	EC15_pt5_7_sp7	AN2	16	0.491667	Female
	EC15	EC15_pt5_7_sp7	AN2	9	0.555556	Female
	EC15	EC15_pt5_7_sp7	AN2	14	0.472527	Female
	EC15	EC15_pt5_7_sp7	AN2	10	0.6	Female
	EC15	EC15_pt5_7_sp7	AN2	20	0.352632	Female
	EC15	EC15_pt5_7_sp7	AN2	11	0.727273	Female
	EC15	EC15_pt5_7_sp7	AN2	6	0.933333	Female
	EC15	EC15_pt5_7_sp7	AN2	16	0.408333	Female
	EC15	EC15_pt5_7_sp7	AN2	3	1	Female
	EC15	EC15_pt5_7_sp7	AN2	10	0.466667	Female
	EC15	EC15_pt5_7_sp7	AN2	8	0.75	Female
	EC15	EC15_pt5_7_sp7	AN2	11	0.472727	Female
	EC15	EC15_pt5_7_sp7	AN2	7	0.761905	Female
	EC15	EC15_pt5_7_sp7	AN2	8	0.821429	Female
	EC15	EC15_pt5_7_sp7	AN2	9	0.722222	Female
	EC15	EC15_pt5_7_sp7	AN2	9	0.583333	Female
	EC15	EC15_pt5_7_sp7	AN2	4	1	Female
	EC15	EC15_pt5_7_sp7	AN2	2	1	Female
	EC15	EC15_pt5_7_sp7	AN2	2	1	Female
	EC15	EC15_pt5_7_sp7	AN2	10	0.777778	Female
	EC15	EC15_pt5_7_sp7	AN2	11	0.654545	Female
	EC15	EC15_pt5_8_sp8	AN2	12	0.515152	Female
	EC15	EC15_pt5_8_sp8	AN2	8	0.821429	Female
	EC15	EC15_pt5_8_sp8	AN2	17	0.389706	Female
	EC15	EC15_pt5_8_sp8	AN2	12	0.515152	Female
	EC15	EC15_pt5_8_sp8	AN2	20	0.352632	Female
	EC15	EC15_pt5_8_sp8	AN2	7	0.666667	Female
	EC15	EC15_pt5_8_sp8	AN2	6	1	Female
	EC15	EC15_pt5_8_sp8	AN2	8	0.464286	Female
	EC15	EC15_pt5_8_sp8	AN2	8	0.5	Female
	EC15	EC15_pt5_8_sp8	AN2	3	1	Female
	EC15	EC15_pt5_8_sp8	AN2	10	0.577778	Female
	EC15	EC15_pt5_8_sp8	AN2	9	0.694444	Female
[truncated: 6,359 more rows]

[truncated: 6 more sheets: figure3_F, figure4_A, figure4_B, figure4_C_D_E, ASVs in PEx types and groups, Sample data]
